# Supplementary material for: Definition of a genetic relatedness cutoff to exclude recent transmission of meticillin-resistant Staphylococcus aureus: a genomic epidemiology analysis
Source: Lancet Microbe. 2020 Dec;1(8):e328–35. doi: 10.1016/S2666-5247(20)30149-X (PMC7721685; doi:10.1016/S2666-5247(20)30149-X)
Supplement: Supplementary appendix [file mmc2.xlsx]

## Sheet: ST 22 whole genome
SequencingTag1	RunAccession1	CollectionDate1	ClonalComplex1	SpecimenSite1	SpecimenType1	SequencingTag2	RunAccession2	CollectionDate2	ClonalComplex2	SpecimenSite2	SpecimenType2	AnonymisedPatientId	HostSymptomatic	SNPs	TimeGap	Note
14672_2#90	ERR742964	2012-09-13	1	Multi site collection	Screen	8524_5#27	ERR212862	2012-06-04	1	Multi site collection	Screen	18	yes	6	101	Included
14200_6#33	ERR701937	2012-08-21	1	VULVA	Clinical	14555_7#10	ERR730952	2012-08-22	1	Multi site collection	Screen	20	yes	6	1	Included
14208_8#62	ERR702195	2013-01-30	1	Multi site collection	Screen	8524_3#74	ERR212813	2012-04-25	1	Multi site collection	Screen	108	no	6	280	Included
14200_8#80	ERR702119	2012-06-14	1	Multi site collection	Screen	14448_1#20	ERR715205	2012-05-18	1	Multi site collection	Screen	137	yes	4	27	Included
14200_8#80	ERR702119	2012-06-14	1	Multi site collection	Screen	8490_3#43	ERR211932	2012-05-01	1	Multi site collection	Screen	137	yes	23	44	Included
14448_1#20	ERR715205	2012-05-18	1	Multi site collection	Screen	8490_3#43	ERR211932	2012-05-01	1	Multi site collection	Screen	137	yes	27	17	Included
14672_2#73	ERR742947	2012-09-21	1	Multi site collection	Screen	8490_3#48	ERR211937	2012-05-02	1	Multi site collection	Screen	140	no	5	142	Included
14555_7#47	ERR736979	2012-05-06	1	EAR	Clinical	8490_3#65	ERR211954	2012-05-05	1	Multi site collection	Screen	153	yes	11	1	Included
14448_1#43	ERR715228	2012-06-06	1	Multi site collection	Screen	14448_1#71	ERR715256	2012-08-29	1	Multi site collection	Screen	203	yes	19	84	Included
14448_1#43	ERR715228	2012-06-06	1	Multi site collection	Screen	14555_7#33	ERR736965	2012-09-15	1	HIP	Clinical	203	yes	16	101	Included
14448_1#43	ERR715228	2012-06-06	1	Multi site collection	Screen	8447_7#29	ERR204164	2012-05-18	1	Multi site collection	Screen	203	yes	2	19	Included
14448_1#71	ERR715256	2012-08-29	1	Multi site collection	Screen	14555_7#33	ERR736965	2012-09-15	1	HIP	Clinical	203	yes	9	17	Included
14448_1#71	ERR715256	2012-08-29	1	Multi site collection	Screen	8447_7#29	ERR204164	2012-05-18	1	Multi site collection	Screen	203	yes	17	103	Included
14555_7#33	ERR736965	2012-09-15	1	HIP	Clinical	8447_7#29	ERR204164	2012-05-18	1	Multi site collection	Screen	203	yes	14	120	Included
14448_1#45	ERR715230	2012-05-25	1	Multi site collection	Screen	8447_7#74	ERR204209	2012-05-25	1	Multi site collection	Screen	238	no	2	0	Included
14623_8#63	ERR737620	2012-08-17	1	Multi site collection	Screen	8525_1#10	ERR212940	2012-06-23	1	Multi site collection	Screen	346	no	8	55	Included
14200_6#82	ERR701986	2012-07-24	1	Multi site collection	Screen	14555_7#4	ERR736944	2012-08-01	1	ANKLE	Clinical	444	yes	2	8	Included
14448_3#90	ERR715447	2012-07-27	1	Multi site collection	Screen	8525_1#59	ERR212989	2012-06-29	1	FOOT	Clinical	459	yes	7	28	Included
14200_8#89	ERR702127	2012-08-09	1	Multi site collection	Screen	14448_2#2	ERR715277	2013-01-03	1	Multi site collection	Screen	499	no	1	147	Included
14323_1#18	ERR714745	2012-09-25	1	Multi site collection	Screen	14672_2#65	ERR742939	2012-10-29	1	Multi site collection	Screen	640	no	5	34	Included
14448_2#65	ERR715339	2012-11-25	1	LEG	Clinical	14623_6#89	ERR737466	2012-11-23	1	Multi site collection	Screen	830	yes	43	2	Included
14208_8#31	ERR702164	2013-01-04	1	Multi site collection	Screen	14324_8#52	ERR714867	2012-12-09	1	Multi site collection	Screen	871	no	5	26	Included
14208_8#31	ERR702164	2013-01-04	1	Multi site collection	Screen	14623_8#33	ERR737590	2013-02-23	1	Multi site collection	Screen	871	no	6	50	Included
14324_8#52	ERR714867	2012-12-09	1	Multi site collection	Screen	14623_8#33	ERR737590	2013-02-23	1	Multi site collection	Screen	871	no	8	76	Included
14323_1#14	ERR714741	2012-09-24	1	GROIN	Clinical	14623_2#68	ERR737087	2013-01-04	30	LEG	Clinical	1071	yes	50893	102	outlier, different CCs
14323_1#14	ERR714741	2012-09-24	1	GROIN	Clinical	14623_4#4	ERR737202	2013-01-14	22	Multi site collection	Screen	1071	yes	38049	112	outlier, different CCs
14555_7#62	ERR736994	2013-02-16	1	FOOT	Clinical	14623_5#6	ERR737294	2013-02-16	1	Multi site collection	Screen	1146	yes	2	0	Included
14555_7#62	ERR736994	2013-02-16	1	FOOT	Clinical	14623_8#9	ERR737566	2013-02-20	1	FOOT	Clinical	1146	yes	1	4	Included
14623_5#6	ERR737294	2013-02-16	1	Multi site collection	Screen	14623_8#9	ERR737566	2013-02-20	1	FOOT	Clinical	1146	yes	2	4	Included
14623_4#15	ERR737213	2013-01-28	1	Multi site collection	Screen	14623_7#45	ERR737512	2013-03-26	1	Multi site collection	Screen	1232	no	11	57	Included
14623_4#59	ERR737257	2013-02-10	1	Multi site collection	Screen	14623_5#90	ERR737378	2013-03-12	1	Multi site collection	Screen	1267	no	4	30	Included
14623_7#52	ERR737519	2013-03-19	1	Multi site collection	Screen	14623_8#55	ERR737612	2013-03-19	1	Multi site collection	Screen	1372	no	8	0	Included
14412_8#68	ERR715163	2013-03-26	1	CHEST	Clinical	14623_7#77	ERR737544	2013-03-26	1	CHEST	Clinical	1476	yes	4	0	Included
14323_1#8	ERR714735	2012-09-17	5	Multi site collection	Screen	8490_3#95	ERR211984	2012-05-11	5	Multi site collection	Screen	175	no	7	129	Included
14324_8#72	ERR714887	2012-06-22	5	Multi site collection	Screen	9716_3#67	ERR355930	2012-05-16	5	Multi site collection	Screen	194	no	26	37	Included
14672_2#61	ERR742935	2012-09-20	5	Multi site collection	Screen	8447_7#38	ERR204173	2012-05-21	5	Multi site collection	Screen	210	no	11	122	Included
14200_8#5	ERR702046	2012-06-19	5	Multi site collection	Screen	14555_7#72	ERR737004	2012-05-21	5	Multi site	Screen	216	yes	12	29	Included
14200_8#5	ERR702046	2012-06-19	5	Multi site collection	Screen	14672_2#86	ERR742960	2012-06-20	5	Multi site collection	Screen	216	yes	6	1	Included
14200_8#5	ERR702046	2012-06-19	5	Multi site collection	Screen	8490_3#87	ERR211976	2012-05-06	5	FOREARM	Clinical	216	yes	10	44	Included
14555_7#72	ERR737004	2012-05-21	5	Multi site	Screen	14672_2#86	ERR742960	2012-06-20	5	Multi site collection	Screen	216	yes	10	30	Included
14555_7#72	ERR737004	2012-05-21	5	Multi site	Screen	8490_3#87	ERR211976	2012-05-06	5	FOREARM	Clinical	216	yes	12	15	Included
14672_2#86	ERR742960	2012-06-20	5	Multi site collection	Screen	8490_3#87	ERR211976	2012-05-06	5	FOREARM	Clinical	216	yes	8	45	Included
14623_6#42	ERR737419	2012-11-07	5	UMBILICUS	Clinical	8447_7#55	ERR204190	2012-05-21	5	Multi site collection	Screen	218	yes	7	170	Included
14623_6#13	ERR737390	2012-06-18	5	Multi site collection	Screen	14672_2#77	ERR742951	2012-06-26	22	Multi site collection	Screen	237	no	38114	8	outlier, different CCs
14623_6#13	ERR737390	2012-06-18	5	Multi site collection	Screen	8447_7#65	ERR204200	2012-05-25	5	Multi site collection	Screen	237	no	30	24	Included
14623_5#51	ERR737339	2013-02-26	5	Multi site collection	Screen	8525_1#64	ERR212994	2012-07-02	5	Multi site collection	Screen	377	no	6	239	Included
14448_1#17	ERR715202	2012-07-26	5	Multi site collection	Screen	8525_1#70	ERR213000	2012-07-03	5	Multi site collection	Screen	380	no	6	23	Included
14200_8#46	ERR702087	2012-08-03	5	Multi site collection	Screen	14623_4#27	ERR737225	2013-01-30	5	Multi site collection	Screen	473	no	16	180	Included
14200_8#47	ERR702088	2012-08-03	5	Multi site collection	Screen	14555_7#8	ERR736948	2012-08-14	5	ABDOMEN	Clinical	474	yes	6	11	Included
14200_8#47	ERR702088	2012-08-03	5	Multi site collection	Screen	14672_2#57	ERR742931	2012-09-09	5	ABDOMEN	Clinical	474	yes	5	37	Included
14555_7#8	ERR736948	2012-08-14	5	ABDOMEN	Clinical	14672_2#57	ERR742931	2012-09-09	5	ABDOMEN	Clinical	474	yes	2	26	Included
14200_6#88	ERR701992	2012-08-03	5	Multi site collection	Screen	14623_6#39	ERR737416	2012-10-31	5	Multi site	Screen	475	no	5	89	Included
14200_6#88	ERR701992	2012-08-03	5	Multi site collection	Screen	14672_2#18	ERR742892	2012-10-09	5	Multi site collection	Screen	475	no	7	67	Included
14623_6#39	ERR737416	2012-10-31	5	Multi site	Screen	14672_2#18	ERR742892	2012-10-09	5	Multi site collection	Screen	475	no	8	22	Included
14555_7#26	ERR736958	2012-09-08	5	Multi site collection	Screen	14623_3#7	ERR737116	2013-01-14	5	AXILLA	Clinical	590	yes	1	128	Included
14555_7#26	ERR736958	2012-09-08	5	Multi site collection	Screen	14623_4#75	ERR737273	2013-02-14	5	Multi site collection	Screen	590	yes	2	159	Included
14555_7#26	ERR736958	2012-09-08	5	Multi site collection	Screen	14623_6#38	ERR737415	2012-10-29	5	Multi site collection	Screen	590	yes	3	51	Included
14555_7#26	ERR736958	2012-09-08	5	Multi site collection	Screen	8524_3#96	ERR212835	2012-05-01	5	SPUTUM	Clinical	590	yes	7	130	Included
14623_3#7	ERR737116	2013-01-14	5	AXILLA	Clinical	14623_4#75	ERR737273	2013-02-14	5	Multi site collection	Screen	590	yes	2	31	Included
14623_3#7	ERR737116	2013-01-14	5	AXILLA	Clinical	14623_6#38	ERR737415	2012-10-29	5	Multi site collection	Screen	590	yes	3	77	Included
14623_3#7	ERR737116	2013-01-14	5	AXILLA	Clinical	8524_3#96	ERR212835	2012-05-01	5	SPUTUM	Clinical	590	yes	7	258	Included
14623_4#75	ERR737273	2013-02-14	5	Multi site collection	Screen	14623_6#38	ERR737415	2012-10-29	5	Multi site collection	Screen	590	yes	1	108	Included
14623_4#75	ERR737273	2013-02-14	5	Multi site collection	Screen	8524_3#96	ERR212835	2012-05-01	5	SPUTUM	Clinical	590	yes	7	289	Included
14623_6#38	ERR737415	2012-10-29	5	Multi site collection	Screen	8524_3#96	ERR212835	2012-05-01	5	SPUTUM	Clinical	590	yes	8	181	Included
14208_8#6	ERR702139	2012-11-16	5	Multi site collection	Screen	14208_8#80	ERR702213	2012-10-10	5	Multi site collection	Screen	668	no	11	37	Included
14208_8#6	ERR702139	2012-11-16	5	Multi site collection	Screen	14323_1#54	ERR714781	2012-10-02	5	Multi site collection	Screen	668	no	12	45	Included
14208_8#80	ERR702213	2012-10-10	5	Multi site collection	Screen	14323_1#54	ERR714781	2012-10-02	5	Multi site collection	Screen	668	no	2	8	Included
14355_2#71	ERR715071	2012-10-25	5	Multi site collection	Screen	14448_2#55	ERR715329	2012-11-01	5	NOSE	Clinical	742	yes	4	7	Included
14200_8#75	ERR702114	2012-07-09	5	FOOT	Clinical	14448_2#52	ERR715326	2012-10-30	5	Multi site collection	Screen	758	yes	17	113	Included
14208_8#65	ERR702198	2012-12-02	5	Multi site collection	Screen	14324_8#21	ERR714837	2012-11-28	5	Multi site collection	Screen	844	no	8	4	Included
14355_2#48	ERR715048	2012-07-05	5	EAR	Clinical	8524_5#37	ERR212872	2012-06-03	5	EAR	Clinical	1016	yes	5	32	Included
14448_3#31	ERR715392	2013-03-30	5	Multi site collection	Screen	14448_3#34	ERR715395	2013-03-30	5	MOUTH	Clinical	1138	yes	7	0	Included
14448_3#31	ERR715392	2013-03-30	5	Multi site collection	Screen	14623_5#55	ERR737343	2013-02-26	5	VAGINA	Clinical	1138	yes	6	32	Included
14448_3#31	ERR715392	2013-03-30	5	Multi site collection	Screen	14893_8#21	ERR774762	2013-02-26	5	Multi site collection	Screen	1138	yes	2	32	Included
14448_3#34	ERR715395	2013-03-30	5	MOUTH	Clinical	14623_5#55	ERR737343	2013-02-26	5	VAGINA	Clinical	1138	yes	2	32	Included
14448_3#34	ERR715395	2013-03-30	5	MOUTH	Clinical	14893_8#21	ERR774762	2013-02-26	5	Multi site collection	Screen	1138	yes	8	32	Included
14623_5#55	ERR737343	2013-02-26	5	VAGINA	Clinical	14893_8#21	ERR774762	2013-02-26	5	Multi site collection	Screen	1138	yes	8	0	Included
14412_8#63	ERR715158	2013-04-11	5	Multi site collection	Screen	14623_3#38	ERR737147	2013-01-22	5	Multi site collection	Screen	1213	no	14	79	Included
14355_2#53	ERR715053	2012-10-12	8	BLOOD	Clinical	14448_2#40	ERR715314	2012-10-18	8	BLOOD	Clinical	7	yes	3	6	Included
14355_2#53	ERR715053	2012-10-12	8	BLOOD	Clinical	14555_7#43	ERR736975	2012-10-15	8	BLOOD	Clinical	7	yes	1	3	Included
14355_2#53	ERR715053	2012-10-12	8	BLOOD	Clinical	14555_7#46	ERR736978	2012-10-16	8	BLOOD	Clinical	7	yes	2	4	Included
14355_2#53	ERR715053	2012-10-12	8	BLOOD	Clinical	14555_7#89	ERR737021	2012-10-13	8	BLOOD	Clinical	7	yes	4	1	Included
14448_2#40	ERR715314	2012-10-18	8	BLOOD	Clinical	14555_7#43	ERR736975	2012-10-15	8	BLOOD	Clinical	7	yes	1	3	Included
14448_2#40	ERR715314	2012-10-18	8	BLOOD	Clinical	14555_7#46	ERR736978	2012-10-16	8	BLOOD	Clinical	7	yes	2	2	Included
14448_2#40	ERR715314	2012-10-18	8	BLOOD	Clinical	14555_7#89	ERR737021	2012-10-13	8	BLOOD	Clinical	7	yes	4	5	Included
14555_7#43	ERR736975	2012-10-15	8	BLOOD	Clinical	14555_7#46	ERR736978	2012-10-16	8	BLOOD	Clinical	7	yes	1	1	Included
14555_7#43	ERR736975	2012-10-15	8	BLOOD	Clinical	14555_7#89	ERR737021	2012-10-13	8	BLOOD	Clinical	7	yes	3	2	Included
14555_7#46	ERR736978	2012-10-16	8	BLOOD	Clinical	14555_7#89	ERR737021	2012-10-13	8	BLOOD	Clinical	7	yes	4	3	Included
14448_2#21	ERR715295	2013-01-18	8	LEG	Clinical	14448_2#79	ERR715353	2012-12-21	8	TIBIA	Clinical	47	yes	0	28	Included
14448_2#21	ERR715295	2013-01-18	8	LEG	Clinical	14623_3#68	ERR737176	2012-12-21	8	UNSPECIFIED	Unspecified	47	yes	1	28	Included
14448_2#79	ERR715353	2012-12-21	8	TIBIA	Clinical	14623_3#68	ERR737176	2012-12-21	8	UNSPECIFIED	Unspecified	47	yes	1	0	Included
14208_8#67	ERR702200	2012-11-30	8	GROIN	Clinical	14448_1#42	ERR715227	2012-07-16	8	ABDOMEN	Clinical	88	yes	7	137	Included
14208_8#67	ERR702200	2012-11-30	8	GROIN	Clinical	14448_1#6	ERR715191	2012-05-09	8	UNSPECIFIED	Unspecified	88	yes	5	205	Included
14208_8#67	ERR702200	2012-11-30	8	GROIN	Clinical	14448_1#7	ERR715192	2012-07-16	8	Multi site collection	Screen	88	yes	5	137	Included
14208_8#67	ERR702200	2012-11-30	8	GROIN	Clinical	14448_1#75	ERR715260	2012-07-09	8	Multi site	Screen	88	yes	2	144	Included
14208_8#67	ERR702200	2012-11-30	8	GROIN	Clinical	14448_1#77	ERR715262	2012-08-01	8	Multi site collection	Screen	88	yes	10	121	Included
14208_8#67	ERR702200	2012-11-30	8	GROIN	Clinical	14448_1#79	ERR715264	2012-05-09	8	UNSPECIFIED	Unspecified	88	yes	5	205	Included
14208_8#67	ERR702200	2012-11-30	8	GROIN	Clinical	14448_1#8	ERR715193	2012-07-16	8	ABDOMEN	Clinical	88	yes	7	137	Included
14208_8#67	ERR702200	2012-11-30	8	GROIN	Clinical	14448_2#67	ERR715341	2012-11-30	8	NOSE	Clinical	88	yes	1	0	Included
14208_8#67	ERR702200	2012-11-30	8	GROIN	Clinical	14448_3#43	ERR715403	2012-04-24	8	FINGER	Clinical	88	yes	4	220	Included
14208_8#67	ERR702200	2012-11-30	8	GROIN	Clinical	14623_7#36	ERR737503	2013-03-22	8	Multi site collection	Screen	88	yes	4	112	Included
14208_8#67	ERR702200	2012-11-30	8	GROIN	Clinical	14623_8#87	ERR737644	2012-04-24	8	Multi site collection	Screen	88	yes	5	220	Included
14208_8#67	ERR702200	2012-11-30	8	GROIN	Clinical	14672_2#2	ERR742877	2012-04-23	8	Multi site collection	Screen	88	yes	4	221	Included
14208_8#67	ERR702200	2012-11-30	8	GROIN	Clinical	14672_2#38	ERR742912	2012-09-14	8	SCALP	Clinical	88	yes	11	77	Included
14208_8#67	ERR702200	2012-11-30	8	GROIN	Clinical	8524_3#45	ERR212784	2012-04-20	8	Multi site collection	Screen	88	yes	3	224	Included
14448_1#42	ERR715227	2012-07-16	8	ABDOMEN	Clinical	14448_1#6	ERR715191	2012-05-09	8	UNSPECIFIED	Unspecified	88	yes	9	68	Included
14448_1#42	ERR715227	2012-07-16	8	ABDOMEN	Clinical	14448_1#7	ERR715192	2012-07-16	8	Multi site collection	Screen	88	yes	11	0	Included
14448_1#42	ERR715227	2012-07-16	8	ABDOMEN	Clinical	14448_1#75	ERR715260	2012-07-09	8	Multi site	Screen	88	yes	9	7	Included
14448_1#42	ERR715227	2012-07-16	8	ABDOMEN	Clinical	14448_1#77	ERR715262	2012-08-01	8	Multi site collection	Screen	88	yes	5	16	Included
14448_1#42	ERR715227	2012-07-16	8	ABDOMEN	Clinical	14448_1#79	ERR715264	2012-05-09	8	UNSPECIFIED	Unspecified	88	yes	7	68	Included
14448_1#42	ERR715227	2012-07-16	8	ABDOMEN	Clinical	14448_1#8	ERR715193	2012-07-16	8	ABDOMEN	Clinical	88	yes	3	0	Included
14448_1#42	ERR715227	2012-07-16	8	ABDOMEN	Clinical	14448_2#67	ERR715341	2012-11-30	8	NOSE	Clinical	88	yes	6	137	Included
14448_1#42	ERR715227	2012-07-16	8	ABDOMEN	Clinical	14448_3#43	ERR715403	2012-04-24	8	FINGER	Clinical	88	yes	9	83	Included
14448_1#42	ERR715227	2012-07-16	8	ABDOMEN	Clinical	14623_7#36	ERR737503	2013-03-22	8	Multi site collection	Screen	88	yes	9	249	Included
14448_1#42	ERR715227	2012-07-16	8	ABDOMEN	Clinical	14623_8#87	ERR737644	2012-04-24	8	Multi site collection	Screen	88	yes	9	83	Included
14448_1#42	ERR715227	2012-07-16	8	ABDOMEN	Clinical	14672_2#2	ERR742877	2012-04-23	8	Multi site collection	Screen	88	yes	7	84	Included
14448_1#42	ERR715227	2012-07-16	8	ABDOMEN	Clinical	14672_2#38	ERR742912	2012-09-14	8	SCALP	Clinical	88	yes	6	60	Included
14448_1#42	ERR715227	2012-07-16	8	ABDOMEN	Clinical	8524_3#45	ERR212784	2012-04-20	8	Multi site collection	Screen	88	yes	7	87	Included
14448_1#6	ERR715191	2012-05-09	8	UNSPECIFIED	Unspecified	14448_1#7	ERR715192	2012-07-16	8	Multi site collection	Screen	88	yes	6	68	Included
14448_1#6	ERR715191	2012-05-09	8	UNSPECIFIED	Unspecified	14448_1#75	ERR715260	2012-07-09	8	Multi site	Screen	88	yes	4	61	Included
14448_1#6	ERR715191	2012-05-09	8	UNSPECIFIED	Unspecified	14448_1#77	ERR715262	2012-08-01	8	Multi site collection	Screen	88	yes	9	84	Included
14448_1#6	ERR715191	2012-05-09	8	UNSPECIFIED	Unspecified	14448_1#79	ERR715264	2012-05-09	8	UNSPECIFIED	Unspecified	88	yes	4	0	Included
14448_1#6	ERR715191	2012-05-09	8	UNSPECIFIED	Unspecified	14448_1#8	ERR715193	2012-07-16	8	ABDOMEN	Clinical	88	yes	10	68	Included
14448_1#6	ERR715191	2012-05-09	8	UNSPECIFIED	Unspecified	14448_2#67	ERR715341	2012-11-30	8	NOSE	Clinical	88	yes	3	205	Included
14448_1#6	ERR715191	2012-05-09	8	UNSPECIFIED	Unspecified	14448_3#43	ERR715403	2012-04-24	8	FINGER	Clinical	88	yes	4	15	Included
14448_1#6	ERR715191	2012-05-09	8	UNSPECIFIED	Unspecified	14623_7#36	ERR737503	2013-03-22	8	Multi site collection	Screen	88	yes	5	317	Included
14448_1#6	ERR715191	2012-05-09	8	UNSPECIFIED	Unspecified	14623_8#87	ERR737644	2012-04-24	8	Multi site collection	Screen	88	yes	1	15	Included
14448_1#6	ERR715191	2012-05-09	8	UNSPECIFIED	Unspecified	14672_2#2	ERR742877	2012-04-23	8	Multi site collection	Screen	88	yes	4	16	Included
14448_1#6	ERR715191	2012-05-09	8	UNSPECIFIED	Unspecified	14672_2#38	ERR742912	2012-09-14	8	SCALP	Clinical	88	yes	13	128	Included
14448_1#6	ERR715191	2012-05-09	8	UNSPECIFIED	Unspecified	8524_3#45	ERR212784	2012-04-20	8	Multi site collection	Screen	88	yes	4	19	Included
14448_1#7	ERR715192	2012-07-16	8	Multi site collection	Screen	14448_1#75	ERR715260	2012-07-09	8	Multi site	Screen	88	yes	3	7	Included
14448_1#7	ERR715192	2012-07-16	8	Multi site collection	Screen	14448_1#77	ERR715262	2012-08-01	8	Multi site collection	Screen	88	yes	8	16	Included
14448_1#7	ERR715192	2012-07-16	8	Multi site collection	Screen	14448_1#79	ERR715264	2012-05-09	8	UNSPECIFIED	Unspecified	88	yes	6	68	Included
14448_1#7	ERR715192	2012-07-16	8	Multi site collection	Screen	14448_1#8	ERR715193	2012-07-16	8	ABDOMEN	Clinical	88	yes	8	0	Included
14448_1#7	ERR715192	2012-07-16	8	Multi site collection	Screen	14448_2#67	ERR715341	2012-11-30	8	NOSE	Clinical	88	yes	3	137	Included
14448_1#7	ERR715192	2012-07-16	8	Multi site collection	Screen	14448_3#43	ERR715403	2012-04-24	8	FINGER	Clinical	88	yes	6	83	Included
14448_1#7	ERR715192	2012-07-16	8	Multi site collection	Screen	14623_7#36	ERR737503	2013-03-22	8	Multi site collection	Screen	88	yes	5	249	Included
14448_1#7	ERR715192	2012-07-16	8	Multi site collection	Screen	14623_8#87	ERR737644	2012-04-24	8	Multi site collection	Screen	88	yes	5	83	Included
14448_1#7	ERR715192	2012-07-16	8	Multi site collection	Screen	14672_2#2	ERR742877	2012-04-23	8	Multi site collection	Screen	88	yes	5	84	Included
14448_1#7	ERR715192	2012-07-16	8	Multi site collection	Screen	14672_2#38	ERR742912	2012-09-14	8	SCALP	Clinical	88	yes	13	60	Included
14448_1#7	ERR715192	2012-07-16	8	Multi site collection	Screen	8524_3#45	ERR212784	2012-04-20	8	Multi site collection	Screen	88	yes	5	87	Included
14448_1#75	ERR715260	2012-07-09	8	Multi site	Screen	14448_1#77	ERR715262	2012-08-01	8	Multi site collection	Screen	88	yes	9	23	Included
14448_1#75	ERR715260	2012-07-09	8	Multi site	Screen	14448_1#79	ERR715264	2012-05-09	8	UNSPECIFIED	Unspecified	88	yes	4	61	Included
14448_1#75	ERR715260	2012-07-09	8	Multi site	Screen	14448_1#8	ERR715193	2012-07-16	8	ABDOMEN	Clinical	88	yes	5	7	Included
14448_1#75	ERR715260	2012-07-09	8	Multi site	Screen	14448_2#67	ERR715341	2012-11-30	8	NOSE	Clinical	88	yes	0	144	Included
14448_1#75	ERR715260	2012-07-09	8	Multi site	Screen	14448_3#43	ERR715403	2012-04-24	8	FINGER	Clinical	88	yes	4	76	Included
14448_1#75	ERR715260	2012-07-09	8	Multi site	Screen	14623_7#36	ERR737503	2013-03-22	8	Multi site collection	Screen	88	yes	2	256	Included
14448_1#75	ERR715260	2012-07-09	8	Multi site	Screen	14623_8#87	ERR737644	2012-04-24	8	Multi site collection	Screen	88	yes	4	76	Included
14448_1#75	ERR715260	2012-07-09	8	Multi site	Screen	14672_2#2	ERR742877	2012-04-23	8	Multi site collection	Screen	88	yes	2	77	Included
14448_1#75	ERR715260	2012-07-09	8	Multi site	Screen	14672_2#38	ERR742912	2012-09-14	8	SCALP	Clinical	88	yes	10	67	Included
14448_1#75	ERR715260	2012-07-09	8	Multi site	Screen	8524_3#45	ERR212784	2012-04-20	8	Multi site collection	Screen	88	yes	3	80	Included
14448_1#77	ERR715262	2012-08-01	8	Multi site collection	Screen	14448_1#79	ERR715264	2012-05-09	8	UNSPECIFIED	Unspecified	88	yes	10	84	Included
14448_1#77	ERR715262	2012-08-01	8	Multi site collection	Screen	14448_1#8	ERR715193	2012-07-16	8	ABDOMEN	Clinical	88	yes	4	16	Included
14448_1#77	ERR715262	2012-08-01	8	Multi site collection	Screen	14448_2#67	ERR715341	2012-11-30	8	NOSE	Clinical	88	yes	9	121	Included
14448_1#77	ERR715262	2012-08-01	8	Multi site collection	Screen	14448_3#43	ERR715403	2012-04-24	8	FINGER	Clinical	88	yes	10	99	Included
14448_1#77	ERR715262	2012-08-01	8	Multi site collection	Screen	14623_7#36	ERR737503	2013-03-22	8	Multi site collection	Screen	88	yes	11	233	Included
14448_1#77	ERR715262	2012-08-01	8	Multi site collection	Screen	14623_8#87	ERR737644	2012-04-24	8	Multi site collection	Screen	88	yes	9	99	Included
14448_1#77	ERR715262	2012-08-01	8	Multi site collection	Screen	14672_2#2	ERR742877	2012-04-23	8	Multi site collection	Screen	88	yes	11	100	Included
14448_1#77	ERR715262	2012-08-01	8	Multi site collection	Screen	14672_2#38	ERR742912	2012-09-14	8	SCALP	Clinical	88	yes	14	44	Included
14448_1#77	ERR715262	2012-08-01	8	Multi site collection	Screen	8524_3#45	ERR212784	2012-04-20	8	Multi site collection	Screen	88	yes	10	103	Included
14448_1#79	ERR715264	2012-05-09	8	UNSPECIFIED	Unspecified	14448_1#8	ERR715193	2012-07-16	8	ABDOMEN	Clinical	88	yes	8	68	Included
14448_1#79	ERR715264	2012-05-09	8	UNSPECIFIED	Unspecified	14448_2#67	ERR715341	2012-11-30	8	NOSE	Clinical	88	yes	3	205	Included
14448_1#79	ERR715264	2012-05-09	8	UNSPECIFIED	Unspecified	14448_3#43	ERR715403	2012-04-24	8	FINGER	Clinical	88	yes	4	15	Included
14448_1#79	ERR715264	2012-05-09	8	UNSPECIFIED	Unspecified	14623_7#36	ERR737503	2013-03-22	8	Multi site collection	Screen	88	yes	5	317	Included
14448_1#79	ERR715264	2012-05-09	8	UNSPECIFIED	Unspecified	14623_8#87	ERR737644	2012-04-24	8	Multi site collection	Screen	88	yes	2	15	Included
14448_1#79	ERR715264	2012-05-09	8	UNSPECIFIED	Unspecified	14672_2#2	ERR742877	2012-04-23	8	Multi site collection	Screen	88	yes	1	16	Included
14448_1#79	ERR715264	2012-05-09	8	UNSPECIFIED	Unspecified	14672_2#38	ERR742912	2012-09-14	8	SCALP	Clinical	88	yes	11	128	Included
14448_1#79	ERR715264	2012-05-09	8	UNSPECIFIED	Unspecified	8524_3#45	ERR212784	2012-04-20	8	Multi site collection	Screen	88	yes	3	19	Included
14448_1#8	ERR715193	2012-07-16	8	ABDOMEN	Clinical	14448_2#67	ERR715341	2012-11-30	8	NOSE	Clinical	88	yes	5	137	Included
14448_1#8	ERR715193	2012-07-16	8	ABDOMEN	Clinical	14448_3#43	ERR715403	2012-04-24	8	FINGER	Clinical	88	yes	8	83	Included
14448_1#8	ERR715193	2012-07-16	8	ABDOMEN	Clinical	14623_7#36	ERR737503	2013-03-22	8	Multi site collection	Screen	88	yes	7	249	Included
14448_1#8	ERR715193	2012-07-16	8	ABDOMEN	Clinical	14623_8#87	ERR737644	2012-04-24	8	Multi site collection	Screen	88	yes	10	83	Included
14448_1#8	ERR715193	2012-07-16	8	ABDOMEN	Clinical	14672_2#2	ERR742877	2012-04-23	8	Multi site collection	Screen	88	yes	7	84	Included
14448_1#8	ERR715193	2012-07-16	8	ABDOMEN	Clinical	14672_2#38	ERR742912	2012-09-14	8	SCALP	Clinical	88	yes	4	60	Included
14448_1#8	ERR715193	2012-07-16	8	ABDOMEN	Clinical	8524_3#45	ERR212784	2012-04-20	8	Multi site collection	Screen	88	yes	8	87	Included
14448_2#67	ERR715341	2012-11-30	8	NOSE	Clinical	14448_3#43	ERR715403	2012-04-24	8	FINGER	Clinical	88	yes	3	220	Included
14448_2#67	ERR715341	2012-11-30	8	NOSE	Clinical	14623_7#36	ERR737503	2013-03-22	8	Multi site collection	Screen	88	yes	2	112	Included
14448_2#67	ERR715341	2012-11-30	8	NOSE	Clinical	14623_8#87	ERR737644	2012-04-24	8	Multi site collection	Screen	88	yes	3	220	Included
14448_2#67	ERR715341	2012-11-30	8	NOSE	Clinical	14672_2#2	ERR742877	2012-04-23	8	Multi site collection	Screen	88	yes	2	221	Included
14448_2#67	ERR715341	2012-11-30	8	NOSE	Clinical	14672_2#38	ERR742912	2012-09-14	8	SCALP	Clinical	88	yes	10	77	Included
14448_2#67	ERR715341	2012-11-30	8	NOSE	Clinical	8524_3#45	ERR212784	2012-04-20	8	Multi site collection	Screen	88	yes	1	224	Included
14448_3#43	ERR715403	2012-04-24	8	FINGER	Clinical	14623_7#36	ERR737503	2013-03-22	8	Multi site collection	Screen	88	yes	5	332	Included
14448_3#43	ERR715403	2012-04-24	8	FINGER	Clinical	14623_8#87	ERR737644	2012-04-24	8	Multi site collection	Screen	88	yes	4	0	Included
14448_3#43	ERR715403	2012-04-24	8	FINGER	Clinical	14672_2#2	ERR742877	2012-04-23	8	Multi site collection	Screen	88	yes	5	1	Included
14448_3#43	ERR715403	2012-04-24	8	FINGER	Clinical	14672_2#38	ERR742912	2012-09-14	8	SCALP	Clinical	88	yes	19	143	Included
14448_3#43	ERR715403	2012-04-24	8	FINGER	Clinical	8524_3#45	ERR212784	2012-04-20	8	Multi site collection	Screen	88	yes	5	4	Included
14623_7#36	ERR737503	2013-03-22	8	Multi site collection	Screen	14623_8#87	ERR737644	2012-04-24	8	Multi site collection	Screen	88	yes	5	332	Included
14623_7#36	ERR737503	2013-03-22	8	Multi site collection	Screen	14672_2#2	ERR742877	2012-04-23	8	Multi site collection	Screen	88	yes	4	333	Included
14623_7#36	ERR737503	2013-03-22	8	Multi site collection	Screen	14672_2#38	ERR742912	2012-09-14	8	SCALP	Clinical	88	yes	16	189	Included
14623_7#36	ERR737503	2013-03-22	8	Multi site collection	Screen	8524_3#45	ERR212784	2012-04-20	8	Multi site collection	Screen	88	yes	3	336	Included
14623_8#87	ERR737644	2012-04-24	8	Multi site collection	Screen	14672_2#2	ERR742877	2012-04-23	8	Multi site collection	Screen	88	yes	2	1	Included
14623_8#87	ERR737644	2012-04-24	8	Multi site collection	Screen	14672_2#38	ERR742912	2012-09-14	8	SCALP	Clinical	88	yes	16	143	Included
14623_8#87	ERR737644	2012-04-24	8	Multi site collection	Screen	8524_3#45	ERR212784	2012-04-20	8	Multi site collection	Screen	88	yes	4	4	Included
14672_2#2	ERR742877	2012-04-23	8	Multi site collection	Screen	14672_2#38	ERR742912	2012-09-14	8	SCALP	Clinical	88	yes	11	144	Included
14672_2#2	ERR742877	2012-04-23	8	Multi site collection	Screen	8524_3#45	ERR212784	2012-04-20	8	Multi site collection	Screen	88	yes	1	3	Included
14672_2#38	ERR742912	2012-09-14	8	SCALP	Clinical	8524_3#45	ERR212784	2012-04-20	8	Multi site collection	Screen	88	yes	8	147	Included
14208_8#37	ERR702170	2012-12-06	8	Multi site collection	Screen	14208_8#75	ERR702208	2013-01-17	8	Multi site collection	Screen	95	no	5	42	Included
14208_8#37	ERR702170	2012-12-06	8	Multi site collection	Screen	14208_8#77	ERR702210	2012-12-06	8	Multi site collection	Screen	95	no	14	0	Included
14208_8#37	ERR702170	2012-12-06	8	Multi site collection	Screen	8524_3#54	ERR212793	2012-04-22	8	Multi site collection	Screen	95	no	6	228	Included
14208_8#75	ERR702208	2013-01-17	8	Multi site collection	Screen	14208_8#77	ERR702210	2012-12-06	8	Multi site collection	Screen	95	no	13	42	Included
14208_8#75	ERR702208	2013-01-17	8	Multi site collection	Screen	8524_3#54	ERR212793	2012-04-22	8	Multi site collection	Screen	95	no	4	270	Included
14208_8#77	ERR702210	2012-12-06	8	Multi site collection	Screen	8524_3#54	ERR212793	2012-04-22	8	Multi site collection	Screen	95	no	15	228	Included
14555_7#11	ERR730953	2012-08-20	8	ANKLE	Clinical	14555_7#5	ERR736945	2012-08-05	8	Multi site collection	Screen	482	yes	6	15	Included
14555_7#11	ERR730953	2012-08-20	8	ANKLE	Clinical	14893_8#18	ERR774759	2012-09-26	8	AXILLA	Clinical	482	yes	4	37	Included
14555_7#5	ERR736945	2012-08-05	8	Multi site collection	Screen	14893_8#18	ERR774759	2012-09-26	8	AXILLA	Clinical	482	yes	6	52	Included
14200_8#14	ERR702055	2012-08-24	8	Multi site collection	Screen	14448_1#85	ERR715270	2012-08-28	8	ARM	Clinical	548	yes	5	4	Included
14200_8#14	ERR702055	2012-08-24	8	Multi site collection	Screen	14555_7#53	ERR736985	2012-08-24	8	ARM	Clinical	548	yes	6	0	Included
14448_1#85	ERR715270	2012-08-28	8	ARM	Clinical	14555_7#53	ERR736985	2012-08-24	8	ARM	Clinical	548	yes	4	4	Included
14355_1#70	ERR714975	2012-09-14	8	Multi site collection	Screen	14555_7#32	ERR736964	2012-09-14	8	TOE	Clinical	613	yes	5	0	Included
14208_8#82	ERR702215	2013-01-17	8	Multi site collection	Screen	14324_8#28	ERR714843	2012-11-29	8	Multi site collection	Screen	849	no	7	49	Included
14324_8#29	ERR714844	2012-11-29	8	Multi site collection	Screen	14448_2#11	ERR715285	2013-01-29	8	Multi site collection	Screen	850	no	20	61	Included
14208_8#46	ERR702179	2012-12-24	8	Multi site collection	Screen	14324_8#43	ERR714858	2012-12-07	8	Multi site collection	Screen	866	no	4	17	Included
14200_6#41	ERR701945	2012-08-22	8	UNSPECIFIED	Unspecified	14555_7#17	ERR730959	2012-08-23	8	BUTTOCK	Clinical	1050	yes	4	1	Included
14448_3#15	ERR715378	2013-02-17	8	BLOOD	Clinical	14623_4#45	ERR737243	2013-02-04	8	Multi site collection	Screen	1135	yes	2	13	Included
14448_3#15	ERR715378	2013-02-17	8	BLOOD	Clinical	14623_5#3	ERR737291	2013-02-14	8	BLOOD	Clinical	1135	yes	3	3	Included
14623_4#45	ERR737243	2013-02-04	8	Multi site collection	Screen	14623_5#3	ERR737291	2013-02-14	8	BLOOD	Clinical	1135	yes	0	10	Included
14448_2#29	ERR715303	2013-02-01	8	Multi site collection	Screen	14623_4#21	ERR737219	2013-01-27	8	Multi site collection	Screen	1230	no	0	5	Included
14448_3#22	ERR715384	2013-03-12	8	Multi site collection	Screen	14623_5#36	ERR737324	2013-02-27	8	Multi site collection	Screen	1317	no	37	13	Included
14623_8#70	ERR737627	2012-07-02	15	HEEL	Clinical	8525_1#45	ERR212975	2012-06-22	15	HEEL	Clinical	28	yes	2	10	Included
14448_3#49	ERR715409	2012-05-16	22	Multi site collection	Screen	14448_3#56	ERR715415	2012-05-16	22	BLOOD	Clinical	1	yes	1	0	Included
14448_3#49	ERR715409	2012-05-16	22	Multi site collection	Screen	14555_7#71	ERR737003	2012-05-16	22	BLOOD	Clinical	1	yes	0	0	Included
14448_3#49	ERR715409	2012-05-16	22	Multi site collection	Screen	8447_7#30	ERR204165	2012-05-15	22	BLOOD	Clinical	1	yes	0	1	Included
14448_3#56	ERR715415	2012-05-16	22	BLOOD	Clinical	14555_7#71	ERR737003	2012-05-16	22	BLOOD	Clinical	1	yes	1	0	Included
14448_3#56	ERR715415	2012-05-16	22	BLOOD	Clinical	8447_7#30	ERR204165	2012-05-15	22	BLOOD	Clinical	1	yes	1	1	Included
14555_7#71	ERR737003	2012-05-16	22	BLOOD	Clinical	8447_7#30	ERR204165	2012-05-15	22	BLOOD	Clinical	1	yes	0	1	Included
14355_2#36	ERR715036	2012-06-07	22	BLOOD	Clinical	14672_2#3	ERR742878	2012-04-13	22	FOOT	Clinical	2	yes	124	55	outlier 14672_2#3, different parts of the tree
14355_2#36	ERR715036	2012-06-07	22	BLOOD	Clinical	8524_3#27	ERR212766	2012-04-13	22	LEG	Clinical	2	yes	1	55	Included
14672_2#3	ERR742878	2012-04-13	22	FOOT	Clinical	8524_3#27	ERR212766	2012-04-13	22	LEG	Clinical	2	yes	124	0	outlier 14672_2#3, different parts of the tree
14324_8#73	ERR714888	2012-07-16	22	PENIS	Clinical	14355_2#37	ERR715037	2012-08-12	22	BLOOD	Clinical	3	yes	0	27	Included
14324_8#73	ERR714888	2012-07-16	22	PENIS	Clinical	14555_7#1	ERR730951	2012-07-30	22	PERINEUM	Clinical	3	yes	0	14	Included
14324_8#73	ERR714888	2012-07-16	22	PENIS	Clinical	14555_7#50	ERR736982	2012-08-12	22	BLOOD	Clinical	3	yes	0	27	Included
14355_2#37	ERR715037	2012-08-12	22	BLOOD	Clinical	14555_7#1	ERR730951	2012-07-30	22	PERINEUM	Clinical	3	yes	0	13	Included
14355_2#37	ERR715037	2012-08-12	22	BLOOD	Clinical	14555_7#50	ERR736982	2012-08-12	22	BLOOD	Clinical	3	yes	0	0	Included
14555_7#1	ERR730951	2012-07-30	22	PERINEUM	Clinical	14555_7#50	ERR736982	2012-08-12	22	BLOOD	Clinical	3	yes	0	13	Included
14200_6#32	ERR701936	2012-08-21	22	BLOOD	Clinical	14555_7#14	ERR730956	2012-08-22	22	BLOOD	Clinical	4	yes	0	1	Included
14200_6#32	ERR701936	2012-08-21	22	BLOOD	Clinical	14555_7#15	ERR730957	2012-08-22	22	BLOOD	Clinical	4	yes	0	1	Included
14200_6#32	ERR701936	2012-08-21	22	BLOOD	Clinical	14555_7#18	ERR736950	2012-08-22	22	BLOOD	Clinical	4	yes	0	1	Included
14555_7#14	ERR730956	2012-08-22	22	BLOOD	Clinical	14555_7#15	ERR730957	2012-08-22	22	BLOOD	Clinical	4	yes	0	0	Included
14555_7#14	ERR730956	2012-08-22	22	BLOOD	Clinical	14555_7#18	ERR736950	2012-08-22	22	BLOOD	Clinical	4	yes	0	0	Included
14555_7#15	ERR730957	2012-08-22	22	BLOOD	Clinical	14555_7#18	ERR736950	2012-08-22	22	BLOOD	Clinical	4	yes	0	0	Included
14355_2#51	ERR715051	2012-08-26	22	BLOOD	Clinical	8525_1#77	ERR213007	2012-07-04	22	Multi site collection	Screen	5	yes	183	53	outliers, different parts of the tree
14355_2#52	ERR715052	2012-09-28	22	BLOOD	Clinical	14448_1#22	ERR715207	2012-06-26	22	ELBOW	Clinical	6	yes	2	94	Included
14355_2#52	ERR715052	2012-09-28	22	BLOOD	Clinical	14448_1#73	ERR715258	2012-08-23	22	ELBOW	Clinical	6	yes	1	36	Included
14355_2#52	ERR715052	2012-09-28	22	BLOOD	Clinical	14448_3#77	ERR715434	2012-07-06	22	Multi site	Screen	6	yes	1	84	Included
14355_2#52	ERR715052	2012-09-28	22	BLOOD	Clinical	14623_8#79	ERR737636	2012-08-23	22	Multi site collection	Screen	6	yes	2	36	Included
14355_2#52	ERR715052	2012-09-28	22	BLOOD	Clinical	14672_2#81	ERR742955	2012-09-30	22	ELBOW	Clinical	6	yes	1	2	Included
14355_2#52	ERR715052	2012-09-28	22	BLOOD	Clinical	8524_5#61	ERR212896	2012-06-10	22	ELBOW	Clinical	6	yes	1	110	Included
14448_1#22	ERR715207	2012-06-26	22	ELBOW	Clinical	14448_1#73	ERR715258	2012-08-23	22	ELBOW	Clinical	6	yes	1	58	Included
14448_1#22	ERR715207	2012-06-26	22	ELBOW	Clinical	14448_3#77	ERR715434	2012-07-06	22	Multi site	Screen	6	yes	1	10	Included
14448_1#22	ERR715207	2012-06-26	22	ELBOW	Clinical	14623_8#79	ERR737636	2012-08-23	22	Multi site collection	Screen	6	yes	2	58	Included
14448_1#22	ERR715207	2012-06-26	22	ELBOW	Clinical	14672_2#81	ERR742955	2012-09-30	22	ELBOW	Clinical	6	yes	1	96	Included
14448_1#22	ERR715207	2012-06-26	22	ELBOW	Clinical	8524_5#61	ERR212896	2012-06-10	22	ELBOW	Clinical	6	yes	1	16	Included
14448_1#73	ERR715258	2012-08-23	22	ELBOW	Clinical	14448_3#77	ERR715434	2012-07-06	22	Multi site	Screen	6	yes	0	48	Included
14448_1#73	ERR715258	2012-08-23	22	ELBOW	Clinical	14623_8#79	ERR737636	2012-08-23	22	Multi site collection	Screen	6	yes	1	0	Included
14448_1#73	ERR715258	2012-08-23	22	ELBOW	Clinical	14672_2#81	ERR742955	2012-09-30	22	ELBOW	Clinical	6	yes	0	38	Included
14448_1#73	ERR715258	2012-08-23	22	ELBOW	Clinical	8524_5#61	ERR212896	2012-06-10	22	ELBOW	Clinical	6	yes	0	74	Included
14448_3#77	ERR715434	2012-07-06	22	Multi site	Screen	14623_8#79	ERR737636	2012-08-23	22	Multi site collection	Screen	6	yes	1	48	Included
14448_3#77	ERR715434	2012-07-06	22	Multi site	Screen	14672_2#81	ERR742955	2012-09-30	22	ELBOW	Clinical	6	yes	0	86	Included
14448_3#77	ERR715434	2012-07-06	22	Multi site	Screen	8524_5#61	ERR212896	2012-06-10	22	ELBOW	Clinical	6	yes	0	26	Included
14623_8#79	ERR737636	2012-08-23	22	Multi site collection	Screen	14672_2#81	ERR742955	2012-09-30	22	ELBOW	Clinical	6	yes	1	38	Included
14623_8#79	ERR737636	2012-08-23	22	Multi site collection	Screen	8524_5#61	ERR212896	2012-06-10	22	ELBOW	Clinical	6	yes	1	74	Included
14672_2#81	ERR742955	2012-09-30	22	ELBOW	Clinical	8524_5#61	ERR212896	2012-06-10	22	ELBOW	Clinical	6	yes	0	112	Included
14324_8#89	ERR714904	2012-10-19	22	BLOOD	Clinical	14355_2#11	ERR715011	2012-10-12	22	Multi site collection	Screen	8	yes	1	7	Included
14355_2#76	ERR715076	2012-10-22	22	BLOOD	Clinical	14448_2#44	ERR715318	2012-10-22	22	Multi site collection	Screen	9	yes	3	0	Included
14355_2#76	ERR715076	2012-10-22	22	BLOOD	Clinical	14623_7#37	ERR737504	2013-03-23	22	Multi site collection	Screen	9	yes	13	152	Included
14355_2#76	ERR715076	2012-10-22	22	BLOOD	Clinical	14672_2#8	ERR742883	2012-11-01	22	Multi site collection	Screen	9	yes	3	10	Included
14448_2#44	ERR715318	2012-10-22	22	Multi site collection	Screen	14623_7#37	ERR737504	2013-03-23	22	Multi site collection	Screen	9	yes	14	152	Included
14448_2#44	ERR715318	2012-10-22	22	Multi site collection	Screen	14672_2#8	ERR742883	2012-11-01	22	Multi site collection	Screen	9	yes	4	10	Included
14623_7#37	ERR737504	2013-03-23	22	Multi site collection	Screen	14672_2#8	ERR742883	2012-11-01	22	Multi site collection	Screen	9	yes	14	142	Included
14208_8#88	ERR702221	2012-12-07	22	SKIN	Clinical	14324_8#50	ERR714865	2012-12-04	22	PERIANAL	Clinical	10	yes	2	3	Included
14208_8#88	ERR702221	2012-12-07	22	SKIN	Clinical	14324_8#51	ERR714866	2012-12-08	22	BLOOD	Clinical	10	yes	2	1	Included
14208_8#88	ERR702221	2012-12-07	22	SKIN	Clinical	14555_7#78	ERR737010	2012-12-08	22	Multi site collection	Screen	10	yes	3	1	Included
14324_8#50	ERR714865	2012-12-04	22	PERIANAL	Clinical	14324_8#51	ERR714866	2012-12-08	22	BLOOD	Clinical	10	yes	0	4	Included
14324_8#50	ERR714865	2012-12-04	22	PERIANAL	Clinical	14555_7#78	ERR737010	2012-12-08	22	Multi site collection	Screen	10	yes	1	4	Included
14324_8#51	ERR714866	2012-12-08	22	BLOOD	Clinical	14555_7#78	ERR737010	2012-12-08	22	Multi site collection	Screen	10	yes	1	0	Included
14448_2#85	ERR715359	2013-01-10	22	LEG	Clinical	14555_7#81	ERR737013	2013-01-27	22	Multi site collection	Screen	11	yes	0	17	Included
14448_2#85	ERR715359	2013-01-10	22	LEG	Clinical	14623_2#35	ERR737054	2012-12-24	22	BLOOD	Clinical	11	yes	2	17	Included
14555_7#81	ERR737013	2013-01-27	22	Multi site collection	Screen	14623_2#35	ERR737054	2012-12-24	22	BLOOD	Clinical	11	yes	2	34	Included
14200_6#69	ERR701973	2012-08-22	22	C.S.F., unspecified	Clinical	14555_7#16	ERR730958	2012-08-26	22	Multi site collection	Screen	12	yes	0	4	Included
14448_1#33	ERR715218	2012-05-27	22	ASCITIC FLUID	Clinical	14448_1#64	ERR715249	2012-07-16	22	ABDOMEN	Clinical	25	yes	0	50	Included
14448_1#33	ERR715218	2012-05-27	22	ASCITIC FLUID	Clinical	14448_1#78	ERR715263	2012-08-22	22	UNSPECIFIED	Unspecified	25	yes	1	87	Included
14448_1#33	ERR715218	2012-05-27	22	ASCITIC FLUID	Clinical	14555_7#56	ERR736988	2012-09-07	22	Multi site collection	Screen	25	yes	0	103	Included
14448_1#33	ERR715218	2012-05-27	22	ASCITIC FLUID	Clinical	8447_7#88	ERR204223	2012-05-27	22	ASCITIC FLUID	Clinical	25	yes	0	0	Included
14448_1#64	ERR715249	2012-07-16	22	ABDOMEN	Clinical	14448_1#78	ERR715263	2012-08-22	22	UNSPECIFIED	Unspecified	25	yes	1	37	Included
14448_1#64	ERR715249	2012-07-16	22	ABDOMEN	Clinical	14555_7#56	ERR736988	2012-09-07	22	Multi site collection	Screen	25	yes	0	53	Included
14448_1#64	ERR715249	2012-07-16	22	ABDOMEN	Clinical	8447_7#88	ERR204223	2012-05-27	22	ASCITIC FLUID	Clinical	25	yes	0	50	Included
14448_1#78	ERR715263	2012-08-22	22	UNSPECIFIED	Unspecified	14555_7#56	ERR736988	2012-09-07	22	Multi site collection	Screen	25	yes	1	16	Included
14448_1#78	ERR715263	2012-08-22	22	UNSPECIFIED	Unspecified	8447_7#88	ERR204223	2012-05-27	22	ASCITIC FLUID	Clinical	25	yes	1	87	Included
14555_7#56	ERR736988	2012-09-07	22	Multi site collection	Screen	8447_7#88	ERR204223	2012-05-27	22	ASCITIC FLUID	Clinical	25	yes	0	103	Included
14200_8#84	ERR702122	2012-06-07	22	Extra-vascular catheter/drain	Clinical	14623_5#21	ERR737309	2013-02-19	22	UNSPECIFIED	Unspecified	26	yes	11	257	Included
14200_8#84	ERR702122	2012-06-07	22	Extra-vascular catheter/drain	Clinical	14672_2#36	ERR742910	2012-09-13	22	ABDOMEN	Clinical	26	yes	21	98	Included
14200_8#84	ERR702122	2012-06-07	22	Extra-vascular catheter/drain	Clinical	14672_2#64	ERR742938	2012-09-19	22	ABDOMEN	Clinical	26	yes	2	104	Included
14200_8#84	ERR702122	2012-06-07	22	Extra-vascular catheter/drain	Clinical	8524_3#69	ERR212808	2012-04-20	22	UNSPECIFIED	Unspecified	26	yes	27	48	Included
14623_5#21	ERR737309	2013-02-19	22	UNSPECIFIED	Unspecified	14672_2#36	ERR742910	2012-09-13	22	ABDOMEN	Clinical	26	yes	24	159	Included
14623_5#21	ERR737309	2013-02-19	22	UNSPECIFIED	Unspecified	14672_2#64	ERR742938	2012-09-19	22	ABDOMEN	Clinical	26	yes	11	153	Included
14623_5#21	ERR737309	2013-02-19	22	UNSPECIFIED	Unspecified	8524_3#69	ERR212808	2012-04-20	22	UNSPECIFIED	Unspecified	26	yes	30	305	Included
14672_2#36	ERR742910	2012-09-13	22	ABDOMEN	Clinical	14672_2#64	ERR742938	2012-09-19	22	ABDOMEN	Clinical	26	yes	21	6	Included
14672_2#36	ERR742910	2012-09-13	22	ABDOMEN	Clinical	8524_3#69	ERR212808	2012-04-20	22	UNSPECIFIED	Unspecified	26	yes	3	146	Included
14672_2#64	ERR742938	2012-09-19	22	ABDOMEN	Clinical	8524_3#69	ERR212808	2012-04-20	22	UNSPECIFIED	Unspecified	26	yes	27	152	Included
14448_1#23	ERR715208	2012-06-12	22	FOOT	Clinical	14672_2#83	ERR742957	2012-06-12	22	FOOT	Clinical	27	yes	1	0	Included
14448_1#23	ERR715208	2012-06-12	22	FOOT	Clinical	8524_5#74	ERR212909	2012-06-12	22	FOOT	Clinical	27	yes	1	0	Included
14672_2#83	ERR742957	2012-06-12	22	FOOT	Clinical	8524_5#74	ERR212909	2012-06-12	22	FOOT	Clinical	27	yes	0	0	Included
14200_6#63	ERR701967	2012-08-10	22	Intra-vascular catheter	Clinical	14448_2#78	ERR715352	2012-12-20	22	Multi site collection	Screen	32	yes	1	132	Included
14200_6#63	ERR701967	2012-08-10	22	Intra-vascular catheter	Clinical	14555_7#30	ERR736962	2012-09-13	22	CHEST	Clinical	32	yes	1	34	Included
14448_2#78	ERR715352	2012-12-20	22	Multi site collection	Screen	14555_7#30	ERR736962	2012-09-13	22	CHEST	Clinical	32	yes	0	98	Included
14200_8#13	ERR702054	2012-08-24	22	Multi site collection	Screen	14324_8#74	ERR714889	2012-09-17	22	Multi site	Screen	33	yes	5	24	Included
14200_8#13	ERR702054	2012-08-24	22	Multi site collection	Screen	14448_1#65	ERR715250	2012-09-03	22	Multi site collection	Screen	33	yes	7	10	Included
14200_8#13	ERR702054	2012-08-24	22	Multi site collection	Screen	14555_7#24	ERR736956	2012-09-03	22	Multi site collection	Screen	33	yes	8	10	Included
14200_8#13	ERR702054	2012-08-24	22	Multi site collection	Screen	14555_7#25	ERR736957	2012-08-25	22	PERIANAL	Clinical	33	yes	7	1	Included
14324_8#74	ERR714889	2012-09-17	22	Multi site	Screen	14448_1#65	ERR715250	2012-09-03	22	Multi site collection	Screen	33	yes	4	14	Included
14324_8#74	ERR714889	2012-09-17	22	Multi site	Screen	14555_7#24	ERR736956	2012-09-03	22	Multi site collection	Screen	33	yes	5	14	Included
14324_8#74	ERR714889	2012-09-17	22	Multi site	Screen	14555_7#25	ERR736957	2012-08-25	22	PERIANAL	Clinical	33	yes	4	23	Included
14448_1#65	ERR715250	2012-09-03	22	Multi site collection	Screen	14555_7#24	ERR736956	2012-09-03	22	Multi site collection	Screen	33	yes	3	0	Included
14448_1#65	ERR715250	2012-09-03	22	Multi site collection	Screen	14555_7#25	ERR736957	2012-08-25	22	PERIANAL	Clinical	33	yes	4	9	Included
14555_7#24	ERR736956	2012-09-03	22	Multi site collection	Screen	14555_7#25	ERR736957	2012-08-25	22	PERIANAL	Clinical	33	yes	5	9	Included
14355_1#57	ERR714962	2012-09-12	22	Intra-vascular catheter	Clinical	14555_7#38	ERR736970	2012-09-28	22	Multi site collection	Screen	35	yes	3	16	Included
14355_1#57	ERR714962	2012-09-12	22	Intra-vascular catheter	Clinical	14672_2#35	ERR742909	2012-09-12	22	Other device	Clinical	35	yes	1	0	Included
14555_7#38	ERR736970	2012-09-28	22	Multi site collection	Screen	14672_2#35	ERR742909	2012-09-12	22	Other device	Clinical	35	yes	2	16	Included
14355_1#83	ERR714988	2012-09-17	22	Multi site collection	Screen	14555_7#44	ERR736976	2012-10-13	22	SUB DURAL	Clinical	37	yes	4	26	Included
14355_1#83	ERR714988	2012-09-17	22	Multi site collection	Screen	14672_2#42	ERR742916	2012-10-13	22	Multi site collection	Screen	37	yes	4	26	Included
14555_7#44	ERR736976	2012-10-13	22	SUB DURAL	Clinical	14672_2#42	ERR742916	2012-10-13	22	Multi site collection	Screen	37	yes	2	0	Included
14355_2#29	ERR715029	2012-10-18	22	TIBIA	Clinical	14623_3#54	ERR737163	2012-12-11	22	UNSPECIFIED	Unspecified	38	yes	48	54	Included
14355_2#29	ERR715029	2012-10-18	22	TIBIA	Clinical	14672_2#32	ERR742906	2012-10-18	22	LEG	Clinical	38	yes	0	0	Included
14355_2#29	ERR715029	2012-10-18	22	TIBIA	Clinical	14672_2#51	ERR742925	2012-10-20	22	TIBIA	Clinical	38	yes	0	2	Included
14623_3#54	ERR737163	2012-12-11	22	UNSPECIFIED	Unspecified	14672_2#32	ERR742906	2012-10-18	22	LEG	Clinical	38	yes	48	54	Included
14623_3#54	ERR737163	2012-12-11	22	UNSPECIFIED	Unspecified	14672_2#51	ERR742925	2012-10-20	22	TIBIA	Clinical	38	yes	48	52	Included
14672_2#32	ERR742906	2012-10-18	22	LEG	Clinical	14672_2#51	ERR742925	2012-10-20	22	TIBIA	Clinical	38	yes	0	2	Included
14448_2#3	ERR715278	2012-10-24	22	HEAD	Clinical	14893_8#25	ERR774766	2012-05-24	22	UNSPECIFIED	Unspecified	40	yes	1	153	Included
14448_2#3	ERR715278	2012-10-24	22	HEAD	Clinical	8524_3#61	ERR212800	2012-04-23	22	Multi site collection	Screen	40	yes	3	184	Included
14893_8#25	ERR774766	2012-05-24	22	UNSPECIFIED	Unspecified	8524_3#61	ERR212800	2012-04-23	22	Multi site collection	Screen	40	yes	2	31	Included
14208_8#85	ERR702218	2012-11-30	22	FOOT	Clinical	14324_8#13	ERR714829	2012-11-26	22	Multi site collection	Screen	44	yes	1	4	Included
14208_8#85	ERR702218	2012-11-30	22	FOOT	Clinical	14555_7#75	ERR737007	2012-11-30	22	FOOT	Clinical	44	yes	1	0	Included
14324_8#13	ERR714829	2012-11-26	22	Multi site collection	Screen	14555_7#75	ERR737007	2012-11-30	22	FOOT	Clinical	44	yes	0	4	Included
14324_8#34	ERR714849	2012-12-03	22	Multi site collection	Screen	14448_2#69	ERR715343	2012-12-03	22	THIGH	Clinical	45	yes	1	0	Included
14324_8#34	ERR714849	2012-12-03	22	Multi site collection	Screen	14555_7#76	ERR737008	2012-12-04	22	THIGH	Clinical	45	yes	1	1	Included
14448_2#69	ERR715343	2012-12-03	22	THIGH	Clinical	14555_7#76	ERR737008	2012-12-04	22	THIGH	Clinical	45	yes	0	1	Included
14208_8#39	ERR702172	2012-12-05	22	HEEL	Clinical	14208_8#63	ERR702196	2012-11-25	22	HEEL	Clinical	46	yes	0	10	Included
14208_8#39	ERR702172	2012-12-05	22	HEEL	Clinical	14324_8#8	ERR714824	2012-11-25	22	Multi site collection	Screen	46	yes	173	10	outlier 14324_8#8, different parts of the tree
14208_8#39	ERR702172	2012-12-05	22	HEEL	Clinical	14623_6#57	ERR737434	2012-11-09	22	FOOT	Clinical	46	yes	0	26	Included
14208_8#63	ERR702196	2012-11-25	22	HEEL	Clinical	14324_8#8	ERR714824	2012-11-25	22	Multi site collection	Screen	46	yes	173	0	outlier 14324_8#8, different parts of the tree
14208_8#63	ERR702196	2012-11-25	22	HEEL	Clinical	14623_6#57	ERR737434	2012-11-09	22	FOOT	Clinical	46	yes	0	16	Included
14324_8#8	ERR714824	2012-11-25	22	Multi site collection	Screen	14623_6#57	ERR737434	2012-11-09	22	FOOT	Clinical	46	yes	166	16	outlier 14324_8#8, different parts of the tree
14623_8#84	ERR737641	2012-04-12	22	Multi site	Screen	8490_3#14	ERR211903	2012-04-12	22	Multi site collection	Screen	48	no	0	0	Included
14448_1#63	ERR715248	2012-06-19	22	SPUTUM	Clinical	14448_1#80	ERR715265	2012-04-28	22	Multi site collection	Screen	55	yes	0	52	Included
14448_1#63	ERR715248	2012-06-19	22	SPUTUM	Clinical	14448_1#83	ERR715268	2012-04-30	22	Multi site collection	Screen	55	yes	0	50	Included
14448_1#63	ERR715248	2012-06-19	22	SPUTUM	Clinical	14448_3#44	ERR715404	2012-04-30	22	SPUTUM	Clinical	55	yes	0	50	Included
14448_1#63	ERR715248	2012-06-19	22	SPUTUM	Clinical	8524_3#14	ERR212753	2012-04-13	22	Multi site collection	Screen	55	yes	1	67	Included
14448_1#80	ERR715265	2012-04-28	22	Multi site collection	Screen	14448_1#83	ERR715268	2012-04-30	22	Multi site collection	Screen	55	yes	0	2	Included
14448_1#80	ERR715265	2012-04-28	22	Multi site collection	Screen	14448_3#44	ERR715404	2012-04-30	22	SPUTUM	Clinical	55	yes	0	2	Included
14448_1#80	ERR715265	2012-04-28	22	Multi site collection	Screen	8524_3#14	ERR212753	2012-04-13	22	Multi site collection	Screen	55	yes	1	15	Included
14448_1#83	ERR715268	2012-04-30	22	Multi site collection	Screen	14448_3#44	ERR715404	2012-04-30	22	SPUTUM	Clinical	55	yes	0	0	Included
14448_1#83	ERR715268	2012-04-30	22	Multi site collection	Screen	8524_3#14	ERR212753	2012-04-13	22	Multi site collection	Screen	55	yes	1	17	Included
14448_3#44	ERR715404	2012-04-30	22	SPUTUM	Clinical	8524_3#14	ERR212753	2012-04-13	22	Multi site collection	Screen	55	yes	1	17	Included
14200_8#86	ERR702124	2012-04-13	22	Multi site	Screen	14448_3#25	ERR715386	2013-03-18	22	PLEURAL FLUID	Clinical	56	yes	1	339	Included
14200_8#86	ERR702124	2012-04-13	22	Multi site	Screen	14623_5#31	ERR737319	2013-02-26	22	Multi site collection	Screen	56	yes	1	319	Included
14200_8#86	ERR702124	2012-04-13	22	Multi site	Screen	14623_8#53	ERR737610	2013-03-07	22	Multi site collection	Screen	56	yes	2	328	Included
14448_3#25	ERR715386	2013-03-18	22	PLEURAL FLUID	Clinical	14623_5#31	ERR737319	2013-02-26	22	Multi site collection	Screen	56	yes	2	20	Included
14448_3#25	ERR715386	2013-03-18	22	PLEURAL FLUID	Clinical	14623_8#53	ERR737610	2013-03-07	22	Multi site collection	Screen	56	yes	3	11	Included
14623_5#31	ERR737319	2013-02-26	22	Multi site collection	Screen	14623_8#53	ERR737610	2013-03-07	22	Multi site collection	Screen	56	yes	3	9	Included
14555_7#69	ERR737001	2012-04-20	22	PERIANAL	Clinical	14555_7#70	ERR737002	2012-05-02	22	Multi site collection	Screen	57	yes	2	12	Included
14555_7#69	ERR737001	2012-04-20	22	PERIANAL	Clinical	14623_8#88	ERR737645	2012-04-25	22	BUTTOCK	Clinical	57	yes	1	5	Included
14555_7#69	ERR737001	2012-04-20	22	PERIANAL	Clinical	8524_3#8	ERR212747	2012-04-14	22	Multi site collection	Screen	57	yes	0	6	Included
14555_7#70	ERR737002	2012-05-02	22	Multi site collection	Screen	14623_8#88	ERR737645	2012-04-25	22	BUTTOCK	Clinical	57	yes	3	7	Included
14555_7#70	ERR737002	2012-05-02	22	Multi site collection	Screen	8524_3#8	ERR212747	2012-04-14	22	Multi site collection	Screen	57	yes	2	18	Included
14623_8#88	ERR737645	2012-04-25	22	BUTTOCK	Clinical	8524_3#8	ERR212747	2012-04-14	22	Multi site collection	Screen	57	yes	1	11	Included
14448_3#72	ERR715430	2012-06-28	22	PENIS	Clinical	14672_2#4	ERR742879	2012-06-06	22	Multi site collection	Screen	58	yes	0	22	Included
14448_3#72	ERR715430	2012-06-28	22	PENIS	Clinical	8524_3#6	ERR212745	2012-04-14	22	Multi site collection	Screen	58	yes	6	75	Included
14672_2#4	ERR742879	2012-06-06	22	Multi site collection	Screen	8524_3#6	ERR212745	2012-04-14	22	Multi site collection	Screen	58	yes	6	53	Included
14448_1#89	ERR715274	2012-04-20	22	Multi site collection	Screen	14672_2#1	ERR742876	2012-05-20	22	Multi site	Screen	59	no	0	30	Included
14448_1#89	ERR715274	2012-04-20	22	Multi site collection	Screen	8524_3#19	ERR212758	2012-04-15	22	Multi site collection	Screen	59	no	0	5	Included
14672_2#1	ERR742876	2012-05-20	22	Multi site	Screen	8524_3#19	ERR212758	2012-04-15	22	Multi site collection	Screen	59	no	0	35	Included
14200_8#1	ERR702042	2012-05-01	22	Multi site collection	Screen	14623_8#85	ERR737642	2012-04-16	22	Multi site collection	Screen	64	no	23	15	Included
14200_8#1	ERR702042	2012-05-01	22	Multi site collection	Screen	8524_3#24	ERR212763	2012-04-16	22	Multi site collection	Screen	64	no	26	15	Included
14623_8#85	ERR737642	2012-04-16	22	Multi site collection	Screen	8524_3#24	ERR212763	2012-04-16	22	Multi site collection	Screen	64	no	5	0	Included
14200_6#1	ERR701905	2012-08-08	22	HIP	Clinical	14200_8#81	ERR702120	2012-06-19	22	HIP	Clinical	66	yes	0	50	Included
14200_6#1	ERR701905	2012-08-08	22	HIP	Clinical	14355_1#7	ERR714912	2012-08-29	22	HIP	Clinical	66	yes	0	21	Included
14200_6#1	ERR701905	2012-08-08	22	HIP	Clinical	8524_3#26	ERR212765	2012-04-16	22	Multi site collection	Screen	66	yes	5	114	Included
14200_8#81	ERR702120	2012-06-19	22	HIP	Clinical	14355_1#7	ERR714912	2012-08-29	22	HIP	Clinical	66	yes	0	71	Included
14200_8#81	ERR702120	2012-06-19	22	HIP	Clinical	8524_3#26	ERR212765	2012-04-16	22	Multi site collection	Screen	66	yes	5	64	Included
14355_1#7	ERR714912	2012-08-29	22	HIP	Clinical	8524_3#26	ERR212765	2012-04-16	22	Multi site collection	Screen	66	yes	5	135	Included
14448_1#40	ERR715225	2012-05-31	22	Multi site collection	Screen	14448_1#5	ERR715190	2012-05-05	22	Multi site collection	Screen	69	no	1	26	Included
14448_1#40	ERR715225	2012-05-31	22	Multi site collection	Screen	8524_3#22	ERR212761	2012-04-16	22	Multi site collection	Screen	69	no	1	45	Included
14448_1#5	ERR715190	2012-05-05	22	Multi site collection	Screen	8524_3#22	ERR212761	2012-04-16	22	Multi site collection	Screen	69	no	0	19	Included
14623_5#50	ERR737338	2013-02-25	22	Multi site collection	Screen	14623_8#3	ERR737560	2013-03-04	22	Multi site collection	Screen	70	no	0	7	Included
14623_5#50	ERR737338	2013-02-25	22	Multi site collection	Screen	8524_3#28	ERR212767	2012-04-17	22	Multi site collection	Screen	70	no	7	314	Included
14623_8#3	ERR737560	2013-03-04	22	Multi site collection	Screen	8524_3#28	ERR212767	2012-04-17	22	Multi site collection	Screen	70	no	3	321	Included
14623_8#90	ERR737647	2012-07-12	22	Multi site collection	Screen	14672_2#84	ERR742958	2012-06-12	22	Multi site collection	Screen	71	no	13	30	Included
14623_8#90	ERR737647	2012-07-12	22	Multi site collection	Screen	8524_3#36	ERR212775	2012-04-17	22	Multi site collection	Screen	71	no	11	86	Included
14672_2#84	ERR742958	2012-06-12	22	Multi site collection	Screen	8524_3#36	ERR212775	2012-04-17	22	Multi site collection	Screen	71	no	2	56	Included
14355_1#79	ERR714984	2012-09-15	22	Multi site collection	Screen	14448_1#88	ERR715273	2012-06-26	22	Multi site collection	Screen	74	no	0	81	Included
14355_1#79	ERR714984	2012-09-15	22	Multi site collection	Screen	8524_3#30	ERR212769	2012-04-17	22	Multi site collection	Screen	74	no	13	151	Included
14448_1#88	ERR715273	2012-06-26	22	Multi site collection	Screen	8524_3#30	ERR212769	2012-04-17	22	Multi site collection	Screen	74	no	13	70	Included
14623_8#86	ERR737643	2012-04-18	22	Multi site collection	Screen	8524_5#15	ERR212850	2012-04-18	22	Multi site collection	Screen	75	no	0	0	Included
14355_2#43	ERR715043	2012-06-15	22	Multi site collection	Screen	14623_8#61	ERR737618	2012-08-31	22	Multi site collection	Screen	76	no	10	77	Included
14355_2#43	ERR715043	2012-06-15	22	Multi site collection	Screen	8524_5#20	ERR212855	2012-04-18	22	Multi site collection	Screen	76	no	2	58	Included
14623_8#61	ERR737618	2012-08-31	22	Multi site collection	Screen	8524_5#20	ERR212855	2012-04-18	22	Multi site collection	Screen	76	no	8	135	Included
14208_8#56	ERR702189	2012-12-03	22	Multi site collection	Screen	14208_8#59	ERR702192	2012-12-06	22	Multi site collection	Screen	79	no	1	3	Included
14208_8#56	ERR702189	2012-12-03	22	Multi site collection	Screen	14355_1#65	ERR714970	2012-09-13	22	Multi site collection	Screen	79	no	2	81	Included
14208_8#56	ERR702189	2012-12-03	22	Multi site collection	Screen	14623_2#2	ERR737024	2012-11-20	22	Multi site collection	Screen	79	no	1	13	Included
14208_8#56	ERR702189	2012-12-03	22	Multi site collection	Screen	8524_3#37	ERR212776	2012-04-18	22	Multi site collection	Screen	79	no	8	229	Included
14208_8#59	ERR702192	2012-12-06	22	Multi site collection	Screen	14355_1#65	ERR714970	2012-09-13	22	Multi site collection	Screen	79	no	3	84	Included
14208_8#59	ERR702192	2012-12-06	22	Multi site collection	Screen	14623_2#2	ERR737024	2012-11-20	22	Multi site collection	Screen	79	no	2	16	Included
14208_8#59	ERR702192	2012-12-06	22	Multi site collection	Screen	8524_3#37	ERR212776	2012-04-18	22	Multi site collection	Screen	79	no	9	232	Included
14355_1#65	ERR714970	2012-09-13	22	Multi site collection	Screen	14623_2#2	ERR737024	2012-11-20	22	Multi site collection	Screen	79	no	3	68	Included
14355_1#65	ERR714970	2012-09-13	22	Multi site collection	Screen	8524_3#37	ERR212776	2012-04-18	22	Multi site collection	Screen	79	no	8	148	Included
14623_2#2	ERR737024	2012-11-20	22	Multi site collection	Screen	8524_3#37	ERR212776	2012-04-18	22	Multi site collection	Screen	79	no	9	216	Included
14448_1#39	ERR715224	2012-05-28	22	Multi site collection	Screen	8524_3#33	ERR212772	2012-04-19	22	Multi site collection	Screen	82	no	2	39	Included
14448_1#28	ERR715213	2012-08-18	22	Multi site collection	Screen	9716_3#78	ERR355934	2012-04-19	22	Multi site collection	Screen	83	no	13	121	Included
14355_2#42	ERR715042	2012-06-15	22	Multi site collection	Screen	8524_3#42	ERR212781	2012-04-20	22	Multi site collection	Screen	87	no	16	56	Included
14448_1#19	ERR715204	2012-05-15	22	Multi site collection	Screen	8524_3#43	ERR212782	2012-04-21	22	Multi site collection	Screen	92	no	24	24	Included
14448_3#42	ERR715402	2012-04-23	22	SPUTUM	Clinical	8524_3#48	ERR212787	2012-04-21	22	Multi site collection	Screen	94	yes	0	2	Included
14448_1#41	ERR715226	2012-06-04	22	Multi site collection	Screen	8524_3#62	ERR212801	2012-04-23	22	Multi site collection	Screen	97	no	59	42	outliers, different parts of the tree
14200_6#24	ERR701928	2012-08-19	22	Multi site collection	Screen	14355_2#80	ERR715080	2012-10-27	22	Multi site collection	Screen	102	no	0	69	Included
14200_6#24	ERR701928	2012-08-19	22	Multi site collection	Screen	8524_3#64	ERR212803	2012-04-24	22	Multi site collection	Screen	102	no	2	117	Included
14355_2#80	ERR715080	2012-10-27	22	Multi site collection	Screen	8524_3#64	ERR212803	2012-04-24	22	Multi site collection	Screen	102	no	2	186	Included
14200_8#74	ERR702113	2012-04-23	22	Multi site collection	Screen	14448_1#44	ERR715229	2012-05-23	22	Multi site collection	Screen	104	yes	11	30	Included
14200_8#74	ERR702113	2012-04-23	22	Multi site collection	Screen	8490_3#76	ERR211965	2012-05-03	22	SUPRA-PUBIC	Clinical	104	yes	11	10	Included
14448_1#44	ERR715229	2012-05-23	22	Multi site collection	Screen	8490_3#76	ERR211965	2012-05-03	22	SUPRA-PUBIC	Clinical	104	yes	0	20	Included
14448_1#74	ERR715259	2012-06-06	22	Multi site collection	Screen	8524_3#59	ERR212798	2012-04-24	22	Multi site collection	Screen	106	no	3	43	Included
14208_8#14	ERR702147	2012-11-21	22	Multi site collection	Screen	14208_8#5	ERR702138	2012-11-13	22	Multi site collection	Screen	107	no	1	8	Included
14208_8#14	ERR702147	2012-11-21	22	Multi site collection	Screen	8524_3#73	ERR212812	2012-04-25	22	Multi site collection	Screen	107	no	3	210	Included
14208_8#5	ERR702138	2012-11-13	22	Multi site collection	Screen	8524_3#73	ERR212812	2012-04-25	22	Multi site collection	Screen	107	no	2	202	Included
14448_1#82	ERR715267	2012-06-11	22	Multi site collection	Screen	14623_6#12	ERR737389	2012-05-31	22	FOOT	Clinical	110	yes	0	11	Included
14448_1#82	ERR715267	2012-06-11	22	Multi site collection	Screen	8490_3#22	ERR211911	2012-04-25	22	Multi site collection	Screen	110	yes	1	47	Included
14623_6#12	ERR737389	2012-05-31	22	FOOT	Clinical	8490_3#22	ERR211911	2012-04-25	22	Multi site collection	Screen	110	yes	1	36	Included
14323_1#53	ERR714780	2012-10-02	22	Multi site collection	Screen	14324_8#78	ERR714893	2012-11-24	22	SPUTUM	Clinical	113	yes	2	53	Included
14323_1#53	ERR714780	2012-10-02	22	Multi site collection	Screen	14448_2#37	ERR715311	2012-06-04	22	Multi site collection	Screen	113	yes	3	120	Included
14323_1#53	ERR714780	2012-10-02	22	Multi site collection	Screen	14448_3#61	ERR715419	2012-06-01	22	Multi site collection	Screen	113	yes	4	123	Included
14323_1#53	ERR714780	2012-10-02	22	Multi site collection	Screen	8524_3#90	ERR212829	2012-04-26	22	Multi site collection	Screen	113	yes	2	159	Included
14324_8#78	ERR714893	2012-11-24	22	SPUTUM	Clinical	14448_2#37	ERR715311	2012-06-04	22	Multi site collection	Screen	113	yes	1	173	Included
14324_8#78	ERR714893	2012-11-24	22	SPUTUM	Clinical	14448_3#61	ERR715419	2012-06-01	22	Multi site collection	Screen	113	yes	2	176	Included
14324_8#78	ERR714893	2012-11-24	22	SPUTUM	Clinical	8524_3#90	ERR212829	2012-04-26	22	Multi site collection	Screen	113	yes	0	212	Included
14448_2#37	ERR715311	2012-06-04	22	Multi site collection	Screen	14448_3#61	ERR715419	2012-06-01	22	Multi site collection	Screen	113	yes	1	3	Included
14448_2#37	ERR715311	2012-06-04	22	Multi site collection	Screen	8524_3#90	ERR212829	2012-04-26	22	Multi site collection	Screen	113	yes	1	39	Included
14448_3#61	ERR715419	2012-06-01	22	Multi site collection	Screen	8524_3#90	ERR212829	2012-04-26	22	Multi site collection	Screen	113	yes	2	36	Included
14208_8#25	ERR702158	2012-12-29	22	Multi site collection	Screen	8524_3#80	ERR212819	2012-04-27	22	Multi site collection	Screen	118	no	2	246	Included
14672_2#76	ERR742950	2012-06-26	22	Multi site collection	Screen	8490_3#23	ERR211912	2012-04-27	22	Multi site collection	Screen	120	no	4	60	Included
14324_8#70	ERR714885	2012-05-16	22	Multi site collection	Screen	14623_5#16	ERR737304	2013-02-21	22	Multi site collection	Screen	121	no	31	281	Included
14324_8#70	ERR714885	2012-05-16	22	Multi site collection	Screen	14623_6#21	ERR737398	2012-07-16	22	Multi site collection	Screen	121	no	28	61	Included
14324_8#70	ERR714885	2012-05-16	22	Multi site collection	Screen	8490_3#36	ERR211925	2012-04-27	22	Multi site collection	Screen	121	no	14	19	Included
14623_5#16	ERR737304	2013-02-21	22	Multi site collection	Screen	14623_6#21	ERR737398	2012-07-16	22	Multi site collection	Screen	121	no	17	220	Included
14623_5#16	ERR737304	2013-02-21	22	Multi site collection	Screen	8490_3#36	ERR211925	2012-04-27	22	Multi site collection	Screen	121	no	27	300	Included
14623_6#21	ERR737398	2012-07-16	22	Multi site collection	Screen	8490_3#36	ERR211925	2012-04-27	22	Multi site collection	Screen	121	no	25	80	Included
14448_3#59	ERR715417	2012-05-24	22	SPINAL	Clinical	8490_3#28	ERR211917	2012-04-27	22	Multi site collection	Screen	122	yes	2	27	Included
14448_1#27	ERR715212	2012-08-12	22	LEG	Clinical	14448_1#35	ERR715220	2012-08-21	22	Multi site collection	Screen	123	yes	2	9	Included
14448_1#27	ERR715212	2012-08-12	22	LEG	Clinical	14672_2#62	ERR742936	2012-10-11	22	LEG	Clinical	123	yes	8	60	Included
14448_1#27	ERR715212	2012-08-12	22	LEG	Clinical	8524_3#71	ERR212810	2012-04-23	22	LEG	Clinical	123	yes	4	111	Included
14448_1#35	ERR715220	2012-08-21	22	Multi site collection	Screen	14672_2#62	ERR742936	2012-10-11	22	LEG	Clinical	123	yes	6	51	Included
14448_1#35	ERR715220	2012-08-21	22	Multi site collection	Screen	8524_3#71	ERR212810	2012-04-23	22	LEG	Clinical	123	yes	2	120	Included
14672_2#62	ERR742936	2012-10-11	22	LEG	Clinical	8524_3#71	ERR212810	2012-04-23	22	LEG	Clinical	123	yes	8	171	Included
14448_1#90	ERR715275	2012-05-22	22	Multi site collection	Screen	14623_5#52	ERR737340	2013-03-02	22	Multi site collection	Screen	124	no	11	284	Included
14448_1#90	ERR715275	2012-05-22	22	Multi site collection	Screen	14623_7#51	ERR737518	2013-03-25	22	Multi site collection	Screen	124	no	9	307	Included
14448_1#90	ERR715275	2012-05-22	22	Multi site collection	Screen	8490_3#24	ERR211913	2012-04-28	22	Multi site collection	Screen	124	no	11	24	Included
14623_5#52	ERR737340	2013-03-02	22	Multi site collection	Screen	14623_7#51	ERR737518	2013-03-25	22	Multi site collection	Screen	124	no	10	23	Included
14623_5#52	ERR737340	2013-03-02	22	Multi site collection	Screen	8490_3#24	ERR211913	2012-04-28	22	Multi site collection	Screen	124	no	18	308	Included
14623_7#51	ERR737518	2013-03-25	22	Multi site collection	Screen	8490_3#24	ERR211913	2012-04-28	22	Multi site collection	Screen	124	no	16	331	Included
14200_6#80	ERR701984	2012-07-19	22	Multi site collection	Screen	14200_8#87	ERR702125	2012-04-27	22	Multi site	Screen	125	yes	3	83	Included
14200_6#80	ERR701984	2012-07-19	22	Multi site collection	Screen	14555_7#27	ERR736959	2012-09-04	22	EAR	Clinical	125	yes	6	47	Included
14200_6#80	ERR701984	2012-07-19	22	Multi site collection	Screen	14623_6#41	ERR737418	2012-10-31	22	Multi site collection	Screen	125	yes	4	104	Included
14200_8#87	ERR702125	2012-04-27	22	Multi site	Screen	14555_7#27	ERR736959	2012-09-04	22	EAR	Clinical	125	yes	5	130	Included
14200_8#87	ERR702125	2012-04-27	22	Multi site	Screen	14623_6#41	ERR737418	2012-10-31	22	Multi site collection	Screen	125	yes	5	187	Included
14555_7#27	ERR736959	2012-09-04	22	EAR	Clinical	14623_6#41	ERR737418	2012-10-31	22	Multi site collection	Screen	125	yes	8	57	Included
14448_3#47	ERR715407	2012-05-07	22	SPUTUM	Clinical	8490_3#31	ERR211920	2012-04-29	22	Multi site collection	Screen	129	yes	5	8	Included
14448_1#4	ERR715189	2012-05-03	22	Multi site collection	Screen	14623_8#81	ERR737638	2012-06-04	22	Multi site collection	Screen	130	no	2	32	Included
14448_1#4	ERR715189	2012-05-03	22	Multi site collection	Screen	8490_3#33	ERR211922	2012-04-29	22	Multi site collection	Screen	130	no	1	4	Included
14623_8#81	ERR737638	2012-06-04	22	Multi site collection	Screen	8490_3#33	ERR211922	2012-04-29	22	Multi site collection	Screen	130	no	3	36	Included
14448_1#30	ERR715215	2012-08-20	22	Multi site collection	Screen	14448_1#66	ERR715251	2012-08-06	22	ABDOMEN	Clinical	132	yes	11	14	Included
14448_1#30	ERR715215	2012-08-20	22	Multi site collection	Screen	14448_1#76	ERR715261	2012-08-03	22	Multi site collection	Screen	132	yes	5	17	Included
14448_1#30	ERR715215	2012-08-20	22	Multi site collection	Screen	14555_7#73	ERR737005	2012-07-06	22	ABDOMEN	Clinical	132	yes	5	45	Included
14448_1#30	ERR715215	2012-08-20	22	Multi site collection	Screen	8490_3#39	ERR211928	2012-04-30	22	Multi site collection	Screen	132	yes	3	112	Included
14448_1#66	ERR715251	2012-08-06	22	ABDOMEN	Clinical	14448_1#76	ERR715261	2012-08-03	22	Multi site collection	Screen	132	yes	8	3	Included
14448_1#66	ERR715251	2012-08-06	22	ABDOMEN	Clinical	14555_7#73	ERR737005	2012-07-06	22	ABDOMEN	Clinical	132	yes	8	31	Included
14448_1#66	ERR715251	2012-08-06	22	ABDOMEN	Clinical	8490_3#39	ERR211928	2012-04-30	22	Multi site collection	Screen	132	yes	8	98	Included
14448_1#76	ERR715261	2012-08-03	22	Multi site collection	Screen	14555_7#73	ERR737005	2012-07-06	22	ABDOMEN	Clinical	132	yes	2	28	Included
14448_1#76	ERR715261	2012-08-03	22	Multi site collection	Screen	8490_3#39	ERR211928	2012-04-30	22	Multi site collection	Screen	132	yes	2	95	Included
14555_7#73	ERR737005	2012-07-06	22	ABDOMEN	Clinical	8490_3#39	ERR211928	2012-04-30	22	Multi site collection	Screen	132	yes	2	67	Included
14448_3#57	ERR715416	2012-05-21	22	URINE, UNSPECIFIED	Clinical	14623_8#58	ERR737615	2012-08-07	22	Multi site	Screen	133	yes	3	78	Included
14448_3#57	ERR715416	2012-05-21	22	URINE, UNSPECIFIED	Clinical	8490_3#40	ERR211929	2012-04-30	22	Multi site collection	Screen	133	yes	5	21	Included
14623_8#58	ERR737615	2012-08-07	22	Multi site	Screen	8490_3#40	ERR211929	2012-04-30	22	Multi site collection	Screen	133	yes	6	99	Included
14448_3#48	ERR715408	2012-05-11	22	Multi site collection	Screen	8490_3#42	ERR211931	2012-05-01	22	Multi site collection	Screen	136	no	0	10	Included
14672_2#88	ERR742962	2012-05-24	22	Multi site collection	Screen	8490_3#57	ERR211946	2012-05-02	22	Multi site collection	Screen	144	no	10	22	Included
14448_3#51	ERR715411	2012-05-15	22	ANKLE	Clinical	8490_3#56	ERR211945	2012-05-03	22	Multi site collection	Screen	145	yes	0	12	Included
14448_1#18	ERR715203	2012-07-29	22	Multi site collection	Screen	8490_3#59	ERR211948	2012-05-04	22	Multi site collection	Screen	148	no	162	86	outliers, different parts of the tree
14200_8#3	ERR702044	2012-05-26	22	Multi site collection	Screen	8490_3#75	ERR211964	2012-05-04	22	Multi site collection	Screen	149	no	0	22	Included
14448_3#45	ERR715405	2012-05-06	22	Multi site collection	Screen	8490_3#60	ERR211949	2012-05-04	22	Multi site collection	Screen	150	no	10	2	Included
14623_8#35	ERR737592	2013-02-25	22	Multi site collection	Screen	8490_3#70	ERR211959	2012-05-08	22	Multi site collection	Screen	161	no	1	293	Included
14448_3#46	ERR715406	2012-05-10	22	HEEL	Clinical	8490_3#79	ERR211968	2012-05-09	22	Multi site collection	Screen	167	yes	8	1	Included
14448_3#9	ERR715373	2013-02-07	22	FOOT	Clinical	8490_3#92	ERR211981	2012-05-11	22	Multi site collection	Screen	174	yes	3	272	Included
14324_8#86	ERR714901	2012-05-11	22	Multi site	Screen	14623_8#7	ERR737564	2013-02-28	22	Multi site collection	Screen	177	no	4	293	Included
14200_8#83	ERR702121	2012-05-13	22	Multi site	Screen	14448_1#12	ERR715197	2012-07-26	22	Multi site collection	Screen	179	no	16	74	Included
14200_8#83	ERR702121	2012-05-13	22	Multi site	Screen	14623_8#77	ERR737634	2012-06-16	22	Multi site collection	Screen	179	no	16	34	Included
14448_1#12	ERR715197	2012-07-26	22	Multi site collection	Screen	14623_8#77	ERR737634	2012-06-16	22	Multi site collection	Screen	179	no	16	40	Included
14355_2#41	ERR715041	2012-05-30	22	Multi site collection	Screen	14448_3#52	ERR715412	2012-05-15	22	ARM	Clinical	184	yes	10	15	Included
14355_2#41	ERR715041	2012-05-30	22	Multi site collection	Screen	8524_5#18	ERR212853	2012-05-14	22	Multi site collection	Screen	184	yes	3	16	Included
14448_3#52	ERR715412	2012-05-15	22	ARM	Clinical	8524_5#18	ERR212853	2012-05-14	22	Multi site collection	Screen	184	yes	11	1	Included
14448_1#84	ERR715269	2012-05-15	22	UNSPECIFIED	Unspecified	14893_8#24	ERR774765	2012-05-15	22	UNSPECIFIED	Unspecified	186	no	0	0	Included
14448_1#84	ERR715269	2012-05-15	22	UNSPECIFIED	Unspecified	8447_7#10	ERR204145	2012-05-15	22	Multi site collection	Screen	186	no	1	0	Included
14893_8#24	ERR774765	2012-05-15	22	UNSPECIFIED	Unspecified	8447_7#10	ERR204145	2012-05-15	22	Multi site collection	Screen	186	no	1	0	Included
14412_8#56	ERR715151	2013-04-07	22	Multi site collection	Screen	14672_2#5	ERR742880	2012-06-02	22	Multi site collection	Screen	190	no	9	309	Included
14412_8#56	ERR715151	2013-04-07	22	Multi site collection	Screen	8447_7#11	ERR204146	2012-05-15	22	Multi site collection	Screen	190	no	9	327	Included
14672_2#5	ERR742880	2012-06-02	22	Multi site collection	Screen	8447_7#11	ERR204146	2012-05-15	22	Multi site collection	Screen	190	no	2	18	Included
14355_2#69	ERR715069	2012-10-24	22	Multi site collection	Screen	14448_3#50	ERR715410	2012-05-16	22	NECK	Clinical	191	yes	12	161	Included
14355_2#69	ERR715069	2012-10-24	22	Multi site collection	Screen	8447_7#17	ERR204152	2012-05-16	22	Multi site collection	Screen	191	yes	82	161	Included
14448_3#50	ERR715410	2012-05-16	22	NECK	Clinical	8447_7#17	ERR204152	2012-05-16	22	Multi site collection	Screen	191	yes	82	0	Included
14623_5#66	ERR737354	2013-03-16	22	Multi site collection	Screen	8447_7#18	ERR204153	2012-05-16	22	Multi site collection	Screen	192	no	21	304	Included
14208_8#58	ERR702191	2012-12-04	22	Multi site collection	Screen	14448_1#15	ERR715200	2012-08-13	22	Multi site collection	Screen	201	no	1	113	Included
14208_8#58	ERR702191	2012-12-04	22	Multi site collection	Screen	14623_3#85	ERR737193	2013-01-16	22	Multi site collection	Screen	201	no	0	43	Included
14208_8#58	ERR702191	2012-12-04	22	Multi site collection	Screen	8447_7#27	ERR204162	2012-05-18	22	Multi site collection	Screen	201	no	0	200	Included
14448_1#15	ERR715200	2012-08-13	22	Multi site collection	Screen	14623_3#85	ERR737193	2013-01-16	22	Multi site collection	Screen	201	no	1	156	Included
14448_1#15	ERR715200	2012-08-13	22	Multi site collection	Screen	8447_7#27	ERR204162	2012-05-18	22	Multi site collection	Screen	201	no	1	87	Included
14623_3#85	ERR737193	2013-01-16	22	Multi site collection	Screen	8447_7#27	ERR204162	2012-05-18	22	Multi site collection	Screen	201	no	0	243	Included
14672_2#78	ERR742952	2012-06-27	22	Multi site collection	Screen	8447_7#26	ERR204161	2012-05-18	22	Multi site collection	Screen	202	no	6	40	Included
14448_3#66	ERR715424	2012-06-19	22	UNSPECIFIED	Unspecified	8447_7#33	ERR204168	2012-05-20	22	Multi site collection	Screen	206	no	6	30	Included
14623_8#67	ERR737624	2012-07-03	22	Multi site collection	Screen	14672_2#87	ERR742961	2012-05-21	22	Multi site collection	Screen	207	no	2	43	Included
14623_8#67	ERR737624	2012-07-03	22	Multi site collection	Screen	8447_7#49	ERR204184	2012-05-21	22	Multi site collection	Screen	207	no	2	43	Included
14672_2#87	ERR742961	2012-05-21	22	Multi site collection	Screen	8447_7#49	ERR204184	2012-05-21	22	Multi site collection	Screen	207	no	2	0	Included
14672_2#39	ERR742913	2012-10-05	22	SACRAL	Clinical	8490_3#90	ERR211979	2012-05-08	22	SACRAL	Clinical	209	yes	3	150	Included
14448_3#54	ERR715413	2012-05-21	22	LEG	Clinical	8447_7#46	ERR204181	2012-05-21	22	LEG	Clinical	211	yes	0	0	Included
14208_8#78	ERR702211	2012-12-12	22	Multi site collection	Screen	14623_8#74	ERR737631	2012-07-09	22	Multi site collection	Screen	219	no	35	156	Included
14208_8#78	ERR702211	2012-12-12	22	Multi site collection	Screen	8447_7#54	ERR204189	2012-05-21	22	Multi site collection	Screen	219	no	22	205	Included
14623_8#74	ERR737631	2012-07-09	22	Multi site collection	Screen	8447_7#54	ERR204189	2012-05-21	22	Multi site collection	Screen	219	no	19	49	Included
14448_2#54	ERR715328	2012-10-30	22	UNSPECIFIED	Unspecified	14555_7#36	ERR736968	2012-09-18	22	URINE, UNSPECIFIED	Clinical	220	yes	3	42	Included
14448_2#54	ERR715328	2012-10-30	22	UNSPECIFIED	Unspecified	14555_7#9	ERR736949	2012-08-18	22	TRUNK	Clinical	220	yes	4	73	Included
14448_2#54	ERR715328	2012-10-30	22	UNSPECIFIED	Unspecified	14623_8#65	ERR737622	2012-07-23	22	Multi site collection	Screen	220	yes	9	99	Included
14448_2#54	ERR715328	2012-10-30	22	UNSPECIFIED	Unspecified	14672_2#25	ERR742899	2012-09-18	22	Multi site collection	Screen	220	yes	2	42	Included
14448_2#54	ERR715328	2012-10-30	22	UNSPECIFIED	Unspecified	8447_7#53	ERR204188	2012-05-22	22	Multi site collection	Screen	220	yes	2	161	Included
14555_7#36	ERR736968	2012-09-18	22	URINE, UNSPECIFIED	Clinical	14555_7#9	ERR736949	2012-08-18	22	TRUNK	Clinical	220	yes	1	31	Included
14555_7#36	ERR736968	2012-09-18	22	URINE, UNSPECIFIED	Clinical	14623_8#65	ERR737622	2012-07-23	22	Multi site collection	Screen	220	yes	10	57	Included
14555_7#36	ERR736968	2012-09-18	22	URINE, UNSPECIFIED	Clinical	14672_2#25	ERR742899	2012-09-18	22	Multi site collection	Screen	220	yes	3	0	Included
14555_7#36	ERR736968	2012-09-18	22	URINE, UNSPECIFIED	Clinical	8447_7#53	ERR204188	2012-05-22	22	Multi site collection	Screen	220	yes	3	119	Included
14555_7#9	ERR736949	2012-08-18	22	TRUNK	Clinical	14623_8#65	ERR737622	2012-07-23	22	Multi site collection	Screen	220	yes	11	26	Included
14555_7#9	ERR736949	2012-08-18	22	TRUNK	Clinical	14672_2#25	ERR742899	2012-09-18	22	Multi site collection	Screen	220	yes	4	31	Included
14555_7#9	ERR736949	2012-08-18	22	TRUNK	Clinical	8447_7#53	ERR204188	2012-05-22	22	Multi site collection	Screen	220	yes	4	88	Included
14623_8#65	ERR737622	2012-07-23	22	Multi site collection	Screen	14672_2#25	ERR742899	2012-09-18	22	Multi site collection	Screen	220	yes	9	57	Included
14623_8#65	ERR737622	2012-07-23	22	Multi site collection	Screen	8447_7#53	ERR204188	2012-05-22	22	Multi site collection	Screen	220	yes	9	62	Included
14672_2#25	ERR742899	2012-09-18	22	Multi site collection	Screen	8447_7#53	ERR204188	2012-05-22	22	Multi site collection	Screen	220	yes	2	119	Included
14448_3#55	ERR715414	2012-05-22	22	Multi site collection	Screen	8447_7#56	ERR204191	2012-05-21	22	FOOT	Clinical	221	yes	11	1	Included
14623_8#71	ERR737628	2012-07-04	22	Multi site collection	Screen	8447_7#51	ERR204186	2012-05-22	22	Multi site collection	Screen	223	no	2	43	Included
14412_8#55	ERR715150	2013-04-03	22	Multi site collection	Screen	14412_8#58	ERR715153	2013-04-03	22	Multi site collection	Screen	226	yes	3	0	Included
14412_8#55	ERR715150	2013-04-03	22	Multi site collection	Screen	14448_3#8	ERR715372	2013-02-06	22	LEG	Clinical	226	yes	4	56	Included
14412_8#55	ERR715150	2013-04-03	22	Multi site collection	Screen	14672_2#17	ERR742891	2012-10-08	22	Multi site collection	Screen	226	yes	5	177	Included
14412_8#55	ERR715150	2013-04-03	22	Multi site collection	Screen	14672_2#72	ERR742946	2012-09-06	22	Multi site collection	Screen	226	yes	5	209	Included
14412_8#55	ERR715150	2013-04-03	22	Multi site collection	Screen	8447_7#63	ERR204198	2012-05-23	22	Multi site collection	Screen	226	yes	5	315	Included
14412_8#58	ERR715153	2013-04-03	22	Multi site collection	Screen	14448_3#8	ERR715372	2013-02-06	22	LEG	Clinical	226	yes	5	56	Included
14412_8#58	ERR715153	2013-04-03	22	Multi site collection	Screen	14672_2#17	ERR742891	2012-10-08	22	Multi site collection	Screen	226	yes	6	177	Included
14412_8#58	ERR715153	2013-04-03	22	Multi site collection	Screen	14672_2#72	ERR742946	2012-09-06	22	Multi site collection	Screen	226	yes	6	209	Included
14412_8#58	ERR715153	2013-04-03	22	Multi site collection	Screen	8447_7#63	ERR204198	2012-05-23	22	Multi site collection	Screen	226	yes	6	315	Included
14448_3#8	ERR715372	2013-02-06	22	LEG	Clinical	14672_2#17	ERR742891	2012-10-08	22	Multi site collection	Screen	226	yes	7	121	Included
14448_3#8	ERR715372	2013-02-06	22	LEG	Clinical	14672_2#72	ERR742946	2012-09-06	22	Multi site collection	Screen	226	yes	7	153	Included
14448_3#8	ERR715372	2013-02-06	22	LEG	Clinical	8447_7#63	ERR204198	2012-05-23	22	Multi site collection	Screen	226	yes	7	259	Included
14672_2#17	ERR742891	2012-10-08	22	Multi site collection	Screen	14672_2#72	ERR742946	2012-09-06	22	Multi site collection	Screen	226	yes	2	32	Included
14672_2#17	ERR742891	2012-10-08	22	Multi site collection	Screen	8447_7#63	ERR204198	2012-05-23	22	Multi site collection	Screen	226	yes	2	138	Included
14672_2#72	ERR742946	2012-09-06	22	Multi site collection	Screen	8447_7#63	ERR204198	2012-05-23	22	Multi site collection	Screen	226	yes	0	106	Included
14448_1#31	ERR715216	2012-06-18	22	Multi site collection	Screen	8447_7#64	ERR204199	2012-05-23	22	Multi site collection	Screen	227	no	0	26	Included
14208_8#29	ERR702162	2013-01-01	22	Multi site collection	Screen	14208_8#89	ERR702222	2012-12-19	22	Multi site collection	Screen	228	no	0	13	Included
14208_8#29	ERR702162	2013-01-01	22	Multi site collection	Screen	8447_7#62	ERR204197	2012-05-23	22	Multi site collection	Screen	228	no	5	223	Included
14208_8#89	ERR702222	2012-12-19	22	Multi site collection	Screen	8447_7#62	ERR204197	2012-05-23	22	Multi site collection	Screen	228	no	5	210	Included
14623_3#52	ERR737161	2012-05-23	22	Multi site collection	Screen	14623_4#88	ERR737286	2013-02-15	22	Multi site collection	Screen	230	no	7	268	Included
14208_8#64	ERR702197	2012-11-30	22	Multi site	Screen	8447_7#69	ERR204204	2012-05-24	22	Multi site collection	Screen	231	no	1	190	Included
14672_2#77	ERR742951	2012-06-26	22	Multi site collection	Screen	8447_7#65	ERR204200	2012-05-25	5	Multi site collection	Screen	237	no	37778	32	outlier, different CCs
14672_2#74	ERR742948	2012-10-26	22	Multi site collection	Screen	8447_7#72	ERR204207	2012-05-25	22	Multi site collection	Screen	241	no	1	154	Included
14208_8#24	ERR702157	2012-11-22	22	Multi site collection	Screen	14208_8#33	ERR702166	2013-01-05	22	Multi site collection	Screen	242	yes	3	44	Included
14208_8#24	ERR702157	2012-11-22	22	Multi site collection	Screen	14208_8#34	ERR702167	2013-01-05	22	Multi site collection	Screen	242	yes	5	44	Included
14208_8#24	ERR702157	2012-11-22	22	Multi site collection	Screen	14448_1#69	ERR715254	2012-08-09	22	Multi site collection	Screen	242	yes	3	105	Included
14208_8#24	ERR702157	2012-11-22	22	Multi site collection	Screen	14623_2#8	ERR737030	2012-12-13	22	Multi site collection	Screen	242	yes	4	21	Included
14208_8#24	ERR702157	2012-11-22	22	Multi site collection	Screen	14672_2#59	ERR742933	2012-09-10	22	Multi site collection	Screen	242	yes	6	73	Included
14208_8#24	ERR702157	2012-11-22	22	Multi site collection	Screen	14672_2#6	ERR742881	2012-06-19	22	Multi site collection	Screen	242	yes	2	156	Included
14208_8#24	ERR702157	2012-11-22	22	Multi site collection	Screen	14672_2#85	ERR742959	2012-06-22	22	Multi site collection	Screen	242	yes	2	153	Included
14208_8#24	ERR702157	2012-11-22	22	Multi site collection	Screen	8447_7#78	ERR204213	2012-05-27	22	Multi site collection	Screen	242	yes	2	179	Included
14208_8#33	ERR702166	2013-01-05	22	Multi site collection	Screen	14208_8#34	ERR702167	2013-01-05	22	Multi site collection	Screen	242	yes	4	0	Included
14208_8#33	ERR702166	2013-01-05	22	Multi site collection	Screen	14448_1#69	ERR715254	2012-08-09	22	Multi site collection	Screen	242	yes	2	149	Included
14208_8#33	ERR702166	2013-01-05	22	Multi site collection	Screen	14623_2#8	ERR737030	2012-12-13	22	Multi site collection	Screen	242	yes	3	23	Included
14208_8#33	ERR702166	2013-01-05	22	Multi site collection	Screen	14672_2#59	ERR742933	2012-09-10	22	Multi site collection	Screen	242	yes	5	117	Included
14208_8#33	ERR702166	2013-01-05	22	Multi site collection	Screen	14672_2#6	ERR742881	2012-06-19	22	Multi site collection	Screen	242	yes	1	200	Included
14208_8#33	ERR702166	2013-01-05	22	Multi site collection	Screen	14672_2#85	ERR742959	2012-06-22	22	Multi site collection	Screen	242	yes	1	197	Included
14208_8#33	ERR702166	2013-01-05	22	Multi site collection	Screen	8447_7#78	ERR204213	2012-05-27	22	Multi site collection	Screen	242	yes	1	223	Included
14208_8#34	ERR702167	2013-01-05	22	Multi site collection	Screen	14448_1#69	ERR715254	2012-08-09	22	Multi site collection	Screen	242	yes	4	149	Included
14208_8#34	ERR702167	2013-01-05	22	Multi site collection	Screen	14623_2#8	ERR737030	2012-12-13	22	Multi site collection	Screen	242	yes	1	23	Included
14208_8#34	ERR702167	2013-01-05	22	Multi site collection	Screen	14672_2#59	ERR742933	2012-09-10	22	Multi site collection	Screen	242	yes	7	117	Included
14208_8#34	ERR702167	2013-01-05	22	Multi site collection	Screen	14672_2#6	ERR742881	2012-06-19	22	Multi site collection	Screen	242	yes	3	200	Included
14208_8#34	ERR702167	2013-01-05	22	Multi site collection	Screen	14672_2#85	ERR742959	2012-06-22	22	Multi site collection	Screen	242	yes	3	197	Included
14208_8#34	ERR702167	2013-01-05	22	Multi site collection	Screen	8447_7#78	ERR204213	2012-05-27	22	Multi site collection	Screen	242	yes	3	223	Included
14448_1#69	ERR715254	2012-08-09	22	Multi site collection	Screen	14623_2#8	ERR737030	2012-12-13	22	Multi site collection	Screen	242	yes	3	126	Included
14448_1#69	ERR715254	2012-08-09	22	Multi site collection	Screen	14672_2#59	ERR742933	2012-09-10	22	Multi site collection	Screen	242	yes	5	32	Included
14448_1#69	ERR715254	2012-08-09	22	Multi site collection	Screen	14672_2#6	ERR742881	2012-06-19	22	Multi site collection	Screen	242	yes	1	51	Included
14448_1#69	ERR715254	2012-08-09	22	Multi site collection	Screen	14672_2#85	ERR742959	2012-06-22	22	Multi site collection	Screen	242	yes	1	48	Included
14448_1#69	ERR715254	2012-08-09	22	Multi site collection	Screen	8447_7#78	ERR204213	2012-05-27	22	Multi site collection	Screen	242	yes	1	74	Included
14623_2#8	ERR737030	2012-12-13	22	Multi site collection	Screen	14672_2#59	ERR742933	2012-09-10	22	Multi site collection	Screen	242	yes	6	94	Included
14623_2#8	ERR737030	2012-12-13	22	Multi site collection	Screen	14672_2#6	ERR742881	2012-06-19	22	Multi site collection	Screen	242	yes	2	177	Included
14623_2#8	ERR737030	2012-12-13	22	Multi site collection	Screen	14672_2#85	ERR742959	2012-06-22	22	Multi site collection	Screen	242	yes	2	174	Included
14623_2#8	ERR737030	2012-12-13	22	Multi site collection	Screen	8447_7#78	ERR204213	2012-05-27	22	Multi site collection	Screen	242	yes	2	200	Included
14672_2#59	ERR742933	2012-09-10	22	Multi site collection	Screen	14672_2#6	ERR742881	2012-06-19	22	Multi site collection	Screen	242	yes	4	83	Included
14672_2#59	ERR742933	2012-09-10	22	Multi site collection	Screen	14672_2#85	ERR742959	2012-06-22	22	Multi site collection	Screen	242	yes	4	80	Included
14672_2#59	ERR742933	2012-09-10	22	Multi site collection	Screen	8447_7#78	ERR204213	2012-05-27	22	Multi site collection	Screen	242	yes	4	106	Included
14672_2#6	ERR742881	2012-06-19	22	Multi site collection	Screen	14672_2#85	ERR742959	2012-06-22	22	Multi site collection	Screen	242	yes	0	3	Included
14672_2#6	ERR742881	2012-06-19	22	Multi site collection	Screen	8447_7#78	ERR204213	2012-05-27	22	Multi site collection	Screen	242	yes	0	23	Included
14672_2#85	ERR742959	2012-06-22	22	Multi site collection	Screen	8447_7#78	ERR204213	2012-05-27	22	Multi site collection	Screen	242	yes	0	26	Included
14623_7#66	ERR737533	2013-01-23	22	Multi site collection	Screen	8447_7#77	ERR204212	2012-05-27	22	Multi site collection	Screen	243	no	12	241	Included
14672_2#7	ERR742882	2012-05-28	22	Multi site collection	Screen	8447_7#80	ERR204215	2012-05-28	22	Multi site collection	Screen	245	no	1	0	Included
14448_3#60	ERR715418	2012-05-28	22	UNSPECIFIED	Unspecified	8447_7#96	ERR204231	2012-05-28	22	Multi site collection	Screen	246	no	0	0	Included
14200_8#72	ERR702111	2012-07-18	22	Multi site collection	Screen	8447_7#92	ERR204227	2012-05-29	22	Multi site collection	Screen	254	no	22	50	Included
14623_8#22	ERR737579	2013-02-15	22	Multi site collection	Screen	8524_5#5	ERR212840	2012-05-30	22	Multi site collection	Screen	257	no	11	261	Included
14623_5#37	ERR737325	2013-02-27	22	Multi site collection	Screen	8524_5#1	ERR212836	2012-05-30	22	Multi site collection	Screen	258	no	3	273	Included
14355_1#72	ERR714977	2012-09-14	22	Multi site collection	Screen	14355_2#50	ERR715050	2012-07-06	22	Multi site collection	Screen	265	yes	11	70	Included
14355_1#72	ERR714977	2012-09-14	22	Multi site collection	Screen	14448_3#80	ERR715437	2012-07-06	22	URINE, CATHETER SPECIMEN	Clinical	265	yes	14	70	Included
14355_1#72	ERR714977	2012-09-14	22	Multi site collection	Screen	14623_8#82	ERR737639	2012-06-01	22	Multi site collection	Screen	265	yes	13	105	Included
14355_1#72	ERR714977	2012-09-14	22	Multi site collection	Screen	8524_5#11	ERR212846	2012-06-01	22	Multi site collection	Screen	265	yes	6	105	Included
14355_2#50	ERR715050	2012-07-06	22	Multi site collection	Screen	14448_3#80	ERR715437	2012-07-06	22	URINE, CATHETER SPECIMEN	Clinical	265	yes	15	0	Included
14355_2#50	ERR715050	2012-07-06	22	Multi site collection	Screen	14623_8#82	ERR737639	2012-06-01	22	Multi site collection	Screen	265	yes	4	35	Included
14355_2#50	ERR715050	2012-07-06	22	Multi site collection	Screen	8524_5#11	ERR212846	2012-06-01	22	Multi site collection	Screen	265	yes	7	35	Included
14448_3#80	ERR715437	2012-07-06	22	URINE, CATHETER SPECIMEN	Clinical	14623_8#82	ERR737639	2012-06-01	22	Multi site collection	Screen	265	yes	17	35	Included
14448_3#80	ERR715437	2012-07-06	22	URINE, CATHETER SPECIMEN	Clinical	8524_5#11	ERR212846	2012-06-01	22	Multi site collection	Screen	265	yes	10	35	Included
14623_8#82	ERR737639	2012-06-01	22	Multi site collection	Screen	8524_5#11	ERR212846	2012-06-01	22	Multi site collection	Screen	265	yes	9	0	Included
14448_3#62	ERR715420	2012-06-04	22	LEG	Clinical	8524_5#32	ERR212867	2012-06-01	22	Multi site collection	Screen	266	yes	5	3	Included
14448_1#10	ERR715195	2012-06-13	22	Multi site collection	Screen	8447_7#83	ERR204218	2012-05-23	22	URINE, CATHETER SPECIMEN	Clinical	270	yes	3	21	Included
14448_3#83	ERR715440	2012-07-11	22	UNSPECIFIED	Unspecified	14623_8#24	ERR737581	2013-02-12	22	BACK	Clinical	272	yes	5	216	Included
14448_3#83	ERR715440	2012-07-11	22	UNSPECIFIED	Unspecified	14623_8#4	ERR737561	2013-03-04	22	Multi site collection	Screen	272	yes	2	236	Included
14448_3#83	ERR715440	2012-07-11	22	UNSPECIFIED	Unspecified	8524_5#31	ERR212866	2012-06-02	22	Multi site collection	Screen	272	yes	1	39	Included
14623_8#24	ERR737581	2013-02-12	22	BACK	Clinical	14623_8#4	ERR737561	2013-03-04	22	Multi site collection	Screen	272	yes	3	20	Included
14623_8#24	ERR737581	2013-02-12	22	BACK	Clinical	8524_5#31	ERR212866	2012-06-02	22	Multi site collection	Screen	272	yes	4	255	Included
14623_8#4	ERR737561	2013-03-04	22	Multi site collection	Screen	8524_5#31	ERR212866	2012-06-02	22	Multi site collection	Screen	272	yes	1	275	Included
14200_6#42	ERR701946	2012-08-23	22	Multi site collection	Screen	14448_2#88	ERR715362	2013-01-09	22	SPUTUM	Clinical	273	yes	1	139	Included
14200_6#42	ERR701946	2012-08-23	22	Multi site collection	Screen	14623_2#27	ERR737047	2012-12-19	22	Multi site collection	Screen	273	yes	0	118	Included
14200_6#42	ERR701946	2012-08-23	22	Multi site collection	Screen	14623_2#59	ERR737078	2013-01-04	22	Multi site collection	Screen	273	yes	0	134	Included
14200_6#42	ERR701946	2012-08-23	22	Multi site collection	Screen	8524_5#30	ERR212865	2012-06-03	22	Multi site collection	Screen	273	yes	21	81	Included
14448_2#88	ERR715362	2013-01-09	22	SPUTUM	Clinical	14623_2#27	ERR737047	2012-12-19	22	Multi site collection	Screen	273	yes	1	21	Included
14448_2#88	ERR715362	2013-01-09	22	SPUTUM	Clinical	14623_2#59	ERR737078	2013-01-04	22	Multi site collection	Screen	273	yes	1	5	Included
14448_2#88	ERR715362	2013-01-09	22	SPUTUM	Clinical	8524_5#30	ERR212865	2012-06-03	22	Multi site collection	Screen	273	yes	22	220	Included
14623_2#27	ERR737047	2012-12-19	22	Multi site collection	Screen	14623_2#59	ERR737078	2013-01-04	22	Multi site collection	Screen	273	yes	0	16	Included
14623_2#27	ERR737047	2012-12-19	22	Multi site collection	Screen	8524_5#30	ERR212865	2012-06-03	22	Multi site collection	Screen	273	yes	21	199	Included
14623_2#59	ERR737078	2013-01-04	22	Multi site collection	Screen	8524_5#30	ERR212865	2012-06-03	22	Multi site collection	Screen	273	yes	21	215	Included
14208_8#47	ERR702180	2012-12-25	22	Multi site collection	Screen	8524_5#21	ERR212856	2012-06-03	22	Multi site collection	Screen	274	no	6	205	Included
14448_2#26	ERR715300	2012-11-26	22	Multi site collection	Screen	14555_7#3	ERR736943	2012-08-01	22	TRUNK	Clinical	279	yes	12	117	Included
14448_2#26	ERR715300	2012-11-26	22	Multi site collection	Screen	8524_5#39	ERR212874	2012-06-05	22	Multi site collection	Screen	279	yes	11	174	Included
14555_7#3	ERR736943	2012-08-01	22	TRUNK	Clinical	8524_5#39	ERR212874	2012-06-05	22	Multi site collection	Screen	279	yes	1	57	Included
14672_2#46	ERR742920	2012-11-06	22	Multi site collection	Screen	8524_5#40	ERR212875	2012-06-05	22	Multi site collection	Screen	280	no	6	154	Included
14412_8#59	ERR715154	2013-02-26	22	Multi site collection	Screen	8524_5#46	ERR212881	2012-06-07	22	Multi site collection	Screen	286	no	3	264	Included
14208_8#53	ERR702186	2012-12-12	22	Multi site collection	Screen	14208_8#66	ERR702199	2012-12-02	22	Multi site collection	Screen	291	yes	1	10	Included
14208_8#53	ERR702186	2012-12-12	22	Multi site collection	Screen	14355_2#65	ERR715065	2012-10-23	22	Multi site collection	Screen	291	yes	3	50	Included
14208_8#53	ERR702186	2012-12-12	22	Multi site collection	Screen	14448_2#17	ERR715291	2013-01-28	22	SPUTUM	Clinical	291	yes	0	47	Included
14208_8#53	ERR702186	2012-12-12	22	Multi site collection	Screen	14448_2#18	ERR715292	2013-01-24	22	Multi site collection	Screen	291	yes	1	43	Included
14208_8#53	ERR702186	2012-12-12	22	Multi site collection	Screen	14448_2#82	ERR715356	2013-01-02	22	BRONCHO-ALVEOLAR LAVAGE	Clinical	291	yes	0	21	Included
14208_8#53	ERR702186	2012-12-12	22	Multi site collection	Screen	14623_8#68	ERR737625	2012-07-02	22	Multi site collection	Screen	291	yes	3	163	Included
14208_8#53	ERR702186	2012-12-12	22	Multi site collection	Screen	14672_2#69	ERR742943	2012-11-26	22	Multi site collection	Screen	291	yes	3	16	Included
14208_8#53	ERR702186	2012-12-12	22	Multi site collection	Screen	8524_5#51	ERR212886	2012-06-10	22	Multi site collection	Screen	291	yes	5	185	Included
14208_8#66	ERR702199	2012-12-02	22	Multi site collection	Screen	14355_2#65	ERR715065	2012-10-23	22	Multi site collection	Screen	291	yes	2	40	Included
14208_8#66	ERR702199	2012-12-02	22	Multi site collection	Screen	14448_2#17	ERR715291	2013-01-28	22	SPUTUM	Clinical	291	yes	1	57	Included
14208_8#66	ERR702199	2012-12-02	22	Multi site collection	Screen	14448_2#18	ERR715292	2013-01-24	22	Multi site collection	Screen	291	yes	2	53	Included
14208_8#66	ERR702199	2012-12-02	22	Multi site collection	Screen	14448_2#82	ERR715356	2013-01-02	22	BRONCHO-ALVEOLAR LAVAGE	Clinical	291	yes	1	31	Included
14208_8#66	ERR702199	2012-12-02	22	Multi site collection	Screen	14623_8#68	ERR737625	2012-07-02	22	Multi site collection	Screen	291	yes	2	153	Included
14208_8#66	ERR702199	2012-12-02	22	Multi site collection	Screen	14672_2#69	ERR742943	2012-11-26	22	Multi site collection	Screen	291	yes	1	6	Included
14208_8#66	ERR702199	2012-12-02	22	Multi site collection	Screen	8524_5#51	ERR212886	2012-06-10	22	Multi site collection	Screen	291	yes	4	175	Included
14355_2#65	ERR715065	2012-10-23	22	Multi site collection	Screen	14448_2#17	ERR715291	2013-01-28	22	SPUTUM	Clinical	291	yes	3	97	Included
14355_2#65	ERR715065	2012-10-23	22	Multi site collection	Screen	14448_2#18	ERR715292	2013-01-24	22	Multi site collection	Screen	291	yes	4	93	Included
14355_2#65	ERR715065	2012-10-23	22	Multi site collection	Screen	14448_2#82	ERR715356	2013-01-02	22	BRONCHO-ALVEOLAR LAVAGE	Clinical	291	yes	3	71	Included
14355_2#65	ERR715065	2012-10-23	22	Multi site collection	Screen	14623_8#68	ERR737625	2012-07-02	22	Multi site collection	Screen	291	yes	4	113	Included
14355_2#65	ERR715065	2012-10-23	22	Multi site collection	Screen	14672_2#69	ERR742943	2012-11-26	22	Multi site collection	Screen	291	yes	4	34	Included
14355_2#65	ERR715065	2012-10-23	22	Multi site collection	Screen	8524_5#51	ERR212886	2012-06-10	22	Multi site collection	Screen	291	yes	6	135	Included
14448_2#17	ERR715291	2013-01-28	22	SPUTUM	Clinical	14448_2#18	ERR715292	2013-01-24	22	Multi site collection	Screen	291	yes	1	4	Included
14448_2#17	ERR715291	2013-01-28	22	SPUTUM	Clinical	14448_2#82	ERR715356	2013-01-02	22	BRONCHO-ALVEOLAR LAVAGE	Clinical	291	yes	0	26	Included
14448_2#17	ERR715291	2013-01-28	22	SPUTUM	Clinical	14623_8#68	ERR737625	2012-07-02	22	Multi site collection	Screen	291	yes	3	210	Included
14448_2#17	ERR715291	2013-01-28	22	SPUTUM	Clinical	14672_2#69	ERR742943	2012-11-26	22	Multi site collection	Screen	291	yes	3	63	Included
14448_2#17	ERR715291	2013-01-28	22	SPUTUM	Clinical	8524_5#51	ERR212886	2012-06-10	22	Multi site collection	Screen	291	yes	5	232	Included
14448_2#18	ERR715292	2013-01-24	22	Multi site collection	Screen	14448_2#82	ERR715356	2013-01-02	22	BRONCHO-ALVEOLAR LAVAGE	Clinical	291	yes	1	22	Included
14448_2#18	ERR715292	2013-01-24	22	Multi site collection	Screen	14623_8#68	ERR737625	2012-07-02	22	Multi site collection	Screen	291	yes	4	206	Included
14448_2#18	ERR715292	2013-01-24	22	Multi site collection	Screen	14672_2#69	ERR742943	2012-11-26	22	Multi site collection	Screen	291	yes	4	59	Included
14448_2#18	ERR715292	2013-01-24	22	Multi site collection	Screen	8524_5#51	ERR212886	2012-06-10	22	Multi site collection	Screen	291	yes	6	228	Included
14448_2#82	ERR715356	2013-01-02	22	BRONCHO-ALVEOLAR LAVAGE	Clinical	14623_8#68	ERR737625	2012-07-02	22	Multi site collection	Screen	291	yes	3	184	Included
14448_2#82	ERR715356	2013-01-02	22	BRONCHO-ALVEOLAR LAVAGE	Clinical	14672_2#69	ERR742943	2012-11-26	22	Multi site collection	Screen	291	yes	3	37	Included
14448_2#82	ERR715356	2013-01-02	22	BRONCHO-ALVEOLAR LAVAGE	Clinical	8524_5#51	ERR212886	2012-06-10	22	Multi site collection	Screen	291	yes	5	206	Included
14623_8#68	ERR737625	2012-07-02	22	Multi site collection	Screen	14672_2#69	ERR742943	2012-11-26	22	Multi site collection	Screen	291	yes	4	147	Included
14623_8#68	ERR737625	2012-07-02	22	Multi site collection	Screen	8524_5#51	ERR212886	2012-06-10	22	Multi site collection	Screen	291	yes	2	22	Included
14672_2#69	ERR742943	2012-11-26	22	Multi site collection	Screen	8524_5#51	ERR212886	2012-06-10	22	Multi site collection	Screen	291	yes	6	169	Included
14623_2#62	ERR737081	2013-01-06	22	Multi site collection	Screen	8524_5#53	ERR212888	2012-06-11	22	Multi site collection	Screen	292	no	5	209	Included
14200_8#16	ERR702057	2012-08-24	22	FOOT	Clinical	14448_2#14	ERR715288	2013-02-05	22	Multi site collection	Screen	297	yes	13	165	Included
14200_8#16	ERR702057	2012-08-24	22	FOOT	Clinical	14623_8#11	ERR737568	2013-02-07	22	FOOT	Clinical	297	yes	11	167	Included
14200_8#16	ERR702057	2012-08-24	22	FOOT	Clinical	8524_5#56	ERR212891	2012-06-12	22	Multi site collection	Screen	297	yes	11	73	Included
14448_2#14	ERR715288	2013-02-05	22	Multi site collection	Screen	14623_8#11	ERR737568	2013-02-07	22	FOOT	Clinical	297	yes	8	2	Included
14448_2#14	ERR715288	2013-02-05	22	Multi site collection	Screen	8524_5#56	ERR212891	2012-06-12	22	Multi site collection	Screen	297	yes	12	238	Included
14623_8#11	ERR737568	2013-02-07	22	FOOT	Clinical	8524_5#56	ERR212891	2012-06-12	22	Multi site collection	Screen	297	yes	10	240	Included
14623_4#10	ERR737208	2013-01-24	22	Multi site collection	Screen	8524_5#72	ERR212907	2012-06-13	22	Multi site collection	Screen	300	no	13	225	Included
14448_3#63	ERR715421	2012-06-14	22	Multi site collection	Screen	14448_3#78	ERR715435	2012-07-06	22	FOOT	Clinical	301	yes	29	22	Included
14448_3#63	ERR715421	2012-06-14	22	Multi site collection	Screen	14623_6#32	ERR737409	2012-10-25	22	FOOT	Clinical	301	yes	4	133	Included
14448_3#63	ERR715421	2012-06-14	22	Multi site collection	Screen	8524_5#78	ERR212913	2012-06-13	22	FOOT	Clinical	301	yes	35	1	Included
14448_3#78	ERR715435	2012-07-06	22	FOOT	Clinical	14623_6#32	ERR737409	2012-10-25	22	FOOT	Clinical	301	yes	29	111	Included
14448_3#78	ERR715435	2012-07-06	22	FOOT	Clinical	8524_5#78	ERR212913	2012-06-13	22	FOOT	Clinical	301	yes	12	23	Included
14623_6#32	ERR737409	2012-10-25	22	FOOT	Clinical	8524_5#78	ERR212913	2012-06-13	22	FOOT	Clinical	301	yes	35	134	Included
14448_1#62	ERR715247	2012-07-30	22	Multi site collection	Screen	8524_5#68	ERR212903	2012-06-14	22	Multi site collection	Screen	305	no	1	46	Included
14448_2#30	ERR715304	2012-11-09	22	Multi site collection	Screen	14623_8#73	ERR737630	2012-07-09	22	Multi site collection	Screen	308	no	43	123	Included
14448_2#30	ERR715304	2012-11-09	22	Multi site collection	Screen	8524_5#70	ERR212905	2012-06-15	22	Multi site collection	Screen	308	no	42	147	Included
14623_8#73	ERR737630	2012-07-09	22	Multi site collection	Screen	8524_5#70	ERR212905	2012-06-15	22	Multi site collection	Screen	308	no	1	24	Included
14448_3#65	ERR715423	2012-06-15	22	FOOT	Clinical	8524_5#69	ERR212904	2012-06-15	22	Multi site collection	Screen	309	yes	41	0	Included
14448_3#64	ERR715422	2012-06-15	22	Multi site collection	Screen	8447_7#95	ERR204230	2012-05-29	22	BUTTOCK	Clinical	310	yes	10	17	Included
14208_8#21	ERR702154	2012-11-23	22	Multi site	Screen	14208_8#49	ERR702182	2012-12-15	22	Multi site collection	Screen	312	yes	1	22	Included
14208_8#21	ERR702154	2012-11-23	22	Multi site	Screen	14208_8#81	ERR702214	2012-11-23	22	ABDOMEN	Clinical	312	yes	2	0	Included
14208_8#21	ERR702154	2012-11-23	22	Multi site	Screen	14448_1#16	ERR715201	2012-08-13	22	Multi site collection	Screen	312	yes	9	102	Included
14208_8#21	ERR702154	2012-11-23	22	Multi site	Screen	14448_1#86	ERR715271	2012-11-01	22	Multi site collection	Screen	312	yes	0	22	Included
14208_8#21	ERR702154	2012-11-23	22	Multi site	Screen	14623_8#13	ERR737570	2013-02-09	22	Multi site collection	Screen	312	yes	1	78	Included
14208_8#21	ERR702154	2012-11-23	22	Multi site	Screen	14623_8#54	ERR737611	2013-03-17	22	Multi site collection	Screen	312	yes	4	114	Included
14208_8#21	ERR702154	2012-11-23	22	Multi site	Screen	14623_8#69	ERR737626	2012-07-06	22	Multi site	Screen	312	yes	6	140	Included
14208_8#21	ERR702154	2012-11-23	22	Multi site	Screen	14672_2#45	ERR742919	2012-11-02	22	UNSPECIFIED	Unspecified	312	yes	0	21	Included
14208_8#21	ERR702154	2012-11-23	22	Multi site	Screen	14672_2#67	ERR742941	2012-11-23	22	LEG	Clinical	312	yes	1	0	Included
14208_8#21	ERR702154	2012-11-23	22	Multi site	Screen	8524_5#73	ERR212908	2012-06-17	22	Multi site collection	Screen	312	yes	6	159	Included
14208_8#49	ERR702182	2012-12-15	22	Multi site collection	Screen	14208_8#81	ERR702214	2012-11-23	22	ABDOMEN	Clinical	312	yes	3	22	Included
14208_8#49	ERR702182	2012-12-15	22	Multi site collection	Screen	14448_1#16	ERR715201	2012-08-13	22	Multi site collection	Screen	312	yes	10	124	Included
14208_8#49	ERR702182	2012-12-15	22	Multi site collection	Screen	14448_1#86	ERR715271	2012-11-01	22	Multi site collection	Screen	312	yes	1	44	Included
14208_8#49	ERR702182	2012-12-15	22	Multi site collection	Screen	14623_8#13	ERR737570	2013-02-09	22	Multi site collection	Screen	312	yes	0	56	Included
14208_8#49	ERR702182	2012-12-15	22	Multi site collection	Screen	14623_8#54	ERR737611	2013-03-17	22	Multi site collection	Screen	312	yes	3	92	Included
14208_8#49	ERR702182	2012-12-15	22	Multi site collection	Screen	14623_8#69	ERR737626	2012-07-06	22	Multi site	Screen	312	yes	7	162	Included
14208_8#49	ERR702182	2012-12-15	22	Multi site collection	Screen	14672_2#45	ERR742919	2012-11-02	22	UNSPECIFIED	Unspecified	312	yes	1	43	Included
14208_8#49	ERR702182	2012-12-15	22	Multi site collection	Screen	14672_2#67	ERR742941	2012-11-23	22	LEG	Clinical	312	yes	2	22	Included
14208_8#49	ERR702182	2012-12-15	22	Multi site collection	Screen	8524_5#73	ERR212908	2012-06-17	22	Multi site collection	Screen	312	yes	7	181	Included
14208_8#81	ERR702214	2012-11-23	22	ABDOMEN	Clinical	14448_1#16	ERR715201	2012-08-13	22	Multi site collection	Screen	312	yes	11	102	Included
14208_8#81	ERR702214	2012-11-23	22	ABDOMEN	Clinical	14448_1#86	ERR715271	2012-11-01	22	Multi site collection	Screen	312	yes	2	22	Included
14208_8#81	ERR702214	2012-11-23	22	ABDOMEN	Clinical	14623_8#13	ERR737570	2013-02-09	22	Multi site collection	Screen	312	yes	3	78	Included
14208_8#81	ERR702214	2012-11-23	22	ABDOMEN	Clinical	14623_8#54	ERR737611	2013-03-17	22	Multi site collection	Screen	312	yes	6	114	Included
14208_8#81	ERR702214	2012-11-23	22	ABDOMEN	Clinical	14623_8#69	ERR737626	2012-07-06	22	Multi site	Screen	312	yes	8	140	Included
14208_8#81	ERR702214	2012-11-23	22	ABDOMEN	Clinical	14672_2#45	ERR742919	2012-11-02	22	UNSPECIFIED	Unspecified	312	yes	2	21	Included
14208_8#81	ERR702214	2012-11-23	22	ABDOMEN	Clinical	14672_2#67	ERR742941	2012-11-23	22	LEG	Clinical	312	yes	3	0	Included
14208_8#81	ERR702214	2012-11-23	22	ABDOMEN	Clinical	8524_5#73	ERR212908	2012-06-17	22	Multi site collection	Screen	312	yes	8	159	Included
14448_1#16	ERR715201	2012-08-13	22	Multi site collection	Screen	14448_1#86	ERR715271	2012-11-01	22	Multi site collection	Screen	312	yes	9	80	Included
14448_1#16	ERR715201	2012-08-13	22	Multi site collection	Screen	14623_8#13	ERR737570	2013-02-09	22	Multi site collection	Screen	312	yes	10	180	Included
14448_1#16	ERR715201	2012-08-13	22	Multi site collection	Screen	14623_8#54	ERR737611	2013-03-17	22	Multi site collection	Screen	312	yes	13	216	Included
14448_1#16	ERR715201	2012-08-13	22	Multi site collection	Screen	14623_8#69	ERR737626	2012-07-06	22	Multi site	Screen	312	yes	5	38	Included
14448_1#16	ERR715201	2012-08-13	22	Multi site collection	Screen	14672_2#45	ERR742919	2012-11-02	22	UNSPECIFIED	Unspecified	312	yes	9	81	Included
14448_1#16	ERR715201	2012-08-13	22	Multi site collection	Screen	14672_2#67	ERR742941	2012-11-23	22	LEG	Clinical	312	yes	10	102	Included
14448_1#16	ERR715201	2012-08-13	22	Multi site collection	Screen	8524_5#73	ERR212908	2012-06-17	22	Multi site collection	Screen	312	yes	5	57	Included
14448_1#86	ERR715271	2012-11-01	22	Multi site collection	Screen	14623_8#13	ERR737570	2013-02-09	22	Multi site collection	Screen	312	yes	1	100	Included
14448_1#86	ERR715271	2012-11-01	22	Multi site collection	Screen	14623_8#54	ERR737611	2013-03-17	22	Multi site collection	Screen	312	yes	4	136	Included
14448_1#86	ERR715271	2012-11-01	22	Multi site collection	Screen	14623_8#69	ERR737626	2012-07-06	22	Multi site	Screen	312	yes	6	118	Included
14448_1#86	ERR715271	2012-11-01	22	Multi site collection	Screen	14672_2#45	ERR742919	2012-11-02	22	UNSPECIFIED	Unspecified	312	yes	0	1	Included
14448_1#86	ERR715271	2012-11-01	22	Multi site collection	Screen	14672_2#67	ERR742941	2012-11-23	22	LEG	Clinical	312	yes	1	22	Included
14448_1#86	ERR715271	2012-11-01	22	Multi site collection	Screen	8524_5#73	ERR212908	2012-06-17	22	Multi site collection	Screen	312	yes	6	137	Included
14623_8#13	ERR737570	2013-02-09	22	Multi site collection	Screen	14623_8#54	ERR737611	2013-03-17	22	Multi site collection	Screen	312	yes	3	36	Included
14623_8#13	ERR737570	2013-02-09	22	Multi site collection	Screen	14623_8#69	ERR737626	2012-07-06	22	Multi site	Screen	312	yes	7	218	Included
14623_8#13	ERR737570	2013-02-09	22	Multi site collection	Screen	14672_2#45	ERR742919	2012-11-02	22	UNSPECIFIED	Unspecified	312	yes	1	99	Included
14623_8#13	ERR737570	2013-02-09	22	Multi site collection	Screen	14672_2#67	ERR742941	2012-11-23	22	LEG	Clinical	312	yes	2	78	Included
14623_8#13	ERR737570	2013-02-09	22	Multi site collection	Screen	8524_5#73	ERR212908	2012-06-17	22	Multi site collection	Screen	312	yes	7	237	Included
14623_8#54	ERR737611	2013-03-17	22	Multi site collection	Screen	14623_8#69	ERR737626	2012-07-06	22	Multi site	Screen	312	yes	10	254	Included
14623_8#54	ERR737611	2013-03-17	22	Multi site collection	Screen	14672_2#45	ERR742919	2012-11-02	22	UNSPECIFIED	Unspecified	312	yes	4	135	Included
14623_8#54	ERR737611	2013-03-17	22	Multi site collection	Screen	14672_2#67	ERR742941	2012-11-23	22	LEG	Clinical	312	yes	5	114	Included
14623_8#54	ERR737611	2013-03-17	22	Multi site collection	Screen	8524_5#73	ERR212908	2012-06-17	22	Multi site collection	Screen	312	yes	10	273	Included
14623_8#69	ERR737626	2012-07-06	22	Multi site	Screen	14672_2#45	ERR742919	2012-11-02	22	UNSPECIFIED	Unspecified	312	yes	6	119	Included
14623_8#69	ERR737626	2012-07-06	22	Multi site	Screen	14672_2#67	ERR742941	2012-11-23	22	LEG	Clinical	312	yes	7	140	Included
14623_8#69	ERR737626	2012-07-06	22	Multi site	Screen	8524_5#73	ERR212908	2012-06-17	22	Multi site collection	Screen	312	yes	2	19	Included
14672_2#45	ERR742919	2012-11-02	22	UNSPECIFIED	Unspecified	14672_2#67	ERR742941	2012-11-23	22	LEG	Clinical	312	yes	1	21	Included
14672_2#45	ERR742919	2012-11-02	22	UNSPECIFIED	Unspecified	8524_5#73	ERR212908	2012-06-17	22	Multi site collection	Screen	312	yes	6	138	Included
14672_2#67	ERR742941	2012-11-23	22	LEG	Clinical	8524_5#73	ERR212908	2012-06-17	22	Multi site collection	Screen	312	yes	7	159	Included
14623_3#29	ERR737138	2013-01-18	22	CHEST	Clinical	14623_7#57	ERR737524	2013-02-03	22	Multi site collection	Screen	314	yes	4	16	Included
14623_3#29	ERR737138	2013-01-18	22	CHEST	Clinical	8524_5#79	ERR212914	2012-06-18	22	Multi site collection	Screen	314	yes	2	214	Included
14623_7#57	ERR737524	2013-02-03	22	Multi site collection	Screen	8524_5#79	ERR212914	2012-06-18	22	Multi site collection	Screen	314	yes	2	230	Included
14448_3#39	ERR715399	2013-04-09	22	SHOULDER	Clinical	14623_7#19	ERR737486	2013-03-18	22	Multi site collection	Screen	322	yes	4	22	Included
14448_3#39	ERR715399	2013-04-09	22	SHOULDER	Clinical	8525_1#17	ERR212947	2012-06-19	8	Multi site collection	Screen	322	yes	38020	294	outlier, different CCs
14623_7#19	ERR737486	2013-03-18	22	Multi site collection	Screen	8525_1#17	ERR212947	2012-06-19	8	Multi site collection	Screen	322	yes	38021	272	outlier, different CCs
14208_8#55	ERR702188	2012-12-19	22	Multi site collection	Screen	8525_1#23	ERR212953	2012-06-20	22	Multi site collection	Screen	327	no	10	182	Included
14623_8#72	ERR737629	2012-07-09	22	Multi site collection	Screen	8525_1#4	ERR212934	2012-06-20	22	Multi site collection	Screen	328	no	1	19	Included
14448_1#38	ERR715223	2012-08-20	22	Multi site	Screen	14448_1#81	ERR715266	2012-08-07	22	Multi site	Screen	329	no	161	13	outlier 14448_1#38 different parts of the tree
14448_1#38	ERR715223	2012-08-20	22	Multi site	Screen	14672_2#19	ERR742893	2012-10-09	22	Multi site collection	Screen	329	no	165	50	outlier 14448_1#38 different parts of the tree
14448_1#81	ERR715266	2012-08-07	22	Multi site	Screen	14672_2#19	ERR742893	2012-10-09	22	Multi site collection	Screen	329	no	10	63	Included
14448_1#21	ERR715206	2012-06-21	22	Multi site	Screen	14448_1#29	ERR715214	2012-08-17	22	Multi site collection	Screen	334	no	14	57	Included
14448_1#21	ERR715206	2012-06-21	22	Multi site	Screen	14672_2#30	ERR742904	2012-09-27	22	Multi site collection	Screen	334	no	12	98	Included
14448_1#21	ERR715206	2012-06-21	22	Multi site	Screen	8525_1#14	ERR212944	2012-06-21	22	Multi site collection	Screen	334	no	11	0	Included
14448_1#29	ERR715214	2012-08-17	22	Multi site collection	Screen	14672_2#30	ERR742904	2012-09-27	22	Multi site collection	Screen	334	no	6	41	Included
14448_1#29	ERR715214	2012-08-17	22	Multi site collection	Screen	8525_1#14	ERR212944	2012-06-21	22	Multi site collection	Screen	334	no	7	57	Included
14672_2#30	ERR742904	2012-09-27	22	Multi site collection	Screen	8525_1#14	ERR212944	2012-06-21	22	Multi site collection	Screen	334	no	5	98	Included
14672_2#14	ERR742888	2012-10-06	22	Multi site collection	Screen	8524_5#95	ERR212930	2012-06-21	22	Multi site collection	Screen	337	no	1	107	Included
14208_8#50	ERR702183	2012-12-13	22	ABDOMEN	Clinical	14208_8#57	ERR702190	2012-12-02	22	ABDOMEN	Clinical	345	yes	1	11	Included
14208_8#50	ERR702183	2012-12-13	22	ABDOMEN	Clinical	14448_1#87	ERR715272	2012-10-30	22	Multi site collection	Screen	345	yes	2	44	Included
14208_8#50	ERR702183	2012-12-13	22	ABDOMEN	Clinical	14448_2#27	ERR715301	2012-11-27	22	Multi site collection	Screen	345	yes	4	16	Included
14208_8#50	ERR702183	2012-12-13	22	ABDOMEN	Clinical	14448_3#67	ERR715425	2012-06-23	22	Multi site collection	Screen	345	yes	9	173	Included
14208_8#50	ERR702183	2012-12-13	22	ABDOMEN	Clinical	14623_3#72	ERR737180	2013-01-03	22	Multi site collection	Screen	345	yes	5	21	Included
14208_8#50	ERR702183	2012-12-13	22	ABDOMEN	Clinical	14623_8#19	ERR737576	2013-02-13	22	Multi site collection	Screen	345	yes	3	62	Included
14208_8#50	ERR702183	2012-12-13	22	ABDOMEN	Clinical	14623_8#51	ERR737608	2013-02-19	22	Multi site collection	Screen	345	yes	3	68	Included
14208_8#50	ERR702183	2012-12-13	22	ABDOMEN	Clinical	8525_1#20	ERR212950	2012-06-22	22	ABDOMEN	Clinical	345	yes	9	174	Included
14208_8#57	ERR702190	2012-12-02	22	ABDOMEN	Clinical	14448_1#87	ERR715272	2012-10-30	22	Multi site collection	Screen	345	yes	1	33	Included
14208_8#57	ERR702190	2012-12-02	22	ABDOMEN	Clinical	14448_2#27	ERR715301	2012-11-27	22	Multi site collection	Screen	345	yes	3	5	Included
14208_8#57	ERR702190	2012-12-02	22	ABDOMEN	Clinical	14448_3#67	ERR715425	2012-06-23	22	Multi site collection	Screen	345	yes	6	162	Included
14208_8#57	ERR702190	2012-12-02	22	ABDOMEN	Clinical	14623_3#72	ERR737180	2013-01-03	22	Multi site collection	Screen	345	yes	4	32	Included
14208_8#57	ERR702190	2012-12-02	22	ABDOMEN	Clinical	14623_8#19	ERR737576	2013-02-13	22	Multi site collection	Screen	345	yes	2	73	Included
14208_8#57	ERR702190	2012-12-02	22	ABDOMEN	Clinical	14623_8#51	ERR737608	2013-02-19	22	Multi site collection	Screen	345	yes	2	79	Included
14208_8#57	ERR702190	2012-12-02	22	ABDOMEN	Clinical	8525_1#20	ERR212950	2012-06-22	22	ABDOMEN	Clinical	345	yes	6	163	Included
14448_1#87	ERR715272	2012-10-30	22	Multi site collection	Screen	14448_2#27	ERR715301	2012-11-27	22	Multi site collection	Screen	345	yes	2	28	Included
14448_1#87	ERR715272	2012-10-30	22	Multi site collection	Screen	14448_3#67	ERR715425	2012-06-23	22	Multi site collection	Screen	345	yes	5	129	Included
14448_1#87	ERR715272	2012-10-30	22	Multi site collection	Screen	14623_3#72	ERR737180	2013-01-03	22	Multi site collection	Screen	345	yes	3	65	Included
14448_1#87	ERR715272	2012-10-30	22	Multi site collection	Screen	14623_8#19	ERR737576	2013-02-13	22	Multi site collection	Screen	345	yes	1	106	Included
14448_1#87	ERR715272	2012-10-30	22	Multi site collection	Screen	14623_8#51	ERR737608	2013-02-19	22	Multi site collection	Screen	345	yes	1	112	Included
14448_1#87	ERR715272	2012-10-30	22	Multi site collection	Screen	8525_1#20	ERR212950	2012-06-22	22	ABDOMEN	Clinical	345	yes	5	130	Included
14448_2#27	ERR715301	2012-11-27	22	Multi site collection	Screen	14448_3#67	ERR715425	2012-06-23	22	Multi site collection	Screen	345	yes	5	157	Included
14448_2#27	ERR715301	2012-11-27	22	Multi site collection	Screen	14623_3#72	ERR737180	2013-01-03	22	Multi site collection	Screen	345	yes	3	37	Included
14448_2#27	ERR715301	2012-11-27	22	Multi site collection	Screen	14623_8#19	ERR737576	2013-02-13	22	Multi site collection	Screen	345	yes	1	78	Included
14448_2#27	ERR715301	2012-11-27	22	Multi site collection	Screen	14623_8#51	ERR737608	2013-02-19	22	Multi site collection	Screen	345	yes	1	84	Included
14448_2#27	ERR715301	2012-11-27	22	Multi site collection	Screen	8525_1#20	ERR212950	2012-06-22	22	ABDOMEN	Clinical	345	yes	5	158	Included
14448_3#67	ERR715425	2012-06-23	22	Multi site collection	Screen	14623_3#72	ERR737180	2013-01-03	22	Multi site collection	Screen	345	yes	6	194	Included
14448_3#67	ERR715425	2012-06-23	22	Multi site collection	Screen	14623_8#19	ERR737576	2013-02-13	22	Multi site collection	Screen	345	yes	4	235	Included
14448_3#67	ERR715425	2012-06-23	22	Multi site collection	Screen	14623_8#51	ERR737608	2013-02-19	22	Multi site collection	Screen	345	yes	4	241	Included
14448_3#67	ERR715425	2012-06-23	22	Multi site collection	Screen	8525_1#20	ERR212950	2012-06-22	22	ABDOMEN	Clinical	345	yes	0	1	Included
14623_3#72	ERR737180	2013-01-03	22	Multi site collection	Screen	14623_8#19	ERR737576	2013-02-13	22	Multi site collection	Screen	345	yes	2	41	Included
14623_3#72	ERR737180	2013-01-03	22	Multi site collection	Screen	14623_8#51	ERR737608	2013-02-19	22	Multi site collection	Screen	345	yes	2	47	Included
14623_3#72	ERR737180	2013-01-03	22	Multi site collection	Screen	8525_1#20	ERR212950	2012-06-22	22	ABDOMEN	Clinical	345	yes	6	195	Included
14623_8#19	ERR737576	2013-02-13	22	Multi site collection	Screen	14623_8#51	ERR737608	2013-02-19	22	Multi site collection	Screen	345	yes	0	6	Included
14623_8#19	ERR737576	2013-02-13	22	Multi site collection	Screen	8525_1#20	ERR212950	2012-06-22	22	ABDOMEN	Clinical	345	yes	4	236	Included
14623_8#51	ERR737608	2013-02-19	22	Multi site collection	Screen	8525_1#20	ERR212950	2012-06-22	22	ABDOMEN	Clinical	345	yes	4	242	Included
14448_3#69	ERR715427	2012-06-25	22	Multi site collection	Screen	8525_1#31	ERR212961	2012-06-21	22	ANKLE	Clinical	349	yes	4	4	Included
14200_6#76	ERR701980	2012-08-27	22	Multi site collection	Screen	8525_1#27	ERR212957	2012-06-25	22	Multi site collection	Screen	350	no	32	63	Included
14448_1#11	ERR715196	2012-07-27	22	Multi site collection	Screen	14448_3#70	ERR715428	2012-06-26	22	LEG	Clinical	351	yes	8	31	Included
14448_1#11	ERR715196	2012-07-27	22	Multi site collection	Screen	14672_2#23	ERR742897	2012-10-17	22	Multi site collection	Screen	351	yes	4	82	Included
14448_1#11	ERR715196	2012-07-27	22	Multi site collection	Screen	14672_2#55	ERR742929	2012-10-21	22	Multi site collection	Screen	351	yes	2	86	Included
14448_1#11	ERR715196	2012-07-27	22	Multi site collection	Screen	8525_1#26	ERR212956	2012-06-25	22	Multi site collection	Screen	351	yes	4	32	Included
14448_3#70	ERR715428	2012-06-26	22	LEG	Clinical	14672_2#23	ERR742897	2012-10-17	22	Multi site collection	Screen	351	yes	8	113	Included
14448_3#70	ERR715428	2012-06-26	22	LEG	Clinical	14672_2#55	ERR742929	2012-10-21	22	Multi site collection	Screen	351	yes	6	117	Included
14448_3#70	ERR715428	2012-06-26	22	LEG	Clinical	8525_1#26	ERR212956	2012-06-25	22	Multi site collection	Screen	351	yes	8	1	Included
14672_2#23	ERR742897	2012-10-17	22	Multi site collection	Screen	14672_2#55	ERR742929	2012-10-21	22	Multi site collection	Screen	351	yes	2	4	Included
14672_2#23	ERR742897	2012-10-17	22	Multi site collection	Screen	8525_1#26	ERR212956	2012-06-25	22	Multi site collection	Screen	351	yes	4	114	Included
14672_2#55	ERR742929	2012-10-21	22	Multi site collection	Screen	8525_1#26	ERR212956	2012-06-25	22	Multi site collection	Screen	351	yes	2	118	Included
14208_8#73	ERR702206	2013-01-28	22	Multi site collection	Screen	14208_8#86	ERR702219	2013-01-08	22	Multi site collection	Screen	352	no	0	20	Included
14208_8#73	ERR702206	2013-01-28	22	Multi site collection	Screen	14412_8#86	ERR715181	2013-03-11	22	Multi site collection	Screen	352	no	1	42	Included
14208_8#73	ERR702206	2013-01-28	22	Multi site collection	Screen	14448_1#13	ERR715198	2012-08-06	22	Multi site collection	Screen	352	no	2	175	Included
14208_8#73	ERR702206	2013-01-28	22	Multi site collection	Screen	14672_2#16	ERR742890	2012-10-08	22	Multi site collection	Screen	352	no	3	112	Included
14208_8#73	ERR702206	2013-01-28	22	Multi site collection	Screen	14672_2#26	ERR742900	2012-09-17	22	Multi site collection	Screen	352	no	3	133	Included
14208_8#73	ERR702206	2013-01-28	22	Multi site collection	Screen	14672_2#9	ERR742884	2012-10-29	22	Multi site	Screen	352	no	2	91	Included
14208_8#73	ERR702206	2013-01-28	22	Multi site collection	Screen	8525_1#25	ERR212955	2012-06-25	22	Multi site collection	Screen	352	no	3	217	Included
14208_8#86	ERR702219	2013-01-08	22	Multi site collection	Screen	14412_8#86	ERR715181	2013-03-11	22	Multi site collection	Screen	352	no	1	62	Included
14208_8#86	ERR702219	2013-01-08	22	Multi site collection	Screen	14448_1#13	ERR715198	2012-08-06	22	Multi site collection	Screen	352	no	2	155	Included
14208_8#86	ERR702219	2013-01-08	22	Multi site collection	Screen	14672_2#16	ERR742890	2012-10-08	22	Multi site collection	Screen	352	no	3	92	Included
14208_8#86	ERR702219	2013-01-08	22	Multi site collection	Screen	14672_2#26	ERR742900	2012-09-17	22	Multi site collection	Screen	352	no	3	113	Included
14208_8#86	ERR702219	2013-01-08	22	Multi site collection	Screen	14672_2#9	ERR742884	2012-10-29	22	Multi site	Screen	352	no	2	71	Included
14208_8#86	ERR702219	2013-01-08	22	Multi site collection	Screen	8525_1#25	ERR212955	2012-06-25	22	Multi site collection	Screen	352	no	3	197	Included
14412_8#86	ERR715181	2013-03-11	22	Multi site collection	Screen	14448_1#13	ERR715198	2012-08-06	22	Multi site collection	Screen	352	no	3	217	Included
14412_8#86	ERR715181	2013-03-11	22	Multi site collection	Screen	14672_2#16	ERR742890	2012-10-08	22	Multi site collection	Screen	352	no	4	154	Included
14412_8#86	ERR715181	2013-03-11	22	Multi site collection	Screen	14672_2#26	ERR742900	2012-09-17	22	Multi site collection	Screen	352	no	4	175	Included
14412_8#86	ERR715181	2013-03-11	22	Multi site collection	Screen	14672_2#9	ERR742884	2012-10-29	22	Multi site	Screen	352	no	3	133	Included
14412_8#86	ERR715181	2013-03-11	22	Multi site collection	Screen	8525_1#25	ERR212955	2012-06-25	22	Multi site collection	Screen	352	no	4	259	Included
14448_1#13	ERR715198	2012-08-06	22	Multi site collection	Screen	14672_2#16	ERR742890	2012-10-08	22	Multi site collection	Screen	352	no	1	63	Included
14448_1#13	ERR715198	2012-08-06	22	Multi site collection	Screen	14672_2#26	ERR742900	2012-09-17	22	Multi site collection	Screen	352	no	1	42	Included
14448_1#13	ERR715198	2012-08-06	22	Multi site collection	Screen	14672_2#9	ERR742884	2012-10-29	22	Multi site	Screen	352	no	0	84	Included
14448_1#13	ERR715198	2012-08-06	22	Multi site collection	Screen	8525_1#25	ERR212955	2012-06-25	22	Multi site collection	Screen	352	no	1	42	Included
14672_2#16	ERR742890	2012-10-08	22	Multi site collection	Screen	14672_2#26	ERR742900	2012-09-17	22	Multi site collection	Screen	352	no	2	21	Included
14672_2#16	ERR742890	2012-10-08	22	Multi site collection	Screen	14672_2#9	ERR742884	2012-10-29	22	Multi site	Screen	352	no	1	21	Included
14672_2#16	ERR742890	2012-10-08	22	Multi site collection	Screen	8525_1#25	ERR212955	2012-06-25	22	Multi site collection	Screen	352	no	2	105	Included
14672_2#26	ERR742900	2012-09-17	22	Multi site collection	Screen	14672_2#9	ERR742884	2012-10-29	22	Multi site	Screen	352	no	1	42	Included
14672_2#26	ERR742900	2012-09-17	22	Multi site collection	Screen	8525_1#25	ERR212955	2012-06-25	22	Multi site collection	Screen	352	no	2	84	Included
14672_2#9	ERR742884	2012-10-29	22	Multi site	Screen	8525_1#25	ERR212955	2012-06-25	22	Multi site collection	Screen	352	no	1	126	Included
14448_1#9	ERR715194	2012-06-28	22	THROAT	Clinical	8525_1#36	ERR212966	2012-06-26	22	NOSE	Clinical	355	yes	0	2	Included
14448_3#86	ERR715443	2012-07-16	22	UNSPECIFIED	Unspecified	14672_2#21	ERR742895	2012-10-10	22	FOOT	Clinical	357	yes	3	86	Included
14448_3#86	ERR715443	2012-07-16	22	UNSPECIFIED	Unspecified	14672_2#58	ERR742932	2012-09-16	22	Multi site collection	Screen	357	yes	2	62	Included
14448_3#86	ERR715443	2012-07-16	22	UNSPECIFIED	Unspecified	8525_1#35	ERR212965	2012-06-26	22	Multi site collection	Screen	357	yes	2	20	Included
14672_2#21	ERR742895	2012-10-10	22	FOOT	Clinical	14672_2#58	ERR742932	2012-09-16	22	Multi site collection	Screen	357	yes	3	24	Included
14672_2#21	ERR742895	2012-10-10	22	FOOT	Clinical	8525_1#35	ERR212965	2012-06-26	22	Multi site collection	Screen	357	yes	3	106	Included
14672_2#58	ERR742932	2012-09-16	22	Multi site collection	Screen	8525_1#35	ERR212965	2012-06-26	22	Multi site collection	Screen	357	yes	0	82	Included
14208_8#2	ERR702135	2012-09-16	22	Multi site collection	Screen	8525_1#49	ERR212979	2012-06-26	22	Multi site collection	Screen	359	no	5	82	Included
14412_8#75	ERR715170	2013-03-27	22	Multi site collection	Screen	14448_3#33	ERR715394	2013-03-28	22	SPUTUM	Clinical	364	yes	11	1	Included
14412_8#75	ERR715170	2013-03-27	22	Multi site collection	Screen	14623_8#18	ERR737575	2013-02-13	22	Multi site collection	Screen	364	yes	3	42	Included
14412_8#75	ERR715170	2013-03-27	22	Multi site collection	Screen	14672_2#82	ERR742956	2012-09-25	22	Multi site collection	Screen	364	yes	6	183	Included
14412_8#75	ERR715170	2013-03-27	22	Multi site collection	Screen	8525_1#43	ERR212973	2012-06-27	22	Multi site collection	Screen	364	yes	5	273	Included
14448_3#33	ERR715394	2013-03-28	22	SPUTUM	Clinical	14623_8#18	ERR737575	2013-02-13	22	Multi site collection	Screen	364	yes	10	43	Included
14448_3#33	ERR715394	2013-03-28	22	SPUTUM	Clinical	14672_2#82	ERR742956	2012-09-25	22	Multi site collection	Screen	364	yes	7	184	Included
14448_3#33	ERR715394	2013-03-28	22	SPUTUM	Clinical	8525_1#43	ERR212973	2012-06-27	22	Multi site collection	Screen	364	yes	6	274	Included
14623_8#18	ERR737575	2013-02-13	22	Multi site collection	Screen	14672_2#82	ERR742956	2012-09-25	22	Multi site collection	Screen	364	yes	5	141	Included
14623_8#18	ERR737575	2013-02-13	22	Multi site collection	Screen	8525_1#43	ERR212973	2012-06-27	22	Multi site collection	Screen	364	yes	4	231	Included
14672_2#82	ERR742956	2012-09-25	22	Multi site collection	Screen	8525_1#43	ERR212973	2012-06-27	22	Multi site collection	Screen	364	yes	1	90	Included
14448_3#88	ERR715445	2012-07-17	22	ABDOMEN	Clinical	8525_1#41	ERR212971	2012-06-27	22	Multi site collection	Screen	365	yes	0	20	Included
14623_7#43	ERR737510	2013-03-21	22	Multi site collection	Screen	8525_1#57	ERR212987	2012-06-29	30	Multi site collection	Screen	369	no	47836	265	outlier, different CCs
14448_3#71	ERR715429	2012-06-29	22	Multi site collection	Screen	8525_1#21	ERR212951	2012-06-21	22	PLEURAL FLUID	Clinical	370	yes	0	8	Included
14412_8#57	ERR715152	2013-03-11	22	Multi site collection	Screen	8525_1#51	ERR212981	2012-07-01	22	Multi site collection	Screen	374	no	6	253	Included
14448_3#73	ERR715431	2012-07-03	22	Multi site collection	Screen	8525_1#65	ERR212995	2012-07-03	22	Multi site collection	Screen	378	no	3	0	Included
14208_8#20	ERR702153	2012-11-24	22	Multi site	Screen	8525_1#72	ERR213002	2012-07-04	22	Multi site collection	Screen	381	no	25	143	Included
14448_3#76	ERR715433	2012-07-04	22	Multi site collection	Screen	14623_8#20	ERR737577	2013-02-14	22	Multi site collection	Screen	385	yes	3	225	Included
14448_3#76	ERR715433	2012-07-04	22	Multi site collection	Screen	8525_1#47	ERR212977	2012-06-27	22	BACK	Clinical	385	yes	8	7	Included
14623_8#20	ERR737577	2013-02-14	22	Multi site collection	Screen	8525_1#47	ERR212977	2012-06-27	22	BACK	Clinical	385	yes	11	232	Included
14448_3#87	ERR715444	2012-07-15	22	HEEL	Clinical	14672_2#34	ERR742908	2012-09-11	22	HEEL	Clinical	388	yes	14	58	Included
14448_3#87	ERR715444	2012-07-15	22	HEEL	Clinical	14672_2#80	ERR742954	2012-09-21	22	FOOT	Clinical	388	yes	15	68	Included
14448_3#87	ERR715444	2012-07-15	22	HEEL	Clinical	8525_1#86	ERR213016	2012-07-06	22	Multi site collection	Screen	388	yes	10	9	Included
14672_2#34	ERR742908	2012-09-11	22	HEEL	Clinical	14672_2#80	ERR742954	2012-09-21	22	FOOT	Clinical	388	yes	1	10	Included
14672_2#34	ERR742908	2012-09-11	22	HEEL	Clinical	8525_1#86	ERR213016	2012-07-06	22	Multi site collection	Screen	388	yes	6	67	Included
14672_2#80	ERR742954	2012-09-21	22	FOOT	Clinical	8525_1#86	ERR213016	2012-07-06	22	Multi site collection	Screen	388	yes	7	77	Included
14448_3#75	ERR715432	2012-07-07	22	Multi site collection	Screen	8525_1#85	ERR213015	2012-07-07	22	Multi site collection	Screen	398	no	1	0	Included
14200_6#78	ERR701982	2012-06-07	22	LEG	Clinical	14355_2#45	ERR715045	2012-06-27	22	FOOT	Clinical	402	yes	1	20	Included
14200_6#78	ERR701982	2012-06-07	22	LEG	Clinical	14412_8#69	ERR715164	2013-03-26	22	LEG	Clinical	402	yes	1	292	Included
14200_6#78	ERR701982	2012-06-07	22	LEG	Clinical	14448_1#1	ERR715186	2012-07-11	22	PENIS	Clinical	402	yes	0	34	Included
14200_6#78	ERR701982	2012-06-07	22	LEG	Clinical	14448_2#15	ERR715289	2013-02-04	22	Multi site collection	Screen	402	yes	6	242	Included
14200_6#78	ERR701982	2012-06-07	22	LEG	Clinical	14448_3#79	ERR715436	2012-07-08	22	Multi site collection	Screen	402	yes	4	31	Included
14200_6#78	ERR701982	2012-06-07	22	LEG	Clinical	14623_4#6	ERR737204	2013-01-23	22	LEG	Clinical	402	yes	1	230	Included
14200_6#78	ERR701982	2012-06-07	22	LEG	Clinical	14623_7#8	ERR737475	2013-03-16	22	Multi site collection	Screen	402	yes	6	282	Included
14355_2#45	ERR715045	2012-06-27	22	FOOT	Clinical	14412_8#69	ERR715164	2013-03-26	22	LEG	Clinical	402	yes	2	272	Included
14355_2#45	ERR715045	2012-06-27	22	FOOT	Clinical	14448_1#1	ERR715186	2012-07-11	22	PENIS	Clinical	402	yes	1	14	Included
14355_2#45	ERR715045	2012-06-27	22	FOOT	Clinical	14448_2#15	ERR715289	2013-02-04	22	Multi site collection	Screen	402	yes	7	222	Included
14355_2#45	ERR715045	2012-06-27	22	FOOT	Clinical	14448_3#79	ERR715436	2012-07-08	22	Multi site collection	Screen	402	yes	5	11	Included
14355_2#45	ERR715045	2012-06-27	22	FOOT	Clinical	14623_4#6	ERR737204	2013-01-23	22	LEG	Clinical	402	yes	2	210	Included
14355_2#45	ERR715045	2012-06-27	22	FOOT	Clinical	14623_7#8	ERR737475	2013-03-16	22	Multi site collection	Screen	402	yes	7	262	Included
14412_8#69	ERR715164	2013-03-26	22	LEG	Clinical	14448_1#1	ERR715186	2012-07-11	22	PENIS	Clinical	402	yes	1	258	Included
14412_8#69	ERR715164	2013-03-26	22	LEG	Clinical	14448_2#15	ERR715289	2013-02-04	22	Multi site collection	Screen	402	yes	7	50	Included
14412_8#69	ERR715164	2013-03-26	22	LEG	Clinical	14448_3#79	ERR715436	2012-07-08	22	Multi site collection	Screen	402	yes	5	261	Included
14412_8#69	ERR715164	2013-03-26	22	LEG	Clinical	14623_4#6	ERR737204	2013-01-23	22	LEG	Clinical	402	yes	2	62	Included
14412_8#69	ERR715164	2013-03-26	22	LEG	Clinical	14623_7#8	ERR737475	2013-03-16	22	Multi site collection	Screen	402	yes	7	10	Included
14448_1#1	ERR715186	2012-07-11	22	PENIS	Clinical	14448_2#15	ERR715289	2013-02-04	22	Multi site collection	Screen	402	yes	6	208	Included
14448_1#1	ERR715186	2012-07-11	22	PENIS	Clinical	14448_3#79	ERR715436	2012-07-08	22	Multi site collection	Screen	402	yes	4	3	Included
14448_1#1	ERR715186	2012-07-11	22	PENIS	Clinical	14623_4#6	ERR737204	2013-01-23	22	LEG	Clinical	402	yes	1	196	Included
14448_1#1	ERR715186	2012-07-11	22	PENIS	Clinical	14623_7#8	ERR737475	2013-03-16	22	Multi site collection	Screen	402	yes	6	248	Included
14448_2#15	ERR715289	2013-02-04	22	Multi site collection	Screen	14448_3#79	ERR715436	2012-07-08	22	Multi site collection	Screen	402	yes	6	211	Included
14448_2#15	ERR715289	2013-02-04	22	Multi site collection	Screen	14623_4#6	ERR737204	2013-01-23	22	LEG	Clinical	402	yes	7	12	Included
14448_2#15	ERR715289	2013-02-04	22	Multi site collection	Screen	14623_7#8	ERR737475	2013-03-16	22	Multi site collection	Screen	402	yes	8	40	Included
14448_3#79	ERR715436	2012-07-08	22	Multi site collection	Screen	14623_4#6	ERR737204	2013-01-23	22	LEG	Clinical	402	yes	5	199	Included
14448_3#79	ERR715436	2012-07-08	22	Multi site collection	Screen	14623_7#8	ERR737475	2013-03-16	22	Multi site collection	Screen	402	yes	6	251	Included
14623_4#6	ERR737204	2013-01-23	22	LEG	Clinical	14623_7#8	ERR737475	2013-03-16	22	Multi site collection	Screen	402	yes	7	52	Included
14208_8#87	ERR702220	2012-12-12	22	Multi site collection	Screen	8524_5#19	ERR212854	2012-07-11	22	Multi site collection	Screen	409	no	2	154	Included
14200_8#79	ERR702118	2012-07-11	22	Multi site collection	Screen	14448_1#67	ERR715252	2012-07-27	22	Multi site collection	Screen	410	no	7	16	Included
14623_4#77	ERR737275	2013-02-14	22	Multi site collection	Screen	14623_6#14	ERR737391	2012-07-11	22	Multi site collection	Screen	411	no	16	218	Included
14448_2#13	ERR715287	2013-02-04	22	Multi site collection	Screen	14623_6#17	ERR737394	2012-07-11	22	Multi site collection	Screen	414	no	3	208	Included
14448_2#13	ERR715287	2013-02-04	22	Multi site collection	Screen	14623_7#83	ERR737550	2013-03-28	45	Multi site collection	Screen	414	no	55059	52	outlier, different CCs
14448_2#13	ERR715287	2013-02-04	22	Multi site collection	Screen	14623_8#37	ERR737594	2013-02-25	22	Multi site collection	Screen	414	no	3	21	Included
14448_2#13	ERR715287	2013-02-04	22	Multi site collection	Screen	14893_8#13	ERR774754	2012-11-29	45	Multi site collection	Screen	414	no	55374	67	outlier, different CCs
14623_6#17	ERR737394	2012-07-11	22	Multi site collection	Screen	14623_7#83	ERR737550	2013-03-28	45	Multi site collection	Screen	414	no	55053	260	outlier, different CCs
14623_6#17	ERR737394	2012-07-11	22	Multi site collection	Screen	14623_8#37	ERR737594	2013-02-25	22	Multi site collection	Screen	414	no	2	229	Included
14623_6#17	ERR737394	2012-07-11	22	Multi site collection	Screen	14893_8#13	ERR774754	2012-11-29	45	Multi site collection	Screen	414	no	55368	141	outlier, different CCs
14623_8#37	ERR737594	2013-02-25	22	Multi site collection	Screen	14893_8#13	ERR774754	2012-11-29	45	Multi site collection	Screen	414	no	55364	88	outlier, different CCs
14324_8#66	ERR714881	2012-07-12	22	Multi site collection	Screen	14555_7#49	ERR736981	2012-07-13	22	TOE	Clinical	416	yes	2	1	Included
14324_8#66	ERR714881	2012-07-12	22	Multi site collection	Screen	14623_8#57	ERR737614	2012-08-27	22	FOOT	Clinical	416	yes	9	46	Included
14324_8#66	ERR714881	2012-07-12	22	Multi site collection	Screen	14623_8#80	ERR737637	2012-08-24	22	Multi site	Screen	416	yes	8	43	Included
14555_7#49	ERR736981	2012-07-13	22	TOE	Clinical	14623_8#57	ERR737614	2012-08-27	22	FOOT	Clinical	416	yes	11	45	Included
14555_7#49	ERR736981	2012-07-13	22	TOE	Clinical	14623_8#80	ERR737637	2012-08-24	22	Multi site	Screen	416	yes	10	42	Included
14623_8#57	ERR737614	2012-08-27	22	FOOT	Clinical	14623_8#80	ERR737637	2012-08-24	22	Multi site	Screen	416	yes	1	3	Included
14200_6#61	ERR701965	2012-08-07	22	Multi site	Screen	14448_3#84	ERR715441	2012-07-12	22	LEG	Clinical	417	yes	4	26	Included
14200_6#61	ERR701965	2012-08-07	22	Multi site	Screen	14555_7#20	ERR736952	2012-08-26	22	SPUTUM	Clinical	417	yes	7	19	Included
14200_6#61	ERR701965	2012-08-07	22	Multi site	Screen	14623_6#7	ERR737384	2012-07-12	22	Multi site collection	Screen	417	yes	4	26	Included
14448_3#84	ERR715441	2012-07-12	22	LEG	Clinical	14555_7#20	ERR736952	2012-08-26	22	SPUTUM	Clinical	417	yes	5	45	Included
14448_3#84	ERR715441	2012-07-12	22	LEG	Clinical	14623_6#7	ERR737384	2012-07-12	22	Multi site collection	Screen	417	yes	0	0	Included
14555_7#20	ERR736952	2012-08-26	22	SPUTUM	Clinical	14623_6#7	ERR737384	2012-07-12	22	Multi site collection	Screen	417	yes	5	45	Included
14200_8#76	ERR702115	2012-07-12	22	Multi site collection	Screen	14448_2#36	ERR715310	2012-07-18	22	Multi site collection	Screen	418	no	1	6	Included
14555_7#74	ERR737006	2012-07-12	22	Multi site	Screen	8525_1#38	ERR212968	2012-06-22	22	TOE	Clinical	421	yes	6	20	Included
14448_1#70	ERR715255	2012-07-26	22	EAR	Clinical	14555_7#6	ERR736946	2012-08-08	22	Multi site collection	Screen	423	yes	1	13	Included
14448_1#70	ERR715255	2012-07-26	22	EAR	Clinical	14623_6#8	ERR737385	2012-07-13	22	Multi site collection	Screen	423	yes	1	13	Included
14555_7#6	ERR736946	2012-08-08	22	Multi site collection	Screen	14623_6#8	ERR737385	2012-07-13	22	Multi site collection	Screen	423	yes	0	26	Included
14324_8#67	ERR714882	2012-07-13	22	Multi site collection	Screen	14448_3#85	ERR715442	2012-07-15	22	SKIN	Clinical	424	yes	0	2	Included
14200_6#71	ERR701975	2012-08-23	22	Multi site collection	Screen	14623_6#20	ERR737397	2012-07-15	22	Multi site collection	Screen	425	no	2	39	Included
14324_8#68	ERR714883	2012-07-16	22	Multi site collection	Screen	14448_1#25	ERR715210	2012-08-01	22	Multi site collection	Screen	426	no	8	16	Included
14324_8#68	ERR714883	2012-07-16	22	Multi site collection	Screen	14448_2#31	ERR715305	2012-10-27	22	Multi site collection	Screen	426	no	0	103	Included
14324_8#68	ERR714883	2012-07-16	22	Multi site collection	Screen	14623_8#59	ERR737616	2012-09-04	22	Multi site collection	Screen	426	no	9	50	Included
14448_1#25	ERR715210	2012-08-01	22	Multi site collection	Screen	14448_2#31	ERR715305	2012-10-27	22	Multi site collection	Screen	426	no	8	87	Included
14448_1#25	ERR715210	2012-08-01	22	Multi site collection	Screen	14623_8#59	ERR737616	2012-09-04	22	Multi site collection	Screen	426	no	1	34	Included
14448_2#31	ERR715305	2012-10-27	22	Multi site collection	Screen	14623_8#59	ERR737616	2012-09-04	22	Multi site collection	Screen	426	no	9	53	Included
14200_8#73	ERR702112	2012-07-18	22	Multi site collection	Screen	14448_1#36	ERR715221	2012-08-20	22	Multi site collection	Screen	432	no	5	33	Included
14200_8#73	ERR702112	2012-07-18	22	Multi site collection	Screen	14448_1#68	ERR715253	2012-08-08	22	Multi site	Screen	432	no	4	21	Included
14448_1#36	ERR715221	2012-08-20	22	Multi site collection	Screen	14448_1#68	ERR715253	2012-08-08	22	Multi site	Screen	432	no	1	12	Included
14200_8#7	ERR702048	2012-07-19	22	Multi site collection	Screen	14623_3#53	ERR737162	2012-10-25	22	Multi site collection	Screen	433	no	1	98	Included
14200_6#54	ERR701958	2012-07-22	22	Multi site collection	Screen	14623_2#58	ERR737077	2013-01-04	22	Multi site collection	Screen	439	no	2	166	Included
14200_6#55	ERR701959	2012-07-22	22	Multi site collection	Screen	14208_8#54	ERR702187	2012-12-17	22	Multi site collection	Screen	440	no	0	148	Included
14200_6#55	ERR701959	2012-07-22	22	Multi site collection	Screen	14448_2#24	ERR715298	2013-01-04	22	Multi site collection	Screen	440	no	0	166	Included
14208_8#54	ERR702187	2012-12-17	22	Multi site collection	Screen	14448_2#24	ERR715298	2013-01-04	22	Multi site collection	Screen	440	no	0	18	Included
14200_6#57	ERR701961	2012-07-24	22	Multi site collection	Screen	8524_3#95	ERR212834	2012-05-01	22	SPUTUM	Clinical	445	yes	11	84	Included
14200_8#25	ERR702066	2012-07-25	22	Multi site collection	Screen	14672_2#50	ERR742924	2012-10-20	22	Multi site collection	Screen	449	no	12	87	Included
14200_6#83	ERR701987	2012-07-25	22	Multi site collection	Screen	14672_2#40	ERR742914	2012-10-11	22	Multi site collection	Screen	450	no	3	78	Included
14200_8#36	ERR702077	2012-07-29	22	Multi site collection	Screen	14208_8#10	ERR702143	2013-01-11	22	Multi site collection	Screen	463	no	2	166	Included
14200_8#36	ERR702077	2012-07-29	22	Multi site collection	Screen	14208_8#11	ERR702144	2013-01-11	22	Multi site	Screen	463	no	2	166	Included
14200_8#36	ERR702077	2012-07-29	22	Multi site collection	Screen	14324_8#65	ERR714880	2012-12-15	22	Multi site collection	Screen	463	no	3	139	Included
14200_8#36	ERR702077	2012-07-29	22	Multi site collection	Screen	14672_2#33	ERR742907	2012-10-21	22	Multi site collection	Screen	463	no	2	84	Included
14200_8#36	ERR702077	2012-07-29	22	Multi site collection	Screen	14672_2#56	ERR742930	2012-10-21	22	Multi site collection	Screen	463	no	3	84	Included
14208_8#10	ERR702143	2013-01-11	22	Multi site collection	Screen	14208_8#11	ERR702144	2013-01-11	22	Multi site	Screen	463	no	0	0	Included
14208_8#10	ERR702143	2013-01-11	22	Multi site collection	Screen	14324_8#65	ERR714880	2012-12-15	22	Multi site collection	Screen	463	no	1	27	Included
14208_8#10	ERR702143	2013-01-11	22	Multi site collection	Screen	14672_2#33	ERR742907	2012-10-21	22	Multi site collection	Screen	463	no	2	82	Included
14208_8#10	ERR702143	2013-01-11	22	Multi site collection	Screen	14672_2#56	ERR742930	2012-10-21	22	Multi site collection	Screen	463	no	3	82	Included
14208_8#11	ERR702144	2013-01-11	22	Multi site	Screen	14324_8#65	ERR714880	2012-12-15	22	Multi site collection	Screen	463	no	1	27	Included
14208_8#11	ERR702144	2013-01-11	22	Multi site	Screen	14672_2#33	ERR742907	2012-10-21	22	Multi site collection	Screen	463	no	2	82	Included
14208_8#11	ERR702144	2013-01-11	22	Multi site	Screen	14672_2#56	ERR742930	2012-10-21	22	Multi site collection	Screen	463	no	3	82	Included
14324_8#65	ERR714880	2012-12-15	22	Multi site collection	Screen	14672_2#33	ERR742907	2012-10-21	22	Multi site collection	Screen	463	no	3	55	Included
14324_8#65	ERR714880	2012-12-15	22	Multi site collection	Screen	14672_2#56	ERR742930	2012-10-21	22	Multi site collection	Screen	463	no	4	55	Included
14672_2#33	ERR742907	2012-10-21	22	Multi site collection	Screen	14672_2#56	ERR742930	2012-10-21	22	Multi site collection	Screen	463	no	3	0	Included
14200_6#86	ERR701990	2012-07-29	22	Multi site collection	Screen	14448_1#34	ERR715219	2012-08-20	22	Multi site collection	Screen	465	no	8	22	Included
14200_8#52	ERR702093	2012-07-31	22	Multi site collection	Screen	14448_2#35	ERR715309	2012-08-02	22	Multi site collection	Screen	467	no	0	2	Included
14448_2#62	ERR715336	2012-11-20	22	Multi site collection	Screen	14555_7#2	ERR736942	2012-08-01	22	ABDOMEN	Clinical	469	yes	4	111	Included
14448_2#62	ERR715336	2012-11-20	22	Multi site collection	Screen	14555_7#48	ERR736980	2012-07-04	22	ABDOMEN	Clinical	469	yes	4	139	Included
14448_2#62	ERR715336	2012-11-20	22	Multi site collection	Screen	8524_5#93	ERR212928	2012-06-15	22	ABDOMEN	Clinical	469	yes	5	158	Included
14555_7#2	ERR736942	2012-08-01	22	ABDOMEN	Clinical	14555_7#48	ERR736980	2012-07-04	22	ABDOMEN	Clinical	469	yes	0	28	Included
14555_7#2	ERR736942	2012-08-01	22	ABDOMEN	Clinical	8524_5#93	ERR212928	2012-06-15	22	ABDOMEN	Clinical	469	yes	1	47	Included
14555_7#48	ERR736980	2012-07-04	22	ABDOMEN	Clinical	8524_5#93	ERR212928	2012-06-15	22	ABDOMEN	Clinical	469	yes	1	19	Included
14200_8#49	ERR702090	2012-08-03	22	Multi site collection	Screen	14208_8#70	ERR702203	2012-12-11	22	Multi site collection	Screen	477	no	11	130	Included
14200_8#49	ERR702090	2012-08-03	22	Multi site collection	Screen	14323_1#87	ERR714814	2012-10-09	22	Multi site collection	Screen	477	no	27	67	Included
14208_8#70	ERR702203	2012-12-11	22	Multi site collection	Screen	14323_1#87	ERR714814	2012-10-09	22	Multi site collection	Screen	477	no	34	63	Included
14200_8#69	ERR702109	2012-08-06	22	Multi site collection	Screen	14623_8#78	ERR737635	2012-08-06	22	Multi site collection	Screen	485	no	1	0	Included
14200_8#61	ERR702102	2012-08-06	22	Multi site collection	Screen	14448_1#51	ERR715236	2012-08-16	22	Multi site collection	Screen	488	no	9	10	Included
14200_8#88	ERR702126	2012-08-08	22	SKIN	Clinical	14208_8#35	ERR702168	2013-01-06	22	Multi site collection	Screen	498	yes	4	151	Included
14200_8#88	ERR702126	2012-08-08	22	SKIN	Clinical	14324_8#47	ERR714862	2012-12-08	22	Multi site collection	Screen	498	yes	4	122	Included
14200_8#88	ERR702126	2012-08-08	22	SKIN	Clinical	14412_8#36	ERR715131	2013-04-02	22	ANKLE	Clinical	498	yes	4	237	Included
14200_8#88	ERR702126	2012-08-08	22	SKIN	Clinical	14623_2#42	ERR737061	2012-12-30	22	Multi site collection	Screen	498	yes	4	144	Included
14208_8#35	ERR702168	2013-01-06	22	Multi site collection	Screen	14324_8#47	ERR714862	2012-12-08	22	Multi site collection	Screen	498	yes	0	29	Included
14208_8#35	ERR702168	2013-01-06	22	Multi site collection	Screen	14412_8#36	ERR715131	2013-04-02	22	ANKLE	Clinical	498	yes	0	86	Included
14208_8#35	ERR702168	2013-01-06	22	Multi site collection	Screen	14623_2#42	ERR737061	2012-12-30	22	Multi site collection	Screen	498	yes	0	7	Included
14324_8#47	ERR714862	2012-12-08	22	Multi site collection	Screen	14412_8#36	ERR715131	2013-04-02	22	ANKLE	Clinical	498	yes	0	115	Included
14324_8#47	ERR714862	2012-12-08	22	Multi site collection	Screen	14623_2#42	ERR737061	2012-12-30	22	Multi site collection	Screen	498	yes	0	22	Included
14412_8#36	ERR715131	2013-04-02	22	ANKLE	Clinical	14623_2#42	ERR737061	2012-12-30	22	Multi site collection	Screen	498	yes	0	93	Included
14200_8#90	ERR702128	2012-08-09	22	Multi site collection	Screen	14448_1#52	ERR715237	2012-08-20	22	Multi site collection	Screen	500	no	0	11	Included
14323_1#60	ERR714787	2012-09-07	22	Multi site collection	Screen	14555_7#7	ERR736947	2012-08-10	22	LEG	Clinical	501	yes	4	28	Included
14323_1#60	ERR714787	2012-09-07	22	Multi site collection	Screen	8490_3#27	ERR211916	2012-04-25	22	LEG	Clinical	501	yes	2	135	Included
14555_7#7	ERR736947	2012-08-10	22	LEG	Clinical	8490_3#27	ERR211916	2012-04-25	22	LEG	Clinical	501	yes	2	107	Included
14200_8#94	ERR702132	2012-08-11	22	Multi site collection	Screen	14555_7#84	ERR737016	2012-11-04	22	LEG	Clinical	503	yes	2	85	Included
14200_8#94	ERR702132	2012-08-11	22	Multi site collection	Screen	14623_8#17	ERR737574	2013-02-11	22	Multi site collection	Screen	503	yes	2	184	Included
14200_8#94	ERR702132	2012-08-11	22	Multi site collection	Screen	14672_2#63	ERR742937	2012-11-04	22	Multi site collection	Screen	503	yes	4	85	Included
14555_7#84	ERR737016	2012-11-04	22	LEG	Clinical	14623_8#17	ERR737574	2013-02-11	22	Multi site collection	Screen	503	yes	2	99	Included
14555_7#84	ERR737016	2012-11-04	22	LEG	Clinical	14672_2#63	ERR742937	2012-11-04	22	Multi site collection	Screen	503	yes	2	0	Included
14623_8#17	ERR737574	2013-02-11	22	Multi site collection	Screen	14672_2#63	ERR742937	2012-11-04	22	Multi site collection	Screen	503	yes	4	99	Included
14200_6#2	ERR701906	2012-08-11	22	Multi site collection	Screen	14448_1#14	ERR715199	2012-08-11	22	Multi site collection	Screen	504	no	1	0	Included
14200_6#4	ERR701908	2012-08-12	22	Multi site collection	Screen	14623_8#39	ERR737596	2013-02-26	22	Multi site collection	Screen	506	no	0	198	Included
14200_6#4	ERR701908	2012-08-12	22	Multi site collection	Screen	14623_8#8	ERR737565	2013-02-25	22	Multi site collection	Screen	506	no	4	197	Included
14623_8#39	ERR737596	2013-02-26	22	Multi site collection	Screen	14623_8#8	ERR737565	2013-02-25	22	Multi site collection	Screen	506	no	4	1	Included
14200_6#17	ERR701921	2012-08-15	22	Multi site collection	Screen	14555_7#52	ERR736984	2012-08-17	22	LEG	Clinical	519	yes	1	2	Included
14448_1#61	ERR715246	2012-08-20	22	Multi site collection	Screen	14555_7#51	ERR736983	2012-08-15	22	Multi site	Screen	521	no	1	5	Included
14200_6#27	ERR701931	2012-08-20	22	Multi site collection	Screen	14208_8#16	ERR702149	2012-11-21	22	Multi site collection	Screen	527	yes	12	93	Included
14200_6#27	ERR701931	2012-08-20	22	Multi site collection	Screen	14324_8#1	ERR714817	2012-11-20	22	BUTTOCK	Clinical	527	yes	12	92	Included
14200_6#27	ERR701931	2012-08-20	22	Multi site collection	Screen	14555_7#13	ERR730955	2012-08-20	22	LEG	Clinical	527	yes	5	0	Included
14208_8#16	ERR702149	2012-11-21	22	Multi site collection	Screen	14324_8#1	ERR714817	2012-11-20	22	BUTTOCK	Clinical	527	yes	0	1	Included
14208_8#16	ERR702149	2012-11-21	22	Multi site collection	Screen	14555_7#13	ERR730955	2012-08-20	22	LEG	Clinical	527	yes	11	93	Included
14324_8#1	ERR714817	2012-11-20	22	BUTTOCK	Clinical	14555_7#13	ERR730955	2012-08-20	22	LEG	Clinical	527	yes	11	92	Included
14200_8#42	ERR702083	2012-08-01	22	SCROTUM	Clinical	14208_8#1	ERR702134	2012-10-30	22	Multi site collection	Screen	528	yes	6	90	Included
14200_8#42	ERR702083	2012-08-01	22	SCROTUM	Clinical	14412_8#34	ERR715129	2012-08-20	22	Multi site collection	Screen	528	yes	2	19	Included
14200_8#42	ERR702083	2012-08-01	22	SCROTUM	Clinical	14448_2#5	ERR715279	2012-10-31	22	Multi site collection	Screen	528	yes	5	91	Included
14208_8#1	ERR702134	2012-10-30	22	Multi site collection	Screen	14412_8#34	ERR715129	2012-08-20	22	Multi site collection	Screen	528	yes	4	71	Included
14208_8#1	ERR702134	2012-10-30	22	Multi site collection	Screen	14448_2#5	ERR715279	2012-10-31	22	Multi site collection	Screen	528	yes	1	1	Included
14412_8#34	ERR715129	2012-08-20	22	Multi site collection	Screen	14448_2#5	ERR715279	2012-10-31	22	Multi site collection	Screen	528	yes	3	72	Included
14200_6#34	ERR701938	2012-08-21	22	Multi site collection	Screen	8525_1#93	ERR213023	2012-07-03	22	LEG	Clinical	533	yes	4	49	Included
14200_6#68	ERR701972	2012-08-21	22	Multi site collection	Screen	14672_2#27	ERR742901	2012-09-19	22	Multi site	Screen	534	no	15	29	Included
14200_6#35	ERR701939	2012-08-21	22	LEG	Clinical	14555_7#12	ERR730954	2012-08-21	22	LEG	Clinical	535	yes	0	0	Included
14200_6#40	ERR701944	2012-08-22	22	Multi site collection	Screen	14672_2#37	ERR742911	2012-09-14	22	Multi site collection	Screen	539	no	158	23	outliers, different parts of the tree
14200_6#44	ERR701948	2012-08-23	22	Multi site collection	Screen	14208_8#17	ERR702150	2013-01-14	22	Multi site collection	Screen	541	yes	3	144	Included
14200_6#44	ERR701948	2012-08-23	22	Multi site collection	Screen	14555_7#54	ERR736986	2012-08-24	22	SPUTUM	Clinical	541	yes	2	1	Included
14208_8#17	ERR702150	2013-01-14	22	Multi site collection	Screen	14555_7#54	ERR736986	2012-08-24	22	SPUTUM	Clinical	541	yes	3	143	Included
14200_8#21	ERR702062	2012-08-24	22	Multi site collection	Screen	14324_8#22	ERR714838	2012-11-28	22	Multi site collection	Screen	547	yes	6	96	Included
14200_8#21	ERR702062	2012-08-24	22	Multi site collection	Screen	14448_2#53	ERR715327	2012-10-28	22	FOOT	Clinical	547	yes	4	65	Included
14324_8#22	ERR714838	2012-11-28	22	Multi site collection	Screen	14448_2#53	ERR715327	2012-10-28	22	FOOT	Clinical	547	yes	2	31	Included
14200_6#19	ERR701923	2012-08-27	22	Multi site collection	Screen	14555_7#23	ERR736955	2012-08-28	22	PENIS	Clinical	554	yes	1	1	Included
14200_6#92	ERR701996	2012-08-28	22	Multi site collection	Screen	14412_8#83	ERR715178	2013-03-08	22	Multi site collection	Screen	555	yes	3	192	Included
14200_6#92	ERR701996	2012-08-28	22	Multi site collection	Screen	14448_2#77	ERR715351	2012-12-17	22	ABDOMEN	Clinical	555	yes	7	111	Included
14412_8#83	ERR715178	2013-03-08	22	Multi site collection	Screen	14448_2#77	ERR715351	2012-12-17	22	ABDOMEN	Clinical	555	yes	8	81	Included
14355_1#6	ERR714911	2012-08-29	22	Multi site collection	Screen	14623_8#60	ERR737617	2012-08-30	1	Multi site collection	Screen	563	no	37682	1	outlier, different CCs
14355_1#8	ERR714913	2012-08-30	22	Multi site collection	Screen	14623_8#62	ERR737619	2012-08-30	22	Multi site collection	Screen	564	no	0	0	Included
14208_8#60	ERR702193	2012-12-06	22	Multi site collection	Screen	14355_1#9	ERR714914	2012-08-30	22	Multi site collection	Screen	565	yes	0	98	Included
14208_8#60	ERR702193	2012-12-06	22	Multi site collection	Screen	14448_2#9	ERR715283	2012-11-27	22	FOOT	Clinical	565	yes	0	9	Included
14208_8#60	ERR702193	2012-12-06	22	Multi site collection	Screen	14672_2#70	ERR742944	2012-11-26	22	Multi site collection	Screen	565	yes	0	10	Included
14208_8#60	ERR702193	2012-12-06	22	Multi site collection	Screen	14893_8#6	ERR774747	2012-10-09	22	Multi site collection	Screen	565	yes	0	58	Included
14355_1#9	ERR714914	2012-08-30	22	Multi site collection	Screen	14448_2#9	ERR715283	2012-11-27	22	FOOT	Clinical	565	yes	0	89	Included
14355_1#9	ERR714914	2012-08-30	22	Multi site collection	Screen	14672_2#70	ERR742944	2012-11-26	22	Multi site collection	Screen	565	yes	0	88	Included
14355_1#9	ERR714914	2012-08-30	22	Multi site collection	Screen	14893_8#6	ERR774747	2012-10-09	22	Multi site collection	Screen	565	yes	0	40	Included
14448_2#9	ERR715283	2012-11-27	22	FOOT	Clinical	14672_2#70	ERR742944	2012-11-26	22	Multi site collection	Screen	565	yes	0	1	Included
14448_2#9	ERR715283	2012-11-27	22	FOOT	Clinical	14893_8#6	ERR774747	2012-10-09	22	Multi site collection	Screen	565	yes	0	49	Included
14672_2#70	ERR742944	2012-11-26	22	Multi site collection	Screen	14893_8#6	ERR774747	2012-10-09	22	Multi site collection	Screen	565	yes	0	48	Included
14555_7#22	ERR736954	2012-08-30	22	Multi site collection	Screen	8524_5#35	ERR212870	2012-05-31	22	FACE	Clinical	566	yes	1	91	Included
14355_1#62	ERR714967	2012-08-30	22	Multi site collection	Screen	14412_8#31	ERR715126	2013-04-09	22	MOUTH	Clinical	567	yes	24	222	Included
14355_1#14	ERR714919	2012-08-31	22	Multi site collection	Screen	14623_3#73	ERR737181	2013-01-03	22	Multi site collection	Screen	571	no	67	125	Included
14355_1#21	ERR714926	2012-09-03	22	Multi site collection	Screen	14623_6#37	ERR737414	2012-10-26	22	Multi site collection	Screen	577	no	11	53	Included
14355_1#21	ERR714926	2012-09-03	22	Multi site collection	Screen	14672_2#79	ERR742953	2012-11-03	22	Multi site collection	Screen	577	no	0	61	Included
14623_6#37	ERR737414	2012-10-26	22	Multi site collection	Screen	14672_2#79	ERR742953	2012-11-03	22	Multi site collection	Screen	577	no	11	8	Included
14355_1#23	ERR714928	2012-09-03	22	Multi site collection	Screen	14448_3#21	ERR715383	2013-03-08	22	TIBIA	Clinical	579	yes	0	186	Included
14355_1#23	ERR714928	2012-09-03	22	Multi site collection	Screen	14623_8#15	ERR737572	2013-02-11	22	Multi site collection	Screen	579	yes	2	161	Included
14355_1#23	ERR714928	2012-09-03	22	Multi site collection	Screen	14623_8#5	ERR737562	2013-03-05	22	Multi site collection	Screen	579	yes	0	183	Included
14355_1#23	ERR714928	2012-09-03	22	Multi site collection	Screen	14623_8#50	ERR737607	2013-02-11	22	Multi site collection	Screen	579	yes	3	161	Included
14355_1#23	ERR714928	2012-09-03	22	Multi site collection	Screen	14672_2#43	ERR742917	2012-10-12	22	Multi site collection	Screen	579	yes	0	39	Included
14448_3#21	ERR715383	2013-03-08	22	TIBIA	Clinical	14623_8#15	ERR737572	2013-02-11	22	Multi site collection	Screen	579	yes	2	25	Included
14448_3#21	ERR715383	2013-03-08	22	TIBIA	Clinical	14623_8#5	ERR737562	2013-03-05	22	Multi site collection	Screen	579	yes	0	3	Included
14448_3#21	ERR715383	2013-03-08	22	TIBIA	Clinical	14623_8#50	ERR737607	2013-02-11	22	Multi site collection	Screen	579	yes	3	25	Included
14448_3#21	ERR715383	2013-03-08	22	TIBIA	Clinical	14672_2#43	ERR742917	2012-10-12	22	Multi site collection	Screen	579	yes	0	147	Included
14623_8#15	ERR737572	2013-02-11	22	Multi site collection	Screen	14623_8#5	ERR737562	2013-03-05	22	Multi site collection	Screen	579	yes	2	22	Included
14623_8#15	ERR737572	2013-02-11	22	Multi site collection	Screen	14623_8#50	ERR737607	2013-02-11	22	Multi site collection	Screen	579	yes	5	0	Included
14623_8#15	ERR737572	2013-02-11	22	Multi site collection	Screen	14672_2#43	ERR742917	2012-10-12	22	Multi site collection	Screen	579	yes	2	122	Included
14623_8#5	ERR737562	2013-03-05	22	Multi site collection	Screen	14623_8#50	ERR737607	2013-02-11	22	Multi site collection	Screen	579	yes	3	22	Included
14623_8#5	ERR737562	2013-03-05	22	Multi site collection	Screen	14672_2#43	ERR742917	2012-10-12	22	Multi site collection	Screen	579	yes	0	144	Included
14623_8#50	ERR737607	2013-02-11	22	Multi site collection	Screen	14672_2#43	ERR742917	2012-10-12	22	Multi site collection	Screen	579	yes	3	122	Included
14200_6#11	ERR701915	2012-08-13	22	FOOT	Clinical	14555_7#55	ERR736987	2012-09-03	22	Multi site collection	Screen	580	yes	1	21	Included
14323_1#23	ERR714750	2012-09-26	22	Multi site collection	Screen	14355_1#29	ERR714934	2012-09-04	22	Multi site collection	Screen	583	no	0	22	Included
14208_8#44	ERR702177	2012-12-18	22	Multi site collection	Screen	14355_1#46	ERR714951	2012-09-10	22	Multi site collection	Screen	597	no	2	99	Included
14323_1#17	ERR714744	2012-09-25	22	Multi site collection	Screen	14355_1#53	ERR714958	2012-09-11	22	Multi site collection	Screen	604	no	3	14	Included
14555_7#29	ERR736961	2012-09-12	22	Multi site collection	Screen	8524_3#11	ERR212750	2012-04-13	22	EAR	Clinical	607	yes	11	152	Included
14355_1#58	ERR714963	2012-09-12	22	Multi site collection	Screen	14412_8#87	ERR715182	2013-03-11	22	Multi site collection	Screen	608	no	2	180	Included
14355_1#76	ERR714981	2012-09-14	22	Multi site collection	Screen	14672_2#10	ERR742885	2012-09-28	22	Multi site collection	Screen	618	no	3	14	Included
14208_8#4	ERR702137	2012-11-13	22	Multi site collection	Screen	14208_8#43	ERR702176	2012-12-19	22	Multi site collection	Screen	620	no	5	36	Included
14208_8#4	ERR702137	2012-11-13	22	Multi site collection	Screen	14355_1#81	ERR714986	2012-09-16	22	Multi site collection	Screen	620	no	4	58	Included
14208_8#4	ERR702137	2012-11-13	22	Multi site collection	Screen	14623_4#22	ERR737220	2013-02-01	22	Multi site collection	Screen	620	no	123	80	outlier 14623_4#22 different parts of the tree
14208_8#43	ERR702176	2012-12-19	22	Multi site collection	Screen	14355_1#81	ERR714986	2012-09-16	22	Multi site collection	Screen	620	no	7	94	Included
14208_8#43	ERR702176	2012-12-19	22	Multi site collection	Screen	14623_4#22	ERR737220	2013-02-01	22	Multi site collection	Screen	620	no	122	44	outlier 14623_4#22 different parts of the tree
14355_1#81	ERR714986	2012-09-16	22	Multi site collection	Screen	14623_4#22	ERR737220	2013-02-01	22	Multi site collection	Screen	620	no	125	138	outlier 14623_4#22 different parts of the tree
14355_1#89	ERR714994	2012-09-18	22	Multi site collection	Screen	14412_8#80	ERR715175	2013-03-24	22	Multi site collection	Screen	623	no	16	187	Included
14355_1#89	ERR714994	2012-09-18	22	Multi site collection	Screen	14623_8#34	ERR737591	2013-02-21	22	Multi site collection	Screen	623	no	6	156	Included
14412_8#80	ERR715175	2013-03-24	22	Multi site collection	Screen	14623_8#34	ERR737591	2013-02-21	22	Multi site collection	Screen	623	no	18	31	Included
14355_1#92	ERR714997	2012-09-18	22	Multi site collection	Screen	14412_8#76	ERR715171	2013-03-18	22	Multi site collection	Screen	626	yes	0	181	Included
14355_1#92	ERR714997	2012-09-18	22	Multi site collection	Screen	14448_2#76	ERR715350	2012-12-16	22	HEAD	Clinical	626	yes	0	89	Included
14412_8#76	ERR715171	2013-03-18	22	Multi site collection	Screen	14448_2#76	ERR715350	2012-12-16	22	HEAD	Clinical	626	yes	0	92	Included
14323_1#7	ERR714734	2012-09-21	22	Multi site collection	Screen	14448_2#61	ERR715335	2012-11-17	22	SKIN	Clinical	632	yes	4	57	Included
14555_7#57	ERR736989	2012-09-23	22	NOSE	Clinical	8524_3#68	ERR212807	2012-04-19	22	Extra-vascular catheter/drain	Clinical	634	yes	3	157	Included
14355_1#94	ERR714999	2012-09-18	22	FOOT	Clinical	14555_7#37	ERR736969	2012-09-26	22	Multi site collection	Screen	642	yes	9	8	Included
14323_1#28	ERR714755	2012-09-27	22	Multi site collection	Screen	14412_8#65	ERR715160	2013-03-22	22	Multi site collection	Screen	647	no	1	176	Included
14323_1#28	ERR714755	2012-09-27	22	Multi site collection	Screen	14448_1#50	ERR715235	2013-04-04	22	Multi site	Screen	647	no	3	189	Included
14412_8#65	ERR715160	2013-03-22	22	Multi site collection	Screen	14448_1#50	ERR715235	2013-04-04	22	Multi site	Screen	647	no	4	13	Included
14323_1#30	ERR714757	2012-09-27	22	Multi site collection	Screen	14623_7#74	ERR737541	2013-03-27	22	Multi site collection	Screen	649	no	2	181	Included
14323_1#34	ERR714761	2012-09-28	22	Multi site collection	Screen	14555_7#58	ERR736990	2012-09-28	22	UNSPECIFIED	Unspecified	652	no	1	0	Included
14555_7#39	ERR736971	2012-09-28	22	FOOT	Clinical	14672_2#31	ERR742905	2012-09-28	22	Multi site collection	Screen	653	yes	3	0	Included
14208_8#41	ERR702174	2012-12-11	22	Multi site collection	Screen	14323_1#43	ERR714770	2012-10-01	22	Multi site collection	Screen	660	no	20	71	Included
14355_1#86	ERR714991	2012-10-03	22	Multi site collection	Screen	14412_8#81	ERR715176	2013-03-23	22	Multi site collection	Screen	675	no	13	171	Included
14355_1#86	ERR714991	2012-10-03	22	Multi site collection	Screen	14623_5#24	ERR737312	2013-02-25	22	Multi site collection	Screen	675	no	9	145	Included
14355_1#86	ERR714991	2012-10-03	22	Multi site collection	Screen	14672_2#60	ERR742934	2012-11-03	22	Multi site collection	Screen	675	no	5	31	Included
14412_8#81	ERR715176	2013-03-23	22	Multi site collection	Screen	14623_5#24	ERR737312	2013-02-25	22	Multi site collection	Screen	675	no	14	26	Included
14412_8#81	ERR715176	2013-03-23	22	Multi site collection	Screen	14672_2#60	ERR742934	2012-11-03	22	Multi site collection	Screen	675	no	10	140	Included
14623_5#24	ERR737312	2013-02-25	22	Multi site collection	Screen	14672_2#60	ERR742934	2012-11-03	22	Multi site collection	Screen	675	no	4	114	Included
14323_1#69	ERR714796	2012-10-04	22	Multi site collection	Screen	14355_2#79	ERR715079	2012-10-27	22	Multi site collection	Screen	676	no	0	23	Included
14323_1#81	ERR714808	2012-10-06	22	Multi site collection	Screen	14355_2#55	ERR715055	2012-10-20	22	Multi site collection	Screen	687	no	3	14	Included
14323_1#84	ERR714811	2012-10-07	22	Multi site collection	Screen	14355_2#70	ERR715070	2012-10-22	22	ABDOMEN	Clinical	690	yes	0	15	Included
14355_2#39	ERR715039	2012-10-08	22	Multi site collection	Screen	14555_7#41	ERR736973	2012-10-08	22	SPUTUM	Clinical	692	yes	3	0	Included
14323_1#88	ERR714815	2012-10-09	22	Multi site collection	Screen	14555_7#42	ERR736974	2012-10-09	22	CHEEK	Clinical	694	yes	10	0	Included
14448_2#34	ERR715308	2012-10-16	22	Multi site	Screen	14448_2#41	ERR715315	2012-10-15	22	SPUTUM	Clinical	697	yes	24	1	Included
14448_2#34	ERR715308	2012-10-16	22	Multi site	Screen	14893_8#8	ERR774749	2012-10-09	22	Multi site collection	Screen	697	yes	8	7	Included
14448_2#41	ERR715315	2012-10-15	22	SPUTUM	Clinical	14893_8#8	ERR774749	2012-10-09	22	Multi site collection	Screen	697	yes	11	6	Included
14448_2#59	ERR715333	2012-11-13	22	ARM	Clinical	14623_3#90	ERR737198	2012-11-20	22	ARM	Clinical	698	yes	1	7	Included
14448_2#59	ERR715333	2012-11-13	22	ARM	Clinical	14893_8#9	ERR774750	2012-10-09	22	Multi site collection	Screen	698	yes	1	35	Included
14623_3#90	ERR737198	2012-11-20	22	ARM	Clinical	14893_8#9	ERR774750	2012-10-09	22	Multi site collection	Screen	698	yes	0	42	Included
14208_8#36	ERR702169	2013-01-03	22	Multi site collection	Screen	14355_2#8	ERR715008	2012-10-12	22	Multi site collection	Screen	706	no	2	83	Included
14208_8#79	ERR702212	2013-01-31	22	Multi site collection	Screen	14355_2#12	ERR715012	2012-10-12	22	Multi site collection	Screen	710	no	3	111	Included
14208_8#79	ERR702212	2013-01-31	22	Multi site collection	Screen	14672_2#47	ERR742921	2012-11-06	22	Multi site collection	Screen	710	no	1	86	Included
14355_2#12	ERR715012	2012-10-12	22	Multi site collection	Screen	14672_2#47	ERR742921	2012-11-06	22	Multi site collection	Screen	710	no	2	25	Included
14355_2#20	ERR715020	2012-10-15	22	Multi site collection	Screen	14555_7#45	ERR736977	2012-10-15	22	SPUTUM	Clinical	716	yes	1	0	Included
14555_7#83	ERR737015	2012-10-15	22	Multi site collection	Screen	8525_1#58	ERR212988	2012-06-29	22	LEG	Clinical	717	yes	2	108	Included
14355_2#54	ERR715054	2012-10-16	22	Multi site	Screen	14623_6#76	ERR737453	2012-11-18	22	ANKLE	Clinical	719	yes	5	33	Included
14355_2#54	ERR715054	2012-10-16	22	Multi site	Screen	14672_2#22	ERR742896	2012-10-16	22	Multi site	Screen	719	yes	4	0	Included
14623_6#76	ERR737453	2012-11-18	22	ANKLE	Clinical	14672_2#22	ERR742896	2012-10-16	22	Multi site	Screen	719	yes	1	33	Included
14208_8#19	ERR702152	2012-11-16	22	URINE, MIDSTREAM	Clinical	14208_8#3	ERR702136	2012-10-22	22	URINE, MIDSTREAM	Clinical	727	yes	1	25	Included
14208_8#19	ERR702152	2012-11-16	22	URINE, MIDSTREAM	Clinical	14208_8#7	ERR702140	2012-11-16	22	Multi site collection	Screen	727	yes	1	0	Included
14208_8#19	ERR702152	2012-11-16	22	URINE, MIDSTREAM	Clinical	14355_2#32	ERR715032	2012-10-19	22	Multi site collection	Screen	727	yes	1	28	Included
14208_8#19	ERR702152	2012-11-16	22	URINE, MIDSTREAM	Clinical	14448_2#32	ERR715306	2012-11-12	22	Multi site collection	Screen	727	yes	2	4	Included
14208_8#19	ERR702152	2012-11-16	22	URINE, MIDSTREAM	Clinical	14448_2#43	ERR715317	2012-10-20	22	URINE, UNSPECIFIED	Clinical	727	yes	1	27	Included
14208_8#19	ERR702152	2012-11-16	22	URINE, MIDSTREAM	Clinical	14672_2#52	ERR742926	2012-10-24	22	Multi site collection	Screen	727	yes	2	23	Included
14208_8#3	ERR702136	2012-10-22	22	URINE, MIDSTREAM	Clinical	14208_8#7	ERR702140	2012-11-16	22	Multi site collection	Screen	727	yes	0	25	Included
14208_8#3	ERR702136	2012-10-22	22	URINE, MIDSTREAM	Clinical	14355_2#32	ERR715032	2012-10-19	22	Multi site collection	Screen	727	yes	0	3	Included
14208_8#3	ERR702136	2012-10-22	22	URINE, MIDSTREAM	Clinical	14448_2#32	ERR715306	2012-11-12	22	Multi site collection	Screen	727	yes	1	21	Included
14208_8#3	ERR702136	2012-10-22	22	URINE, MIDSTREAM	Clinical	14448_2#43	ERR715317	2012-10-20	22	URINE, UNSPECIFIED	Clinical	727	yes	0	2	Included
14208_8#3	ERR702136	2012-10-22	22	URINE, MIDSTREAM	Clinical	14672_2#52	ERR742926	2012-10-24	22	Multi site collection	Screen	727	yes	1	2	Included
14208_8#7	ERR702140	2012-11-16	22	Multi site collection	Screen	14355_2#32	ERR715032	2012-10-19	22	Multi site collection	Screen	727	yes	0	28	Included
14208_8#7	ERR702140	2012-11-16	22	Multi site collection	Screen	14448_2#32	ERR715306	2012-11-12	22	Multi site collection	Screen	727	yes	1	4	Included
14208_8#7	ERR702140	2012-11-16	22	Multi site collection	Screen	14448_2#43	ERR715317	2012-10-20	22	URINE, UNSPECIFIED	Clinical	727	yes	0	27	Included
14208_8#7	ERR702140	2012-11-16	22	Multi site collection	Screen	14672_2#52	ERR742926	2012-10-24	22	Multi site collection	Screen	727	yes	1	23	Included
14355_2#32	ERR715032	2012-10-19	22	Multi site collection	Screen	14448_2#32	ERR715306	2012-11-12	22	Multi site collection	Screen	727	yes	1	24	Included
14355_2#32	ERR715032	2012-10-19	22	Multi site collection	Screen	14448_2#43	ERR715317	2012-10-20	22	URINE, UNSPECIFIED	Clinical	727	yes	0	1	Included
14355_2#32	ERR715032	2012-10-19	22	Multi site collection	Screen	14672_2#52	ERR742926	2012-10-24	22	Multi site collection	Screen	727	yes	1	5	Included
14448_2#32	ERR715306	2012-11-12	22	Multi site collection	Screen	14448_2#43	ERR715317	2012-10-20	22	URINE, UNSPECIFIED	Clinical	727	yes	1	23	Included
14448_2#32	ERR715306	2012-11-12	22	Multi site collection	Screen	14672_2#52	ERR742926	2012-10-24	22	Multi site collection	Screen	727	yes	2	19	Included
14448_2#43	ERR715317	2012-10-20	22	URINE, UNSPECIFIED	Clinical	14672_2#52	ERR742926	2012-10-24	22	Multi site collection	Screen	727	yes	1	4	Included
14355_2#59	ERR715059	2012-10-19	22	Multi site collection	Screen	14412_8#77	ERR715172	2013-03-20	22	Multi site collection	Screen	729	no	8	152	Included
14208_8#18	ERR702151	2012-11-17	22	Multi site collection	Screen	14355_2#34	ERR715034	2012-10-19	22	Multi site collection	Screen	730	no	23	29	Included
14208_8#18	ERR702151	2012-11-17	22	Multi site collection	Screen	14623_2#4	ERR737026	2012-12-05	22	Multi site collection	Screen	730	no	25	18	Included
14355_2#34	ERR715034	2012-10-19	22	Multi site collection	Screen	14623_2#4	ERR737026	2012-12-05	22	Multi site collection	Screen	730	no	18	47	Included
14355_2#60	ERR715060	2012-10-21	22	FOOT	Clinical	14448_2#46	ERR715320	2012-10-22	22	SPUTUM	Clinical	737	yes	166	1	outlier 14355_2#60 and 4448_2#47, different parts of the tree
14355_2#60	ERR715060	2012-10-21	22_clade2	FOOT	Clinical	14448_2#47	ERR715321	2012-10-24	22_clade2	Multi site collection	Screen	737	yes	1	3	Included
14355_2#60	ERR715060	2012-10-21	22	FOOT	Clinical	14448_2#56	ERR715330	2012-11-02	22	TRACHEAL ASPIRATE	Clinical	737	yes	165	12	outlier 14355_2#60 and 4448_2#47, different parts of the tree
14355_2#60	ERR715060	2012-10-21	22	FOOT	Clinical	14672_2#68	ERR742942	2012-11-23	22	TRACHEAL ASPIRATE	Clinical	737	yes	165	33	outlier 14355_2#60 and 4448_2#47, different parts of the tree
14355_2#60	ERR715060	2012-10-21	22	FOOT	Clinical	14672_2#71	ERR742945	2012-11-12	22	Multi site collection	Screen	737	yes	164	22	outlier 14355_2#60 and 4448_2#47, different parts of the tree
14448_2#46	ERR715320	2012-10-22	22	SPUTUM	Clinical	14448_2#47	ERR715321	2012-10-24	22	Multi site collection	Screen	737	yes	164	2	outlier 14355_2#60 and 4448_2#47, different parts of the tree
14448_2#46	ERR715320	2012-10-22	22	SPUTUM	Clinical	14448_2#56	ERR715330	2012-11-02	22	TRACHEAL ASPIRATE	Clinical	737	yes	9	11	Included
14448_2#46	ERR715320	2012-10-22	22	SPUTUM	Clinical	14672_2#68	ERR742942	2012-11-23	22	TRACHEAL ASPIRATE	Clinical	737	yes	9	32	Included
14448_2#46	ERR715320	2012-10-22	22	SPUTUM	Clinical	14672_2#71	ERR742945	2012-11-12	22	Multi site collection	Screen	737	yes	8	21	Included
14448_2#47	ERR715321	2012-10-24	22	Multi site collection	Screen	14448_2#56	ERR715330	2012-11-02	22	TRACHEAL ASPIRATE	Clinical	737	yes	163	9	outlier 14355_2#60 and 4448_2#47, different parts of the tree
14448_2#47	ERR715321	2012-10-24	22	Multi site collection	Screen	14672_2#68	ERR742942	2012-11-23	22	TRACHEAL ASPIRATE	Clinical	737	yes	163	30	outlier 14355_2#60 and 4448_2#47, different parts of the tree
14448_2#47	ERR715321	2012-10-24	22	Multi site collection	Screen	14672_2#71	ERR742945	2012-11-12	22	Multi site collection	Screen	737	yes	162	19	outlier 14355_2#60 and 4448_2#47, different parts of the tree
14448_2#56	ERR715330	2012-11-02	22	TRACHEAL ASPIRATE	Clinical	14672_2#68	ERR742942	2012-11-23	22	TRACHEAL ASPIRATE	Clinical	737	yes	2	21	Included
14448_2#56	ERR715330	2012-11-02	22	TRACHEAL ASPIRATE	Clinical	14672_2#71	ERR742945	2012-11-12	22	Multi site collection	Screen	737	yes	1	10	Included
14672_2#68	ERR742942	2012-11-23	22	TRACHEAL ASPIRATE	Clinical	14672_2#71	ERR742945	2012-11-12	22	Multi site collection	Screen	737	yes	1	11	Included
14448_2#45	ERR715319	2012-10-24	22	Multi site collection	Screen	14672_2#44	ERR742918	2012-10-31	22	GROIN	Clinical	738	yes	6	7	Included
14448_2#45	ERR715319	2012-10-24	22	Multi site collection	Screen	8524_5#17	ERR212852	2012-05-09	22	HIP	Clinical	738	yes	3	168	Included
14672_2#44	ERR742918	2012-10-31	22	GROIN	Clinical	8524_5#17	ERR212852	2012-05-09	22	HIP	Clinical	738	yes	3	175	Included
14355_2#90	ERR715090	2012-10-24	22	Other device	Clinical	14448_2#48	ERR715322	2012-10-25	22	Multi site collection	Screen	739	yes	6	1	Included
14448_2#51	ERR715325	2012-10-26	22	Multi site collection	Screen	8490_3#54	ERR211943	2012-04-28	22	ARM	Clinical	748	yes	12	181	Included
14323_1#37	ERR714764	2012-09-28	22	SPUTUM	Clinical	14355_2#84	ERR715084	2012-10-26	22	Multi site collection	Screen	749	yes	3	28	Included
14355_2#23	ERR715023	2012-10-17	22	SPUTUM	Clinical	14448_2#49	ERR715323	2012-10-27	22	Multi site collection	Screen	753	yes	1	10	Included
14355_2#88	ERR715088	2012-10-29	22	Multi site collection	Screen	14412_8#67	ERR715162	2013-03-26	22	Multi site collection	Screen	756	no	2	148	Included
14355_2#88	ERR715088	2012-10-29	22	Multi site collection	Screen	14412_8#72	ERR715167	2013-03-26	22	Multi site collection	Screen	756	no	2	148	Included
14412_8#67	ERR715162	2013-03-26	22	Multi site collection	Screen	14412_8#72	ERR715167	2013-03-26	22	Multi site collection	Screen	756	no	4	0	Included
14208_8#23	ERR702156	2012-11-20	22	Multi site collection	Screen	14355_2#93	ERR715093	2012-10-31	22	Multi site collection	Screen	760	no	3	20	Included
14200_7#6	ERR702005	2012-10-31	22	Multi site collection	Screen	14448_2#64	ERR715338	2012-11-20	22	URINE, CATHETER SPECIMEN	Clinical	762	yes	3	20	Included
14200_7#36	ERR702035	2012-10-31	22	Multi site collection	Screen	14448_1#57	ERR715242	2012-11-12	22	Multi site collection	Screen	763	no	126	12	outliers, different parts of the tree
14324_8#39	ERR714854	2012-12-04	22	Multi site collection	Screen	14355_2#91	ERR715091	2012-10-31	22	Multi site collection	Screen	764	yes	2	34	Included
14324_8#39	ERR714854	2012-12-04	22	Multi site collection	Screen	14448_2#84	ERR715358	2013-01-04	22	FOOT	Clinical	764	yes	7	31	Included
14324_8#39	ERR714854	2012-12-04	22	Multi site collection	Screen	14623_2#67	ERR737086	2013-01-03	22	Multi site collection	Screen	764	yes	5	30	Included
14355_2#91	ERR715091	2012-10-31	22	Multi site collection	Screen	14448_2#84	ERR715358	2013-01-04	22	FOOT	Clinical	764	yes	7	65	Included
14355_2#91	ERR715091	2012-10-31	22	Multi site collection	Screen	14623_2#67	ERR737086	2013-01-03	22	Multi site collection	Screen	764	yes	5	64	Included
14448_2#84	ERR715358	2013-01-04	22	FOOT	Clinical	14623_2#67	ERR737086	2013-01-03	22	Multi site collection	Screen	764	yes	2	1	Included
14200_7#5	ERR702004	2012-11-01	22	Multi site collection	Screen	14448_1#56	ERR715241	2012-11-05	22	Multi site collection	Screen	766	no	11	4	Included
14200_7#5	ERR702004	2012-11-01	22	Multi site collection	Screen	14448_2#22	ERR715296	2012-11-01	22	Multi site collection	Screen	766	no	8	0	Included
14448_1#56	ERR715241	2012-11-05	22	Multi site collection	Screen	14448_2#22	ERR715296	2012-11-01	22	Multi site collection	Screen	766	no	9	4	Included
14200_8#66	ERR702106	2012-08-07	22	LEG	Clinical	14623_6#40	ERR737417	2012-11-01	22	Multi site collection	Screen	768	yes	22	86	Included
14200_7#11	ERR702010	2012-11-02	22	Multi site collection	Screen	14208_8#22	ERR702155	2012-11-24	22	Multi site collection	Screen	774	no	12	22	Included
14200_7#11	ERR702010	2012-11-02	22	Multi site collection	Screen	14208_8#68	ERR702201	2012-12-02	22	Multi site collection	Screen	774	no	14	30	Included
14200_7#11	ERR702010	2012-11-02	22	Multi site collection	Screen	14208_8#72	ERR702205	2013-01-30	22	Multi site collection	Screen	774	no	13	89	Included
14208_8#22	ERR702155	2012-11-24	22	Multi site collection	Screen	14208_8#68	ERR702201	2012-12-02	22	Multi site collection	Screen	774	no	4	8	Included
14208_8#22	ERR702155	2012-11-24	22	Multi site collection	Screen	14208_8#72	ERR702205	2013-01-30	22	Multi site collection	Screen	774	no	13	67	Included
14208_8#68	ERR702201	2012-12-02	22	Multi site collection	Screen	14208_8#72	ERR702205	2013-01-30	22	Multi site collection	Screen	774	no	15	59	Included
14200_7#21	ERR702020	2012-11-03	22	Multi site collection	Screen	14208_8#69	ERR702202	2012-12-12	22	Multi site collection	Screen	777	no	437	39	outliers, different parts of the tree
14200_7#25	ERR702024	2012-11-07	22	Multi site collection	Screen	14324_8#15	ERR714831	2012-11-26	22	Multi site collection	Screen	785	no	3	19	Included
14200_7#25	ERR702024	2012-11-07	22	Multi site collection	Screen	14623_3#15	ERR737124	2013-01-14	22	Multi site collection	Screen	785	no	3	68	Included
14324_8#15	ERR714831	2012-11-26	22	Multi site collection	Screen	14623_3#15	ERR737124	2013-01-14	22	Multi site collection	Screen	785	no	0	49	Included
14200_7#34	ERR702033	2012-11-08	22	Multi site collection	Screen	14623_3#30	ERR737139	2013-01-20	22	Multi site collection	Screen	789	no	3	73	Included
14200_7#34	ERR702033	2012-11-08	22	Multi site collection	Screen	14672_2#49	ERR742923	2012-11-11	22	Multi site collection	Screen	789	no	19	3	Included
14623_3#30	ERR737139	2013-01-20	22	Multi site collection	Screen	14672_2#49	ERR742923	2012-11-11	22	Multi site collection	Screen	789	no	22	70	Included
14208_8#28	ERR702161	2012-12-31	22	Multi site collection	Screen	14623_6#54	ERR737431	2012-11-14	22	Multi site collection	Screen	803	no	1	47	Included
14208_8#90	ERR702223	2012-12-22	22	Multi site collection	Screen	14623_6#59	ERR737436	2012-11-14	22	Multi site collection	Screen	805	yes	3	38	Included
14355_2#64	ERR715064	2012-10-19	22	CHEEK	Clinical	14448_2#58	ERR715332	2012-11-15	22	Multi site collection	Screen	809	yes	0	27	Included
14623_2#75	ERR737094	2013-01-02	22	UNSPECIFIED	Unspecified	14623_6#68	ERR737445	2012-11-16	22	Multi site collection	Screen	812	yes	0	47	Included
14208_8#51	ERR702184	2012-12-13	22	Multi site collection	Screen	14623_6#69	ERR737446	2012-11-17	22	Multi site collection	Screen	813	no	25	26	Included
14623_6#65	ERR737442	2012-11-17	22	Multi site collection	Screen	14623_8#25	ERR737582	2013-02-18	22	Multi site collection	Screen	814	no	2	93	Included
14448_1#53	ERR715238	2013-03-29	22	Multi site collection	Screen	14448_2#19	ERR715293	2013-01-25	22	Multi site collection	Screen	821	yes	5	63	Included
14448_1#53	ERR715238	2013-03-29	22	Multi site collection	Screen	14448_3#37	ERR715398	2013-04-02	22	PAROTID	Clinical	821	yes	1	4	Included
14448_1#53	ERR715238	2013-03-29	22	Multi site collection	Screen	14623_6#77	ERR737454	2012-11-20	22	Multi site collection	Screen	821	yes	5	129	Included
14448_2#19	ERR715293	2013-01-25	22	Multi site collection	Screen	14448_3#37	ERR715398	2013-04-02	22	PAROTID	Clinical	821	yes	6	67	Included
14448_2#19	ERR715293	2013-01-25	22	Multi site collection	Screen	14623_6#77	ERR737454	2012-11-20	22	Multi site collection	Screen	821	yes	4	66	Included
14448_3#37	ERR715398	2013-04-02	22	PAROTID	Clinical	14623_6#77	ERR737454	2012-11-20	22	Multi site collection	Screen	821	yes	6	133	Included
14208_8#13	ERR702146	2012-11-21	22	Multi site collection	Screen	14448_1#47	ERR715232	2013-03-19	22	ABDOMEN	Clinical	823	yes	7	118	Included
14208_8#13	ERR702146	2012-11-21	22	Multi site collection	Screen	14448_1#49	ERR715234	2013-03-23	22	Multi site collection	Screen	823	yes	10	122	Included
14208_8#13	ERR702146	2012-11-21	22	Multi site collection	Screen	14448_2#16	ERR715290	2013-01-17	22	ABDOMEN	Clinical	823	yes	9	57	Included
14208_8#13	ERR702146	2012-11-21	22	Multi site collection	Screen	14448_2#63	ERR715337	2012-11-21	22	TIBIA	Clinical	823	yes	8	0	Included
14208_8#13	ERR702146	2012-11-21	22	Multi site collection	Screen	14623_6#82	ERR737459	2012-11-21	22	Multi site collection	Screen	823	yes	13	0	Included
14208_8#13	ERR702146	2012-11-21	22	Multi site collection	Screen	14623_8#28	ERR737585	2013-02-22	22	Multi site collection	Screen	823	yes	9	93	Included
14208_8#13	ERR702146	2012-11-21	22	Multi site collection	Screen	14623_8#42	ERR737599	2013-03-21	22	Multi site collection	Screen	823	yes	10	120	Included
14448_1#47	ERR715232	2013-03-19	22	ABDOMEN	Clinical	14448_1#49	ERR715234	2013-03-23	22	Multi site collection	Screen	823	yes	7	4	Included
14448_1#47	ERR715232	2013-03-19	22	ABDOMEN	Clinical	14448_2#16	ERR715290	2013-01-17	22	ABDOMEN	Clinical	823	yes	6	61	Included
14448_1#47	ERR715232	2013-03-19	22	ABDOMEN	Clinical	14448_2#63	ERR715337	2012-11-21	22	TIBIA	Clinical	823	yes	7	118	Included
14448_1#47	ERR715232	2013-03-19	22	ABDOMEN	Clinical	14623_6#82	ERR737459	2012-11-21	22	Multi site collection	Screen	823	yes	10	118	Included
14448_1#47	ERR715232	2013-03-19	22	ABDOMEN	Clinical	14623_8#28	ERR737585	2013-02-22	22	Multi site collection	Screen	823	yes	6	25	Included
14448_1#47	ERR715232	2013-03-19	22	ABDOMEN	Clinical	14623_8#42	ERR737599	2013-03-21	22	Multi site collection	Screen	823	yes	7	2	Included
14448_1#49	ERR715234	2013-03-23	22	Multi site collection	Screen	14448_2#16	ERR715290	2013-01-17	22	ABDOMEN	Clinical	823	yes	9	65	Included
14448_1#49	ERR715234	2013-03-23	22	Multi site collection	Screen	14448_2#63	ERR715337	2012-11-21	22	TIBIA	Clinical	823	yes	10	122	Included
14448_1#49	ERR715234	2013-03-23	22	Multi site collection	Screen	14623_6#82	ERR737459	2012-11-21	22	Multi site collection	Screen	823	yes	13	122	Included
14448_1#49	ERR715234	2013-03-23	22	Multi site collection	Screen	14623_8#28	ERR737585	2013-02-22	22	Multi site collection	Screen	823	yes	9	29	Included
14448_1#49	ERR715234	2013-03-23	22	Multi site collection	Screen	14623_8#42	ERR737599	2013-03-21	22	Multi site collection	Screen	823	yes	0	2	Included
14448_2#16	ERR715290	2013-01-17	22	ABDOMEN	Clinical	14448_2#63	ERR715337	2012-11-21	22	TIBIA	Clinical	823	yes	9	57	Included
14448_2#16	ERR715290	2013-01-17	22	ABDOMEN	Clinical	14623_6#82	ERR737459	2012-11-21	22	Multi site collection	Screen	823	yes	8	57	Included
14448_2#16	ERR715290	2013-01-17	22	ABDOMEN	Clinical	14623_8#28	ERR737585	2013-02-22	22	Multi site collection	Screen	823	yes	8	36	Included
14448_2#16	ERR715290	2013-01-17	22	ABDOMEN	Clinical	14623_8#42	ERR737599	2013-03-21	22	Multi site collection	Screen	823	yes	9	63	Included
14448_2#63	ERR715337	2012-11-21	22	TIBIA	Clinical	14623_6#82	ERR737459	2012-11-21	22	Multi site collection	Screen	823	yes	13	0	Included
14448_2#63	ERR715337	2012-11-21	22	TIBIA	Clinical	14623_8#28	ERR737585	2013-02-22	22	Multi site collection	Screen	823	yes	9	93	Included
14448_2#63	ERR715337	2012-11-21	22	TIBIA	Clinical	14623_8#42	ERR737599	2013-03-21	22	Multi site collection	Screen	823	yes	10	120	Included
14623_6#82	ERR737459	2012-11-21	22	Multi site collection	Screen	14623_8#28	ERR737585	2013-02-22	22	Multi site collection	Screen	823	yes	12	93	Included
14623_6#82	ERR737459	2012-11-21	22	Multi site collection	Screen	14623_8#42	ERR737599	2013-03-21	22	Multi site collection	Screen	823	yes	13	120	Included
14623_8#28	ERR737585	2013-02-22	22	Multi site collection	Screen	14623_8#42	ERR737599	2013-03-21	22	Multi site collection	Screen	823	yes	9	27	Included
14324_8#63	ERR714878	2012-12-12	22	Multi site collection	Screen	14623_6#80	ERR737457	2012-11-21	22	Multi site collection	Screen	824	no	51	21	Included
14208_8#38	ERR702171	2012-12-08	22	Multi site collection	Screen	14324_8#2	ERR714818	2012-11-22	22	Multi site collection	Screen	825	no	5	16	Included
14208_8#38	ERR702171	2012-12-08	22	Multi site collection	Screen	14448_1#59	ERR715244	2012-11-23	22	Multi site collection	Screen	825	no	4	15	Included
14324_8#2	ERR714818	2012-11-22	22	Multi site collection	Screen	14448_1#59	ERR715244	2012-11-23	22	Multi site collection	Screen	825	no	5	1	Included
14324_8#12	ERR714828	2012-11-26	22	Multi site collection	Screen	14623_8#21	ERR737578	2013-02-15	22	Multi site collection	Screen	839	no	3	81	Included
14208_8#40	ERR702173	2012-12-07	22	Multi site collection	Screen	14448_1#58	ERR715243	2012-11-28	22	Multi site collection	Screen	841	yes	0	9	Included
14208_8#40	ERR702173	2012-12-07	22	Multi site collection	Screen	14623_6#70	ERR737447	2012-11-16	22	SPUTUM	Clinical	841	yes	0	21	Included
14448_1#58	ERR715243	2012-11-28	22	Multi site collection	Screen	14623_6#70	ERR737447	2012-11-16	22	SPUTUM	Clinical	841	yes	0	12	Included
14324_8#31	ERR714846	2012-11-28	22	Multi site collection	Screen	14623_2#44	ERR737063	2012-12-27	22	Multi site collection	Screen	845	yes	3	29	Included
14355_2#62	ERR715062	2012-10-19	22	TOE	Clinical	14448_2#68	ERR715342	2012-12-02	22	Multi site collection	Screen	855	yes	5	44	Included
14324_8#35	ERR714850	2012-12-03	22	Multi site collection	Screen	14555_7#77	ERR737009	2012-12-04	22	SPUTUM	Clinical	858	yes	0	1	Included
14208_8#30	ERR702163	2013-01-03	22	Multi site collection	Screen	14324_8#79	ERR714894	2012-12-06	22	Multi site collection	Screen	861	no	12	28	Included
14555_7#79	ERR737011	2012-12-06	22	Multi site collection	Screen	14623_6#44	ERR737421	2012-11-11	22	UNSPECIFIED	Unspecified	864	no	8	25	Included
14324_8#58	ERR714873	2012-12-10	22	Multi site collection	Screen	14324_8#77	ERR714892	2012-11-26	22	HAND	Clinical	875	yes	0	14	Included
14324_8#58	ERR714873	2012-12-10	22	Multi site collection	Screen	14623_3#78	ERR737186	2013-01-05	22	Multi site collection	Screen	875	yes	0	26	Included
14324_8#77	ERR714892	2012-11-26	22	HAND	Clinical	14623_3#78	ERR737186	2013-01-05	22	Multi site collection	Screen	875	yes	0	40	Included
14324_8#80	ERR714895	2012-12-05	22	URINE, MIDSTREAM	Clinical	14448_2#75	ERR715349	2012-12-14	22	GROIN	Clinical	881	yes	0	9	Included
14448_2#74	ERR715348	2012-12-14	22	Multi site collection	Screen	14623_2#20	ERR737041	2012-12-13	22	SKULL	Clinical	884	yes	138	1	outliers, different parts of the tree
14448_2#80	ERR715354	2012-12-21	22	SPUTUM	Clinical	14623_2#12	ERR737034	2012-12-14	22	Multi site collection	Screen	885	yes	5	7	Included
14448_2#1	ERR715276	2013-01-02	22	Multi site collection	Screen	14623_3#56	ERR737165	2012-12-14	22	Multi site collection	Screen	886	no	5	19	Included
14448_2#72	ERR715346	2012-12-15	22	Multi site collection	Screen	14623_2#19	ERR737040	2012-12-14	22	PELVIS	Clinical	889	yes	1	1	Included
14623_2#16	ERR737038	2012-12-17	22	Multi site collection	Screen	14623_8#46	ERR737603	2012-12-18	22	Multi site collection	Screen	890	no	20	1	Included
14555_7#87	ERR737019	2013-01-09	22	LEG	Clinical	14623_2#46	ERR737065	2012-12-21	22	Multi site collection	Screen	905	yes	17	19	Included
14412_8#53	ERR715148	2013-04-09	22	Multi site collection	Screen	14623_2#47	ERR737066	2012-12-16	22	ABDOMEN	Clinical	907	yes	168	114	outlier 14623_2#47 different parts of the tree
14412_8#53	ERR715148	2013-04-09	22	Multi site collection	Screen	14623_2#78	ERR737097	2013-01-08	22	Multi site collection	Screen	907	yes	26	91	Included
14412_8#53	ERR715148	2013-04-09	22	Multi site collection	Screen	14623_6#90	ERR737467	2012-11-20	22	ABDOMEN	Clinical	907	yes	10	140	Included
14623_2#47	ERR737066	2012-12-16	22	ABDOMEN	Clinical	14623_2#78	ERR737097	2013-01-08	22	Multi site collection	Screen	907	yes	168	23	outlier 14623_2#47 different parts of the tree
14623_2#47	ERR737066	2012-12-16	22	ABDOMEN	Clinical	14623_6#90	ERR737467	2012-11-20	22	ABDOMEN	Clinical	907	yes	174	26	outlier 14623_2#47 different parts of the tree
14623_2#78	ERR737097	2013-01-08	22	Multi site collection	Screen	14623_6#90	ERR737467	2012-11-20	22	ABDOMEN	Clinical	907	yes	30	49	Included
14208_8#48	ERR702181	2012-12-28	22	Multi site collection	Screen	14555_7#86	ERR737018	2013-01-01	22	CHEST	Clinical	918	yes	3	4	Included
14208_8#48	ERR702181	2012-12-28	22	Multi site collection	Screen	14623_2#49	ERR737068	2012-12-25	22	Multi site collection	Screen	918	yes	1	3	Included
14555_7#86	ERR737018	2013-01-01	22	CHEST	Clinical	14623_2#49	ERR737068	2012-12-25	22	Multi site collection	Screen	918	yes	2	7	Included
14412_8#78	ERR715173	2013-03-20	22	Multi site collection	Screen	14623_3#70	ERR737178	2012-12-28	22	Multi site collection	Screen	920	no	3	82	Included
14200_8#28	ERR702069	2012-07-28	22	SPUTUM	Clinical	14555_7#28	ERR736960	2012-09-04	22	NOSE	Clinical	929	yes	8	38	Included
14355_2#47	ERR715047	2012-07-05	22	SPUTUM	Clinical	14448_2#89	ERR715363	2013-01-15	22	Multi site collection	Screen	936	yes	2	194	Included
14208_8#74	ERR702207	2013-01-23	22	SPUTUM	Clinical	14324_8#57	ERR714872	2012-12-07	22	SPUTUM	Clinical	949	yes	2	47	Included
14208_8#74	ERR702207	2013-01-23	22	SPUTUM	Clinical	14448_2#28	ERR715302	2013-01-29	22	SPUTUM	Clinical	949	yes	2	6	Included
14208_8#74	ERR702207	2013-01-23	22	SPUTUM	Clinical	14448_3#13	ERR715376	2013-02-12	22	Multi site collection	Screen	949	yes	1	20	Included
14324_8#57	ERR714872	2012-12-07	22	SPUTUM	Clinical	14448_2#28	ERR715302	2013-01-29	22	SPUTUM	Clinical	949	yes	2	53	Included
14324_8#57	ERR714872	2012-12-07	22	SPUTUM	Clinical	14448_3#13	ERR715376	2013-02-12	22	Multi site collection	Screen	949	yes	1	67	Included
14448_2#28	ERR715302	2013-01-29	22	SPUTUM	Clinical	14448_3#13	ERR715376	2013-02-12	22	Multi site collection	Screen	949	yes	1	14	Included
14623_3#69	ERR737177	2012-12-19	22	TRACHEAL ASPIRATE	Clinical	14623_8#49	ERR737606	2012-12-24	22	TRACHEAL ASPIRATE	Clinical	951	yes	9	5	Included
14412_8#40	ERR715135	2013-01-22	22	LEG	Clinical	8524_3#50	ERR212789	2012-04-17	22	LEG	Clinical	965	yes	2	280	Included
14623_4#2	ERR737200	2013-01-08	22	Multi site collection	Screen	14623_8#76	ERR737633	2012-04-26	22	PERINEUM	Clinical	966	yes	8	257	Included
14623_4#2	ERR737200	2013-01-08	22	Multi site collection	Screen	8524_3#40	ERR212779	2012-04-17	22	UNSPECIFIED	Unspecified	966	yes	8	266	Included
14623_8#76	ERR737633	2012-04-26	22	PERINEUM	Clinical	8524_3#40	ERR212779	2012-04-17	22	UNSPECIFIED	Unspecified	966	yes	0	9	Included
14448_1#2	ERR715187	2012-04-27	22	FOOT	Clinical	14448_1#3	ERR715188	2012-04-27	22	TOE	Clinical	970	yes	0	0	Included
14448_1#2	ERR715187	2012-04-27	22	FOOT	Clinical	8524_3#67	ERR212806	2012-04-19	22	FOOT	Clinical	970	yes	3	8	Included
14448_1#3	ERR715188	2012-04-27	22	TOE	Clinical	8524_3#67	ERR212806	2012-04-19	22	FOOT	Clinical	970	yes	3	8	Included
14448_3#18	ERR715380	2013-02-27	22	KNEE	Clinical	8490_3#25	ERR211914	2012-04-25	22	LEG	Clinical	978	yes	21	308	Included
14623_5#20	ERR737308	2013-02-22	22	FOOT	Clinical	8490_3#32	ERR211921	2012-04-26	22	FOOT	Clinical	981	yes	4	302	Included
14623_8#89	ERR737646	2012-05-10	22	LEG	Clinical	8490_3#96	ERR211985	2012-05-10	22	LEG	Clinical	992	yes	3	0	Included
14448_1#46	ERR715231	2012-05-24	22	FOOT	Clinical	8447_7#42	ERR204177	2012-05-17	22	FOOT	Clinical	1000	yes	6	7	Included
14200_6#89	ERR701993	2012-08-03	22	UNSPECIFIED	Unspecified	8524_5#34	ERR212869	2012-05-31	22	LEG	Clinical	1013	yes	38	64	Included
14448_1#32	ERR715217	2012-06-17	22	FOOT	Clinical	8524_5#59	ERR212894	2012-06-08	22	FOOT	Clinical	1018	yes	0	9	Included
14355_2#86	ERR715086	2012-10-25	22	LEG	Clinical	14672_2#54	ERR742928	2012-10-25	22	LEG	Clinical	1031	yes	0	0	Included
14355_2#86	ERR715086	2012-10-25	22	LEG	Clinical	8525_1#68	ERR212998	2012-07-01	22	LEG	Clinical	1031	yes	8	116	Included
14672_2#54	ERR742928	2012-10-25	22	LEG	Clinical	8525_1#68	ERR212998	2012-07-01	22	LEG	Clinical	1031	yes	8	116	Included
14200_8#24	ERR702065	2012-07-24	22	LEG	Clinical	14323_1#19	ERR714746	2012-09-25	22	LEG	Clinical	1040	yes	8	63	Included
14200_6#62	ERR701966	2012-08-08	22	LEG	Clinical	14672_2#20	ERR742894	2012-10-11	22	FOOT	Clinical	1043	yes	4	64	Included
14323_1#6	ERR714733	2012-09-20	22	UNSPECIFIED	Unspecified	14355_1#34	ERR714939	2012-09-06	22	LEG	Clinical	1061	yes	3	14	Included
14323_1#6	ERR714733	2012-09-20	22	UNSPECIFIED	Unspecified	14672_2#29	ERR742903	2012-09-21	22	LEG	Clinical	1061	yes	1	1	Included
14355_1#34	ERR714939	2012-09-06	22	LEG	Clinical	14672_2#29	ERR742903	2012-09-21	22	LEG	Clinical	1061	yes	4	15	Included
14323_1#41	ERR714768	2012-09-30	22	UNSPECIFIED	Unspecified	14448_3#6	ERR715370	2013-02-01	22	BACK	Clinical	1075	yes	1	124	Included
14323_1#73	ERR714800	2012-10-04	22	ABDOMEN	Clinical	14448_1#48	ERR715233	2013-02-27	22	UMBILICUS	Clinical	1080	yes	1	146	Included
14323_1#73	ERR714800	2012-10-04	22	ABDOMEN	Clinical	14448_3#14	ERR715377	2013-02-16	22	Multi site collection	Screen	1080	yes	0	135	Included
14448_1#48	ERR715233	2013-02-27	22	UMBILICUS	Clinical	14448_3#14	ERR715377	2013-02-16	22	Multi site collection	Screen	1080	yes	1	11	Included
14448_3#3	ERR715367	2013-01-26	22	UNSPECIFIED	Unspecified	14623_2#70	ERR737089	2013-01-03	22	URINE, SUPRA PUBIC ASPIRATE	Clinical	1087	yes	0	23	Included
14355_2#24	ERR715024	2012-10-17	22	LEG	Clinical	14448_3#10	ERR715374	2013-02-08	22	KNEE	Clinical	1089	yes	13	114	Included
14355_2#24	ERR715024	2012-10-17	22	LEG	Clinical	14555_7#85	ERR737017	2013-02-08	22	Multi site collection	Screen	1089	yes	7	114	Included
14448_3#10	ERR715374	2013-02-08	22	KNEE	Clinical	14555_7#85	ERR737017	2013-02-08	22	Multi site collection	Screen	1089	yes	12	0	Included
14355_2#61	ERR715061	2012-10-21	22	ANKLE	Clinical	14412_8#71	ERR715166	2013-03-14	22	FOOT	Clinical	1092	yes	15	144	Included
14355_2#61	ERR715061	2012-10-21	22	ANKLE	Clinical	14555_7#63	ERR736995	2013-02-22	22	Multi site collection	Screen	1092	yes	16	124	Included
14412_8#71	ERR715166	2013-03-14	22	FOOT	Clinical	14555_7#63	ERR736995	2013-02-22	22	Multi site collection	Screen	1092	yes	10	20	Included
14200_7#15	ERR702014	2012-11-03	22	LEG	Clinical	14412_8#47	ERR715142	2013-02-27	22	LEG	Clinical	1100	yes	168	116	outliers, different parts of the tree
14324_8#41	ERR714856	2012-12-04	22	LEG	Clinical	14623_4#64	ERR737262	2013-02-14	22	Multi site collection	Screen	1114	yes	7	72	Included
14324_8#53	ERR714868	2012-12-06	22	LEG	Clinical	14448_3#40	ERR715400	2013-04-11	22	KNEE	Clinical	1117	yes	12	126	Included
14324_8#53	ERR714868	2012-12-06	22	LEG	Clinical	14623_7#78	ERR737545	2013-03-28	22	Multi site collection	Screen	1117	yes	14	112	Included
14448_3#40	ERR715400	2013-04-11	22	KNEE	Clinical	14623_7#78	ERR737545	2013-03-28	22	Multi site collection	Screen	1117	yes	4	14	Included
14448_2#81	ERR715355	2013-01-01	22	Multi site collection	Screen	14623_3#60	ERR737168	2012-12-14	22	ABDOMEN	Clinical	1124	yes	2	18	Included
14448_2#86	ERR715360	2013-01-14	22	Multi site collection	Screen	14623_2#39	ERR737058	2012-12-24	22	UNSPECIFIED	Unspecified	1128	no	0	21	Included
14555_7#60	ERR736992	2013-02-04	22	FOOT	Clinical	14623_4#48	ERR737246	2013-02-04	22	Multi site collection	Screen	1133	yes	4	0	Included
14555_7#60	ERR736992	2013-02-04	22	FOOT	Clinical	14623_7#64	ERR737531	2013-02-07	22	BLOOD	Clinical	1133	yes	5	3	Included
14623_4#48	ERR737246	2013-02-04	22	Multi site collection	Screen	14623_7#64	ERR737531	2013-02-07	22	BLOOD	Clinical	1133	yes	1	3	Included
14623_4#57	ERR737255	2013-02-09	22	Multi site collection	Screen	14623_5#2	ERR737290	2013-02-13	22	BLOOD	Clinical	1134	yes	2	4	Included
14448_3#17	ERR715379	2013-02-27	22	THIGH	Clinical	14623_5#15	ERR737303	2013-02-20	22	Multi site collection	Screen	1137	yes	3	7	Included
14555_7#82	ERR737014	2013-01-30	22	Intra-vascular catheter	Clinical	14623_3#2	ERR737111	2013-01-09	22	Intra-vascular catheter	Clinical	1143	yes	1	21	Included
14555_7#82	ERR737014	2013-01-30	22	Intra-vascular catheter	Clinical	14893_8#20	ERR774761	2013-01-29	22	Multi site collection	Screen	1143	yes	1	1	Included
14623_3#2	ERR737111	2013-01-09	22	Intra-vascular catheter	Clinical	14893_8#20	ERR774761	2013-01-29	22	Multi site collection	Screen	1143	yes	0	20	Included
14412_8#61	ERR715156	2013-04-04	22	FOOT	Clinical	14623_5#84	ERR737372	2013-03-07	22	FOOT	Clinical	1149	yes	0	28	Included
14208_8#32	ERR702165	2013-01-05	22	Multi site collection	Screen	14208_8#9	ERR702142	2013-01-07	22	Multi site collection	Screen	1162	no	28	2	Included
14208_8#32	ERR702165	2013-01-05	22	Multi site collection	Screen	14623_3#77	ERR737185	2013-01-05	22	Multi site collection	Screen	1162	no	38	0	Included
14208_8#9	ERR702142	2013-01-07	22	Multi site collection	Screen	14623_3#77	ERR737185	2013-01-05	22	Multi site collection	Screen	1162	no	24	2	Included
14412_8#79	ERR715174	2013-03-21	22	Multi site collection	Screen	14448_1#60	ERR715245	2013-04-06	22	Multi site collection	Screen	1165	no	5	16	Included
14412_8#79	ERR715174	2013-03-21	22	Multi site collection	Screen	14623_2#65	ERR737084	2013-01-06	22	Multi site collection	Screen	1165	no	6	74	Included
14448_1#60	ERR715245	2013-04-06	22	Multi site collection	Screen	14623_2#65	ERR737084	2013-01-06	22	Multi site collection	Screen	1165	no	7	90	Included
14448_2#38	ERR715312	2013-02-21	22	Multi site collection	Screen	14623_2#81	ERR737100	2013-01-09	22	Multi site collection	Screen	1174	no	8	43	Included
14623_2#87	ERR737106	2013-01-11	22	Multi site collection	Screen	14623_4#9	ERR737207	2013-01-26	22	Multi site collection	Screen	1180	no	6	15	Included
14448_2#7	ERR715281	2013-01-13	22	URINE, CATHETER SPECIMEN	Clinical	14555_7#88	ERR737020	2013-01-13	22	URINE, UNSPECIFIED	Clinical	1186	yes	11	0	Included
14448_2#7	ERR715281	2013-01-13	22	URINE, CATHETER SPECIMEN	Clinical	14623_2#90	ERR737109	2013-01-13	22	Multi site collection	Screen	1186	yes	26	0	Included
14555_7#88	ERR737020	2013-01-13	22	URINE, UNSPECIFIED	Clinical	14623_2#90	ERR737109	2013-01-13	22	Multi site collection	Screen	1186	yes	19	0	Included
14448_3#5	ERR715369	2013-01-30	22	TRACHEAL ASPIRATE	Clinical	14623_3#5	ERR737114	2013-01-14	22	Multi site collection	Screen	1188	yes	7	16	Included
14448_3#5	ERR715369	2013-01-30	22	TRACHEAL ASPIRATE	Clinical	14623_8#47	ERR737604	2013-01-16	22	Multi site collection	Screen	1188	yes	6	14	Included
14623_3#5	ERR737114	2013-01-14	22	Multi site collection	Screen	14623_8#47	ERR737604	2013-01-16	22	Multi site collection	Screen	1188	yes	1	2	Included
14448_1#55	ERR715240	2013-04-06	22	Multi site collection	Screen	14448_2#87	ERR715361	2013-01-14	22	Multi site collection	Screen	1190	yes	3	82	Included
14448_1#55	ERR715240	2013-04-06	22	Multi site collection	Screen	14448_3#36	ERR715397	2013-04-06	22	BRONCHO-ALVEOLAR LAVAGE	Clinical	1190	yes	2	0	Included
14448_1#55	ERR715240	2013-04-06	22	Multi site collection	Screen	14623_3#11	ERR737120	2013-01-09	22	SPUTUM	Clinical	1190	yes	4	87	Included
14448_1#55	ERR715240	2013-04-06	22	Multi site collection	Screen	14623_8#52	ERR737609	2013-02-26	22	Multi site collection	Screen	1190	yes	3	39	Included
14448_2#87	ERR715361	2013-01-14	22	Multi site collection	Screen	14448_3#36	ERR715397	2013-04-06	22	BRONCHO-ALVEOLAR LAVAGE	Clinical	1190	yes	1	82	Included
14448_2#87	ERR715361	2013-01-14	22	Multi site collection	Screen	14623_3#11	ERR737120	2013-01-09	22	SPUTUM	Clinical	1190	yes	1	5	Included
14448_2#87	ERR715361	2013-01-14	22	Multi site collection	Screen	14623_8#52	ERR737609	2013-02-26	22	Multi site collection	Screen	1190	yes	2	43	Included
14448_3#36	ERR715397	2013-04-06	22	BRONCHO-ALVEOLAR LAVAGE	Clinical	14623_3#11	ERR737120	2013-01-09	22	SPUTUM	Clinical	1190	yes	2	87	Included
14448_3#36	ERR715397	2013-04-06	22	BRONCHO-ALVEOLAR LAVAGE	Clinical	14623_8#52	ERR737609	2013-02-26	22	Multi site collection	Screen	1190	yes	1	39	Included
14623_3#11	ERR737120	2013-01-09	22	SPUTUM	Clinical	14623_8#52	ERR737609	2013-02-26	22	Multi site collection	Screen	1190	yes	3	48	Included
14555_7#61	ERR736993	2013-02-14	22	SPUTUM	Clinical	14623_3#36	ERR737145	2013-01-16	22	Multi site collection	Screen	1198	yes	2	29	Included
14448_1#54	ERR715239	2013-04-02	22	Multi site collection	Screen	14623_3#22	ERR737131	2013-01-18	22	Multi site collection	Screen	1203	no	8	74	Included
14448_1#54	ERR715239	2013-04-02	22	Multi site collection	Screen	14623_8#10	ERR737567	2013-02-06	22	Multi site	Screen	1203	no	0	55	Included
14623_3#22	ERR737131	2013-01-18	22	Multi site collection	Screen	14623_8#10	ERR737567	2013-02-06	22	Multi site	Screen	1203	no	5	19	Included
14448_2#12	ERR715286	2013-02-07	22	Multi site collection	Screen	14623_4#11	ERR737209	2013-01-26	22	Multi site collection	Screen	1226	no	3	12	Included
14623_4#7	ERR737205	2013-01-26	22	Multi site collection	Screen	14623_8#32	ERR737589	2013-02-20	22	Multi site collection	Screen	1229	no	0	25	Included
14448_3#2	ERR715366	2013-01-27	22	TRACHEOSTOMY SITE	Clinical	14623_3#88	ERR737196	2013-01-12	22	TRACHEAL ASPIRATE	Clinical	1231	yes	4	15	Included
14623_4#20	ERR737218	2013-01-29	22	Multi site collection	Screen	14623_7#25	ERR737492	2013-03-19	22	Multi site collection	Screen	1235	no	20	49	Included
14208_8#61	ERR702194	2013-01-31	22	Multi site collection	Screen	14555_7#59	ERR736991	2013-02-01	22	LEG	Clinical	1240	yes	0	1	Included
14208_8#61	ERR702194	2013-01-31	22	Multi site collection	Screen	14623_4#28	ERR737226	2013-01-31	22	Multi site collection	Screen	1240	yes	0	0	Included
14555_7#59	ERR736991	2013-02-01	22	LEG	Clinical	14623_4#28	ERR737226	2013-01-31	22	Multi site collection	Screen	1240	yes	0	1	Included
14448_3#7	ERR715371	2013-02-03	22	STOMACH	Clinical	14623_4#32	ERR737230	2013-02-03	22	Multi site collection	Screen	1244	yes	3	0	Included
14623_4#38	ERR737236	2013-02-05	22	Multi site collection	Screen	14623_8#16	ERR737573	2013-02-11	22	Multi site collection	Screen	1253	no	2	6	Included
14623_7#55	ERR737522	2013-02-08	22	Multi site collection	Screen	14623_8#43	ERR737600	2013-03-04	22	Multi site collection	Screen	1263	no	7	24	Included
14623_4#61	ERR737259	2013-02-09	22	Multi site collection	Screen	14623_8#12	ERR737569	2013-02-09	22	Multi site collection	Screen	1265	no	3	0	Included
14623_4#83	ERR737281	2013-02-12	22	Multi site collection	Screen	14623_8#40	ERR737597	2013-03-01	22	Multi site collection	Screen	1273	no	2	17	Included
14412_8#74	ERR715169	2013-03-20	22	TOE	Clinical	14623_4#71	ERR737269	2013-02-13	22	Multi site collection	Screen	1276	yes	6	35	Included
14412_8#74	ERR715169	2013-03-20	22	TOE	Clinical	14623_8#36	ERR737593	2013-02-25	22	Multi site	Screen	1276	yes	3	23	Included
14623_4#71	ERR737269	2013-02-13	22	Multi site collection	Screen	14623_8#36	ERR737593	2013-02-25	22	Multi site	Screen	1276	yes	5	12	Included
14623_4#90	ERR737288	2013-02-15	22	Multi site collection	Screen	14623_8#1	ERR737558	2013-02-28	22	Multi site	Screen	1289	no	2	13	Included
14623_4#84	ERR737282	2013-02-16	22	Multi site collection	Screen	14623_5#48	ERR737336	2013-03-04	22	Multi site collection	Screen	1292	no	0	16	Included
14623_4#84	ERR737282	2013-02-16	22	Multi site collection	Screen	14893_8#22	ERR774763	2013-03-06	22	UNSPECIFIED	Unspecified	1292	no	2	18	Included
14623_5#48	ERR737336	2013-03-04	22	Multi site collection	Screen	14893_8#22	ERR774763	2013-03-06	22	UNSPECIFIED	Unspecified	1292	no	2	2	Included
14623_7#60	ERR737527	2013-02-17	22	Multi site collection	Screen	14623_8#27	ERR737584	2013-02-22	22	Multi site collection	Screen	1293	no	12	5	Included
14412_8#14	ERR715109	2013-04-06	22	Multi site collection	Screen	14412_8#70	ERR715165	2013-03-18	22	Multi site collection	Screen	1295	yes	11	19	Included
14412_8#14	ERR715109	2013-04-06	22	Multi site collection	Screen	14412_8#90	ERR715185	2013-03-16	22	Multi site collection	Screen	1295	yes	14	21	Included
14412_8#14	ERR715109	2013-04-06	22	Multi site collection	Screen	14448_3#27	ERR715388	2013-03-20	22	SPUTUM	Clinical	1295	yes	8	17	Included
14412_8#14	ERR715109	2013-04-06	22	Multi site collection	Screen	14623_7#61	ERR737528	2013-02-17	22	Multi site collection	Screen	1295	yes	13	48	Included
14412_8#70	ERR715165	2013-03-18	22	Multi site collection	Screen	14412_8#90	ERR715185	2013-03-16	22	Multi site collection	Screen	1295	yes	7	2	Included
14412_8#70	ERR715165	2013-03-18	22	Multi site collection	Screen	14448_3#27	ERR715388	2013-03-20	22	SPUTUM	Clinical	1295	yes	9	2	Included
14412_8#70	ERR715165	2013-03-18	22	Multi site collection	Screen	14623_7#61	ERR737528	2013-02-17	22	Multi site collection	Screen	1295	yes	6	29	Included
14412_8#90	ERR715185	2013-03-16	22	Multi site collection	Screen	14448_3#27	ERR715388	2013-03-20	22	SPUTUM	Clinical	1295	yes	12	4	Included
14412_8#90	ERR715185	2013-03-16	22	Multi site collection	Screen	14623_7#61	ERR737528	2013-02-17	22	Multi site collection	Screen	1295	yes	1	27	Included
14448_3#27	ERR715388	2013-03-20	22	SPUTUM	Clinical	14623_7#61	ERR737528	2013-02-17	22	Multi site collection	Screen	1295	yes	11	31	Included
14623_5#12	ERR737300	2013-02-18	22	Multi site collection	Screen	14623_8#31	ERR737588	2013-02-18	22	Multi site collection	Screen	1298	no	3	0	Included
14555_7#66	ERR736998	2013-03-08	22	SPUTUM	Clinical	14623_5#13	ERR737301	2013-02-19	22	Multi site collection	Screen	1299	yes	2	17	Included
14623_5#19	ERR737307	2013-02-23	22	Multi site collection	Screen	14623_8#26	ERR737583	2013-02-24	22	Multi site collection	Screen	1306	no	6	1	Included
14555_7#67	ERR736999	2013-03-13	22	LEG	Clinical	14623_5#28	ERR737316	2013-02-25	22	Multi site collection	Screen	1308	yes	0	16	Included
14623_5#34	ERR737322	2013-02-25	22	Multi site collection	Screen	14623_5#88	ERR737376	2013-03-11	22	Multi site collection	Screen	1314	no	5	14	Included
14623_5#35	ERR737323	2013-02-27	22	Multi site collection	Screen	14623_8#41	ERR737598	2013-03-01	22	Multi site collection	Screen	1316	no	2	2	Included
14412_8#62	ERR715157	2013-04-09	22	Multi site	Screen	14555_7#64	ERR736996	2013-03-02	22	Multi site collection	Screen	1321	yes	4	38	Included
14412_8#62	ERR715157	2013-04-09	22	Multi site	Screen	14623_5#45	ERR737333	2013-01-15	22	SKIN	Clinical	1321	yes	4	84	Included
14412_8#62	ERR715157	2013-04-09	22	Multi site	Screen	14623_7#90	ERR737557	2013-03-29	22	Multi site collection	Screen	1321	yes	0	11	Included
14555_7#64	ERR736996	2013-03-02	22	Multi site collection	Screen	14623_5#45	ERR737333	2013-01-15	22	SKIN	Clinical	1321	yes	0	46	Included
14555_7#64	ERR736996	2013-03-02	22	Multi site collection	Screen	14623_7#90	ERR737557	2013-03-29	22	Multi site collection	Screen	1321	yes	4	27	Included
14623_5#45	ERR737333	2013-01-15	22	SKIN	Clinical	14623_7#90	ERR737557	2013-03-29	22	Multi site collection	Screen	1321	yes	4	73	Included
14448_3#19	ERR715381	2013-03-03	22	Multi site collection	Screen	14623_5#30	ERR737318	2013-02-21	22	LEG	Clinical	1324	yes	0	10	Included
14448_3#19	ERR715381	2013-03-03	22	Multi site collection	Screen	14623_8#29	ERR737586	2013-02-21	22	LEG	Clinical	1324	yes	0	10	Included
14623_5#30	ERR737318	2013-02-21	22	LEG	Clinical	14623_8#29	ERR737586	2013-02-21	22	LEG	Clinical	1324	yes	0	0	Included
14412_8#85	ERR715180	2013-03-10	22	Multi site collection	Screen	14623_5#46	ERR737334	2013-03-05	22	Multi site collection	Screen	1328	no	0	5	Included
14623_5#58	ERR737346	2013-03-06	22	Multi site collection	Screen	14623_8#56	ERR737613	2013-03-21	22	Multi site collection	Screen	1332	no	4	15	Included
14412_8#89	ERR715184	2013-03-14	22	Multi site collection	Screen	14623_5#72	ERR737360	2013-03-06	22	Multi site collection	Screen	1338	no	0	8	Included
14555_7#68	ERR737000	2013-04-10	22	UNSPECIFIED	Unspecified	14623_7#15	ERR737482	2013-03-18	22	Multi site collection	Screen	1367	no	1	23	Included
14412_8#66	ERR715161	2013-03-25	22	Multi site collection	Screen	14623_7#31	ERR737498	2013-03-21	22	Multi site collection	Screen	1375	no	2	4	Included
14412_8#73	ERR715168	2013-03-23	22	LEG	Clinical	14448_3#28	ERR715389	2013-03-22	22	Multi site collection	Screen	1377	yes	0	1	Included
14412_8#73	ERR715168	2013-03-23	22	LEG	Clinical	14623_5#79	ERR737367	2013-03-06	22	LEG	Clinical	1377	yes	0	17	Included
14448_3#28	ERR715389	2013-03-22	22	Multi site collection	Screen	14623_5#79	ERR737367	2013-03-06	22	LEG	Clinical	1377	yes	0	16	Included
14448_3#30	ERR715391	2013-03-25	22	TRACHEAL ASPIRATE	Clinical	14623_7#40	ERR737507	2013-03-25	30	Multi site collection	Screen	1381	yes	48007	0	outlier, different CCs
14412_8#41	ERR715136	2013-01-29	22	LEG	Clinical	14448_3#32	ERR715393	2013-03-29	22	Multi site collection	Screen	1395	yes	1	59	Included
14412_8#7	ERR715102	2013-03-29	22	LEG	Clinical	14448_3#35	ERR715396	2013-04-05	22	Multi site collection	Screen	1413	yes	1	7	Included
14448_3#24	ERR715385	2013-03-12	22	FOOT	Clinical	14623_7#4	ERR737471	2013-03-12	22	TIBIA	Clinical	1468	yes	5	0	Included
14412_8#30	ERR715125	2013-04-09	22	PENIS	Clinical	14412_8#64	ERR715159	2013-04-09	22	URETHRA	Clinical	1488	yes	5	0	Included
14355_1#61	ERR714966	2012-06-25	30	Multi site collection	Screen	14893_8#26	ERR774767	2012-06-29	30	SPUTUM	Clinical	103	yes	17	4	Included
14355_1#61	ERR714966	2012-06-25	30	Multi site collection	Screen	8524_3#66	ERR212805	2012-04-24	30	Multi site collection	Screen	103	yes	23	62	Included
14893_8#26	ERR774767	2012-06-29	30	SPUTUM	Clinical	8524_3#66	ERR212805	2012-04-24	30	Multi site collection	Screen	103	yes	27	66	Included
14623_2#5	ERR737027	2012-10-24	30	AXILLA	Clinical	8524_3#87	ERR212826	2012-04-26	30	Multi site collection	Screen	115	yes	3	181	Included
14323_1#5	ERR714732	2012-09-20	30	BRONCHO-ALVEOLAR LAVAGE	Clinical	14355_1#24	ERR714929	2012-09-03	30	Multi site collection	Screen	261	yes	66	17	Included
14323_1#5	ERR714732	2012-09-20	30	BRONCHO-ALVEOLAR LAVAGE	Clinical	14555_7#35	ERR736967	2012-09-21	30	Multi site collection	Screen	261	yes	69	1	Included
14323_1#5	ERR714732	2012-09-20	30	BRONCHO-ALVEOLAR LAVAGE	Clinical	14555_7#40	ERR736972	2012-10-01	30	SPUTUM	Clinical	261	yes	27	11	Included
14323_1#5	ERR714732	2012-09-20	30	BRONCHO-ALVEOLAR LAVAGE	Clinical	14672_2#53	ERR742927	2012-10-24	30	Multi site collection	Screen	261	yes	81	34	Included
14323_1#5	ERR714732	2012-09-20	30	BRONCHO-ALVEOLAR LAVAGE	Clinical	8524_5#7	ERR212842	2012-05-31	30	Multi site collection	Screen	261	yes	20	112	Included
14355_1#24	ERR714929	2012-09-03	30	Multi site collection	Screen	14555_7#35	ERR736967	2012-09-21	30	Multi site collection	Screen	261	yes	27	18	Included
14355_1#24	ERR714929	2012-09-03	30	Multi site collection	Screen	14555_7#40	ERR736972	2012-10-01	30	SPUTUM	Clinical	261	yes	73	28	Included
14355_1#24	ERR714929	2012-09-03	30	Multi site collection	Screen	14672_2#53	ERR742927	2012-10-24	30	Multi site collection	Screen	261	yes	33	51	Included
14355_1#24	ERR714929	2012-09-03	30	Multi site collection	Screen	8524_5#7	ERR212842	2012-05-31	30	Multi site collection	Screen	261	yes	77	95	Included
14555_7#35	ERR736967	2012-09-21	30	Multi site collection	Screen	14555_7#40	ERR736972	2012-10-01	30	SPUTUM	Clinical	261	yes	83	10	Included
14555_7#35	ERR736967	2012-09-21	30	Multi site collection	Screen	14672_2#53	ERR742927	2012-10-24	30	Multi site collection	Screen	261	yes	42	33	Included
14555_7#35	ERR736967	2012-09-21	30	Multi site collection	Screen	8524_5#7	ERR212842	2012-05-31	30	Multi site collection	Screen	261	yes	80	113	Included
14555_7#40	ERR736972	2012-10-01	30	SPUTUM	Clinical	14672_2#53	ERR742927	2012-10-24	30	Multi site collection	Screen	261	yes	84	23	Included
14555_7#40	ERR736972	2012-10-01	30	SPUTUM	Clinical	8524_5#7	ERR212842	2012-05-31	30	Multi site collection	Screen	261	yes	34	123	Included
14672_2#53	ERR742927	2012-10-24	30	Multi site collection	Screen	8524_5#7	ERR212842	2012-05-31	30	Multi site collection	Screen	261	yes	90	146	Included
14672_2#66	ERR742940	2012-10-30	30	Multi site collection	Screen	8525_1#18	ERR212948	2012-06-18	30	Multi site collection	Screen	315	no	7	134	Included
14448_1#24	ERR715209	2012-07-25	30	Multi site collection	Screen	14448_1#72	ERR715257	2012-08-27	30	Multi site collection	Screen	344	no	4	33	Included
14448_1#24	ERR715209	2012-07-25	30	Multi site collection	Screen	14623_8#66	ERR737623	2012-06-28	30	Multi site collection	Screen	344	no	4	27	Included
14448_1#24	ERR715209	2012-07-25	30	Multi site collection	Screen	8525_1#32	ERR212962	2012-06-22	30	Multi site collection	Screen	344	no	7	33	Included
14448_1#72	ERR715257	2012-08-27	30	Multi site collection	Screen	14623_8#66	ERR737623	2012-06-28	30	Multi site collection	Screen	344	no	8	60	Included
14448_1#72	ERR715257	2012-08-27	30	Multi site collection	Screen	8525_1#32	ERR212962	2012-06-22	30	Multi site collection	Screen	344	no	11	66	Included
14623_8#66	ERR737623	2012-06-28	30	Multi site collection	Screen	8525_1#32	ERR212962	2012-06-22	30	Multi site collection	Screen	344	no	3	6	Included
14623_8#64	ERR737621	2012-07-19	30	Multi site collection	Screen	8525_1#52	ERR212982	2012-06-30	30	Multi site collection	Screen	373	no	16	19	Included
14200_8#53	ERR702094	2012-08-03	30	Multi site collection	Screen	8525_1#87	ERR213017	2012-07-07	22	Multi site collection	Screen	397	yes	48274	27	outlier, different CCs
14448_3#81	ERR715438	2012-07-09	30	ABDOMEN	Clinical	8525_1#91	ERR213021	2012-07-08	30	Multi site collection	Screen	399	yes	17	1	Included
14200_8#78	ERR702117	2012-07-11	30	Multi site collection	Screen	14448_3#82	ERR715439	2012-07-12	30	UNSPECIFIED	Unspecified	408	no	17	1	Included
14200_6#18	ERR701922	2012-08-15	30	Multi site collection	Screen	14323_1#27	ERR714754	2012-09-26	30	NECK	Clinical	520	yes	9	42	Included
14200_6#18	ERR701922	2012-08-15	30	Multi site collection	Screen	14355_1#12	ERR714917	2012-08-31	30	Multi site collection	Screen	520	yes	10	16	Included
14200_6#18	ERR701922	2012-08-15	30	Multi site collection	Screen	14672_2#13	ERR742887	2012-10-01	30	Multi site collection	Screen	520	yes	9	47	Included
14323_1#27	ERR714754	2012-09-26	30	NECK	Clinical	14355_1#12	ERR714917	2012-08-31	30	Multi site collection	Screen	520	yes	3	26	Included
14323_1#27	ERR714754	2012-09-26	30	NECK	Clinical	14672_2#13	ERR742887	2012-10-01	30	Multi site collection	Screen	520	yes	8	5	Included
14355_1#12	ERR714917	2012-08-31	30	Multi site collection	Screen	14672_2#13	ERR742887	2012-10-01	30	Multi site collection	Screen	520	yes	11	31	Included
14355_1#56	ERR714961	2012-09-11	30	THIGH	Clinical	14555_7#31	ERR736963	2012-09-13	30	Multi site collection	Screen	609	yes	5	2	Included
14355_1#90	ERR714995	2012-09-18	30	Multi site collection	Screen	14412_8#88	ERR715183	2013-03-16	30	Multi site collection	Screen	624	no	18	179	Included
14355_1#90	ERR714995	2012-09-18	30	Multi site collection	Screen	14623_5#59	ERR737347	2013-03-06	30	Multi site collection	Screen	624	no	17	169	Included
14412_8#88	ERR715183	2013-03-16	30	Multi site collection	Screen	14623_5#59	ERR737347	2013-03-06	30	Multi site collection	Screen	624	no	5	10	Included
14323_1#22	ERR714749	2012-09-26	30	Multi site collection	Screen	14448_2#33	ERR715307	2012-10-07	30	Multi site collection	Screen	644	no	8	11	Included
14200_7#38	ERR702037	2012-09-12	30	FOOT	Clinical	14323_1#24	ERR714751	2012-09-26	30	Multi site collection	Screen	645	yes	9	14	Included
14200_7#38	ERR702037	2012-09-12	30	FOOT	Clinical	14623_7#27	ERR737494	2013-03-12	30	FOOT	Clinical	645	yes	7	181	Included
14323_1#24	ERR714751	2012-09-26	30	Multi site collection	Screen	14623_7#27	ERR737494	2013-03-12	30	FOOT	Clinical	645	yes	1	167	Included
14355_2#19	ERR715019	2012-10-15	30	Multi site collection	Screen	14448_2#39	ERR715313	2012-10-16	30	NOSE	Clinical	715	yes	6	1	Included
14448_2#57	ERR715331	2012-11-07	30	LEG	Clinical	14623_3#61	ERR737169	2012-12-18	30	UNSPECIFIED	Unspecified	721	yes	16	41	Included
14448_2#57	ERR715331	2012-11-07	30	LEG	Clinical	14623_6#29	ERR737406	2012-10-18	30	LEG	Clinical	721	yes	7	20	Included
14623_3#61	ERR737169	2012-12-18	30	UNSPECIFIED	Unspecified	14623_6#29	ERR737406	2012-10-18	30	LEG	Clinical	721	yes	8	61	Included
14355_2#30	ERR715030	2012-10-19	30	Multi site collection	Screen	14448_2#50	ERR715324	2012-10-26	30	SPUTUM	Clinical	725	yes	6	7	Included
14355_1#60	ERR714965	2012-09-12	30	EYE	Clinical	14448_2#42	ERR715316	2012-10-22	30	Multi site collection	Screen	733	yes	10	40	Included
14208_8#8	ERR702141	2012-11-18	30	ABDOMEN	Clinical	14448_2#60	ERR715334	2012-11-18	30	ABDOMEN	Clinical	815	yes	3	0	Included
14208_8#8	ERR702141	2012-11-18	30	ABDOMEN	Clinical	14623_4#1	ERR737199	2013-01-09	30	BREAST	Clinical	815	yes	3	52	Included
14208_8#8	ERR702141	2012-11-18	30	ABDOMEN	Clinical	14623_6#66	ERR737443	2012-11-17	30	Multi site collection	Screen	815	yes	1	1	Included
14448_2#60	ERR715334	2012-11-18	30	ABDOMEN	Clinical	14623_4#1	ERR737199	2013-01-09	30	BREAST	Clinical	815	yes	7	52	Included
14448_2#60	ERR715334	2012-11-18	30	ABDOMEN	Clinical	14623_6#66	ERR737443	2012-11-17	30	Multi site collection	Screen	815	yes	8	1	Included
14623_4#1	ERR737199	2013-01-09	30	BREAST	Clinical	14623_6#66	ERR737443	2012-11-17	30	Multi site collection	Screen	815	yes	4	53	Included
14208_8#27	ERR702160	2012-12-27	30	Multi site collection	Screen	14448_2#6	ERR715280	2013-01-16	30	Multi site collection	Screen	880	yes	8	20	Included
14208_8#27	ERR702160	2012-12-27	30	Multi site collection	Screen	14448_3#1	ERR715365	2013-01-22	30	CHEEK	Clinical	880	yes	12	26	Included
14208_8#27	ERR702160	2012-12-27	30	Multi site collection	Screen	14623_2#14	ERR737036	2012-12-13	30	Multi site collection	Screen	880	yes	9	14	Included
14448_2#6	ERR715280	2013-01-16	30	Multi site collection	Screen	14448_3#1	ERR715365	2013-01-22	30	CHEEK	Clinical	880	yes	10	6	Included
14448_2#6	ERR715280	2013-01-16	30	Multi site collection	Screen	14623_2#14	ERR737036	2012-12-13	30	Multi site collection	Screen	880	yes	4	34	Included
14448_3#1	ERR715365	2013-01-22	30	CHEEK	Clinical	14623_2#14	ERR737036	2012-12-13	30	Multi site collection	Screen	880	yes	9	40	Included
14208_8#12	ERR702145	2013-01-07	30	SPUTUM	Clinical	14208_8#84	ERR702217	2013-01-03	30	Multi site collection	Screen	916	yes	8	4	Included
14208_8#12	ERR702145	2013-01-07	30	SPUTUM	Clinical	14448_2#83	ERR715357	2013-01-04	30	SPUTUM	Clinical	916	yes	5	3	Included
14208_8#12	ERR702145	2013-01-07	30	SPUTUM	Clinical	14623_2#36	ERR737055	2012-12-25	30	Multi site collection	Screen	916	yes	10	13	Included
14208_8#84	ERR702217	2013-01-03	30	Multi site collection	Screen	14448_2#83	ERR715357	2013-01-04	30	SPUTUM	Clinical	916	yes	11	1	Included
14208_8#84	ERR702217	2013-01-03	30	Multi site collection	Screen	14623_2#36	ERR737055	2012-12-25	30	Multi site collection	Screen	916	yes	17	9	Included
14448_2#83	ERR715357	2013-01-04	30	SPUTUM	Clinical	14623_2#36	ERR737055	2012-12-25	30	Multi site collection	Screen	916	yes	11	10	Included
14623_2#68	ERR737087	2013-01-04	30	LEG	Clinical	14623_4#4	ERR737202	2013-01-14	22	Multi site collection	Screen	1071	yes	48121	10	outlier, different CCs
14412_8#84	ERR715179	2013-03-09	30	AXILLA	Clinical	14448_3#20	ERR715382	2013-03-07	30	Multi site collection	Screen	1083	yes	4	2	Included
14412_8#84	ERR715179	2013-03-09	30	AXILLA	Clinical	14893_8#11	ERR774752	2012-10-09	30	UNSPECIFIED	Unspecified	1083	yes	8	151	Included
14412_8#84	ERR715179	2013-03-09	30	AXILLA	Clinical	14893_8#23	ERR774764	2013-04-05	30	AXILLA	Clinical	1083	yes	4	27	Included
14448_3#20	ERR715382	2013-03-07	30	Multi site collection	Screen	14893_8#11	ERR774752	2012-10-09	30	UNSPECIFIED	Unspecified	1083	yes	7	149	Included
14448_3#20	ERR715382	2013-03-07	30	Multi site collection	Screen	14893_8#23	ERR774764	2013-04-05	30	AXILLA	Clinical	1083	yes	6	29	Included
14893_8#11	ERR774752	2012-10-09	30	UNSPECIFIED	Unspecified	14893_8#23	ERR774764	2013-04-05	30	AXILLA	Clinical	1083	yes	7	178	Included
14324_8#38	ERR714853	2012-12-02	30	FOOT	Clinical	14448_2#10	ERR715284	2013-02-01	30	FOOT	Clinical	1112	yes	5	61	Included
14324_8#64	ERR714879	2012-12-10	30	HAND	Clinical	14448_2#73	ERR715347	2012-12-12	30	FINGER	Clinical	1119	yes	3	2	Included
14448_2#90	ERR715364	2013-01-22	30	FINGER	Clinical	14555_7#80	ERR737012	2013-01-21	30	FINGER	Clinical	1145	yes	7	1	Included
14448_2#90	ERR715364	2013-01-22	30	FINGER	Clinical	14623_3#32	ERR737141	2013-01-21	30	Multi site collection	Screen	1145	yes	6	1	Included
14555_7#80	ERR737012	2013-01-21	30	FINGER	Clinical	14623_3#32	ERR737141	2013-01-21	30	Multi site collection	Screen	1145	yes	5	0	Included
14623_4#80	ERR737278	2013-02-14	30	Multi site collection	Screen	14623_8#38	ERR737595	2013-02-20	30	Multi site	Screen	1286	no	8	6	Included
14412_8#38	ERR715133	2013-03-16	30	SPUTUM	Clinical	14623_4#8	ERR737206	2013-01-12	30	SPUTUM	Clinical	1423	yes	32	63	Included
14448_3#4	ERR715368	2013-01-29	45	VAGINA	Clinical	8524_3#9	ERR212748	2012-04-15	45	Multi site collection	Screen	63	yes	27	289	Included
14448_3#68	ERR715426	2012-06-20	45	ABDOMEN	Clinical	14623_8#75	ERR737632	2012-07-17	45	ABDOMEN	Clinical	326	yes	11	27	Included
14448_3#68	ERR715426	2012-06-20	45	ABDOMEN	Clinical	8524_5#91	ERR212926	2012-06-19	45	Multi site collection	Screen	326	yes	11	1	Included
14623_8#75	ERR737632	2012-07-17	45	ABDOMEN	Clinical	8524_5#91	ERR212926	2012-06-19	45	Multi site collection	Screen	326	yes	9	28	Included
14623_7#83	ERR737550	2013-03-28	45	Multi site collection	Screen	14623_8#37	ERR737594	2013-02-25	22	Multi site collection	Screen	414	no	55049	31	outlier, different CCs
14623_7#83	ERR737550	2013-03-28	45	Multi site collection	Screen	14893_8#13	ERR774754	2012-11-29	45	Multi site collection	Screen	414	no	8	119	Included
14208_8#76	ERR702209	2013-01-10	45	Multi site collection	Screen	14623_6#24	ERR737401	2012-07-17	45	Multi site collection	Screen	429	no	19	177	Included
14200_7#35	ERR702034	2012-11-08	45	Multi site collection	Screen	14208_8#26	ERR702159	2012-12-27	45	Multi site collection	Screen	788	no	9	49	Included
14200_7#35	ERR702034	2012-11-08	45	Multi site collection	Screen	14208_8#52	ERR702185	2012-12-17	45	Multi site collection	Screen	788	no	11	39	Included
14200_7#35	ERR702034	2012-11-08	45	Multi site collection	Screen	14208_8#71	ERR702204	2012-12-15	45	Multi site collection	Screen	788	no	9	37	Included
14208_8#26	ERR702159	2012-12-27	45	Multi site collection	Screen	14208_8#52	ERR702185	2012-12-17	45	Multi site collection	Screen	788	no	13	10	Included
14208_8#26	ERR702159	2012-12-27	45	Multi site collection	Screen	14208_8#71	ERR702204	2012-12-15	45	Multi site collection	Screen	788	no	10	12	Included
14208_8#52	ERR702185	2012-12-17	45	Multi site collection	Screen	14208_8#71	ERR702204	2012-12-15	45	Multi site collection	Screen	788	no	15	2	Included
14208_8#42	ERR702175	2012-12-19	45	Multi site collection	Screen	14324_8#33	ERR714848	2012-12-03	45	Multi site collection	Screen	857	no	8	16	Included
14555_7#90	ERR737022	2012-12-06	45	Multi site collection	Screen	14623_7#48	ERR737515	2013-03-26	45	Multi site collection	Screen	863	no	14	110	Included
14208_8#83	ERR702216	2013-01-10	45	ABDOMEN	Clinical	14324_8#49	ERR714864	2012-12-08	45	Multi site collection	Screen	869	yes	4	33	Included
14208_8#83	ERR702216	2013-01-10	45	ABDOMEN	Clinical	14448_2#71	ERR715345	2012-12-08	45	UNSPECIFIED	Unspecified	869	yes	13	33	Included
14324_8#49	ERR714864	2012-12-08	45	Multi site collection	Screen	14448_2#71	ERR715345	2012-12-08	45	UNSPECIFIED	Unspecified	869	yes	12	0	Included
14448_2#70	ERR715344	2012-12-10	45	Multi site collection	Screen	14623_7#26	ERR737493	2013-03-20	45	Multi site collection	Screen	874	no	19	100	Included
14355_1#41	ERR714946	2012-09-08	45	LEG	Clinical	8524_3#91	ERR212830	2012-04-25	22	LEG	Clinical	979	yes	53944	136	outlier, different CCs
14623_2#66	ERR737085	2013-01-06	45	Multi site collection	Screen	14623_4#41	ERR737239	2013-02-05	45	Multi site collection	Screen	1166	no	14	30	Included
14448_3#26	ERR715387	2013-03-19	45	GROIN	Clinical	14623_4#37	ERR737235	2013-02-05	45	Multi site collection	Screen	1249	yes	22	42	Included
14448_3#26	ERR715387	2013-03-19	45	GROIN	Clinical	14623_8#2	ERR737559	2013-03-04	45	Multi site collection	Screen	1249	yes	25	15	Included
14623_4#37	ERR737235	2013-02-05	45	Multi site collection	Screen	14623_8#2	ERR737559	2013-03-04	45	Multi site collection	Screen	1249	yes	18	27	Included
14448_3#11	ERR715375	2013-02-12	45	Multi site collection	Screen	14623_4#62	ERR737260	2013-02-07	45	THROAT	Clinical	1272	yes	8	5	Included
14623_5#10	ERR737298	2013-02-18	45	Multi site collection	Screen	14623_8#30	ERR737587	2013-02-19	45	Multi site collection	Screen	1296	no	11	1	Included
14623_5#10	ERR737298	2013-02-18	45	Multi site collection	Screen	14623_8#6	ERR737563	2013-02-28	45	Multi site collection	Screen	1296	no	12	10	Included
14623_8#30	ERR737587	2013-02-19	45	Multi site collection	Screen	14623_8#6	ERR737563	2013-02-28	45	Multi site collection	Screen	1296	no	6	9	Included
14323_1#61	ERR714788	2012-09-16	59	EYE	Clinical	14672_2#24	ERR742898	2012-09-17	59	Multi site collection	Screen	36	yes	7	1	Included
14355_1#4	ERR714909	2012-08-29	59	Multi site collection	Screen	14448_2#23	ERR715297	2013-01-05	59	Multi site collection	Screen	561	yes	4	129	Included
14355_1#4	ERR714909	2012-08-29	59	Multi site collection	Screen	14623_2#77	ERR737096	2013-01-05	59	BLOOD	Clinical	561	yes	4	129	Included
14355_1#4	ERR714909	2012-08-29	59	Multi site collection	Screen	14672_2#41	ERR742915	2012-10-13	59	Multi site collection	Screen	561	yes	5	45	Included
14448_2#23	ERR715297	2013-01-05	59	Multi site collection	Screen	14623_2#77	ERR737096	2013-01-05	59	BLOOD	Clinical	561	yes	2	0	Included
14448_2#23	ERR715297	2013-01-05	59	Multi site collection	Screen	14672_2#41	ERR742915	2012-10-13	59	Multi site collection	Screen	561	yes	5	84	Included
14623_2#77	ERR737096	2013-01-05	59	BLOOD	Clinical	14672_2#41	ERR742915	2012-10-13	59	Multi site collection	Screen	561	yes	5	84	Included
14355_1#35	ERR714940	2012-09-07	59	Multi site collection	Screen	14412_8#22	ERR715117	2013-04-04	59	LEG	Clinical	587	yes	12	209	Included
14355_1#35	ERR714940	2012-09-07	59	Multi site collection	Screen	14412_8#60	ERR715155	2013-04-04	59	LEG	Clinical	587	yes	9	209	Included
14412_8#22	ERR715117	2013-04-04	59	LEG	Clinical	14412_8#60	ERR715155	2013-04-04	59	LEG	Clinical	587	yes	9	0	Included
14355_2#68	ERR715068	2012-10-23	59	Multi site collection	Screen	14672_2#75	ERR742949	2012-11-05	59	Multi site collection	Screen	736	no	3	13	Included
14672_2#89	ERR742963	2012-10-02	59	BREAST	Clinical	8447_7#35	ERR204170	2012-05-17	59	EAR	Clinical	999	yes	14	138	Included
14323_1#68	ERR714795	2012-10-03	59	LEG	Clinical	14623_5#89	ERR737377	2013-03-07	59	LEG	Clinical	1079	yes	46	155	Included
14623_3#45	ERR737154	2013-01-25	72	Multi site collection	Screen	14623_3#84	ERR737192	2013-01-10	72	Multi site collection	Screen	1136	yes	13	15	Included
14623_3#45	ERR737154	2013-01-25	72	Multi site collection	Screen	14623_8#14	ERR737571	2013-02-11	72	Multi site collection	Screen	1136	yes	10	17	Included
14623_3#84	ERR737192	2013-01-10	72	Multi site collection	Screen	14623_8#14	ERR737571	2013-02-11	72	Multi site collection	Screen	1136	yes	7	32	Included
14200_6#38	ERR701942	2012-08-22	80	Multi site collection	Screen	14555_7#19	ERR736951	2012-08-24	80	GROIN	Clinical	537	yes	9	2	Included
14200_6#38	ERR701942	2012-08-22	80	Multi site collection	Screen	14672_2#28	ERR742902	2012-09-24	80	Multi site collection	Screen	537	yes	8	33	Included
14555_7#19	ERR736951	2012-08-24	80	GROIN	Clinical	14672_2#28	ERR742902	2012-09-24	80	Multi site collection	Screen	537	yes	8	31	Included
14200_7#7	ERR702006	2012-11-02	80	Multi site collection	Screen	14208_8#45	ERR702178	2012-12-20	80	Multi site collection	Screen	772	no	66	48	Included
14200_7#7	ERR702006	2012-11-02	80	Multi site collection	Screen	14324_8#42	ERR714857	2012-12-07	80	Multi site collection	Screen	772	no	70	35	Included
14208_8#45	ERR702178	2012-12-20	80	Multi site collection	Screen	14324_8#42	ERR714857	2012-12-07	80	Multi site collection	Screen	772	no	5	13	Included
14448_2#20	ERR715294	2013-01-22	97	Multi site	Screen	14623_2#56	ERR737075	2013-01-02	97	Multi site collection	Screen	1154	no	5	20	Included
14623_8#83	ERR737640	2012-06-06	130	Multi site collection	Screen	8490_3#74	ERR211963	2012-05-08	130	Multi site collection	Screen	163	no	4	29	Included
14200_6#87	ERR701991	2012-08-01	361	VAGINA	Clinical	14324_8#59	ERR714874	2012-12-11	361	Multi site collection	Screen	17	yes	7	132	Included
14200_6#87	ERR701991	2012-08-01	361	VAGINA	Clinical	14555_7#21	ERR736953	2012-08-29	361	Multi site collection	Screen	17	yes	7	28	Included
14200_6#87	ERR701991	2012-08-01	361	VAGINA	Clinical	14623_5#5	ERR737293	2013-02-14	361	GROIN	Clinical	17	yes	9	197	Included
14324_8#59	ERR714874	2012-12-11	361	Multi site collection	Screen	14555_7#21	ERR736953	2012-08-29	361	Multi site collection	Screen	17	yes	12	104	Included
14324_8#59	ERR714874	2012-12-11	361	Multi site collection	Screen	14623_5#5	ERR737293	2013-02-14	361	GROIN	Clinical	17	yes	6	65	Included
14555_7#21	ERR736953	2012-08-29	361	Multi site collection	Screen	14623_5#5	ERR737293	2013-02-14	361	GROIN	Clinical	17	yes	12	169	Included
14208_8#15	ERR702148	2012-11-20	361	Multi site collection	Screen	14623_4#72	ERR737270	2013-02-13	361	Multi site collection	Screen	800	no	6	85	Included
14208_8#15	ERR702148	2012-11-20	361	Multi site collection	Screen	14623_6#56	ERR737433	2012-11-13	361	Multi site collection	Screen	800	no	10	7	Included
14208_8#15	ERR702148	2012-11-20	361	Multi site collection	Screen	14623_8#23	ERR737580	2013-02-15	361	Multi site collection	Screen	800	no	4	87	Included
14623_4#72	ERR737270	2013-02-13	361	Multi site collection	Screen	14623_6#56	ERR737433	2012-11-13	361	Multi site collection	Screen	800	no	6	92	Included
14623_4#72	ERR737270	2013-02-13	361	Multi site collection	Screen	14623_8#23	ERR737580	2013-02-15	361	Multi site collection	Screen	800	no	2	2	Included
14623_6#56	ERR737433	2012-11-13	361	Multi site collection	Screen	14623_8#23	ERR737580	2013-02-15	361	Multi site collection	Screen	800	no	8	94	Included

## Sheet: ST 22 core genome
SequencingTag1	RunAccession1	CollectionDate1	ClonalComplex1	SpecimenSite1	SpecimenType1	SequencingTag2	RunAccession2	CollectionDate2	ClonalComplex2	SpecimenSite2	SpecimenType2	SNPs	AnonymisedPatientId	HostSymptomatic	TimeGap	Note
14672_2#90	ERR742964	2012-09-13	1	Multi site collection	Screen	8524_5#27	ERR212862	2012-06-04	1	Multi site collection	Screen	3	18	yes	101	Included
14200_6#33	ERR701937	2012-08-21	1	VULVA	Clinical	14555_7#10	ERR730952	2012-08-22	1	Multi site collection	Screen	5	20	yes	1	Included
14208_8#62	ERR702195	2013-01-30	1	Multi site collection	Screen	8524_3#74	ERR212813	2012-04-25	1	Multi site collection	Screen	2	108	no	280	Included
14200_8#80	ERR702119	2012-06-14	1	Multi site collection	Screen	14448_1#20	ERR715205	2012-05-18	1	Multi site collection	Screen	0	137	yes	27	Included
14200_8#80	ERR702119	2012-06-14	1	Multi site collection	Screen	8490_3#43	ERR211932	2012-05-01	1	Multi site collection	Screen	8	137	yes	44	Included
14448_1#20	ERR715205	2012-05-18	1	Multi site collection	Screen	8490_3#43	ERR211932	2012-05-01	1	Multi site collection	Screen	8	137	yes	17	Included
14672_2#73	ERR742947	2012-09-21	1	Multi site collection	Screen	8490_3#48	ERR211937	2012-05-02	1	Multi site collection	Screen	2	140	no	142	Included
14555_7#47	ERR736979	2012-05-06	1	EAR	Clinical	8490_3#65	ERR211954	2012-05-05	1	Multi site collection	Screen	2	153	yes	1	Included
14448_1#43	ERR715228	2012-06-06	1	Multi site collection	Screen	14448_1#71	ERR715256	2012-08-29	1	Multi site collection	Screen	10	203	yes	84	Included
14448_1#43	ERR715228	2012-06-06	1	Multi site collection	Screen	14555_7#33	ERR736965	2012-09-15	1	HIP	Clinical	9	203	yes	101	Included
14448_1#43	ERR715228	2012-06-06	1	Multi site collection	Screen	8447_7#29	ERR204164	2012-05-18	1	Multi site collection	Screen	0	203	yes	19	Included
14448_1#71	ERR715256	2012-08-29	1	Multi site collection	Screen	14555_7#33	ERR736965	2012-09-15	1	HIP	Clinical	5	203	yes	17	Included
14448_1#71	ERR715256	2012-08-29	1	Multi site collection	Screen	8447_7#29	ERR204164	2012-05-18	1	Multi site collection	Screen	10	203	yes	103	Included
14555_7#33	ERR736965	2012-09-15	1	HIP	Clinical	8447_7#29	ERR204164	2012-05-18	1	Multi site collection	Screen	9	203	yes	120	Included
14448_1#45	ERR715230	2012-05-25	1	Multi site collection	Screen	8447_7#74	ERR204209	2012-05-25	1	Multi site collection	Screen	1	238	no	0	Included
14623_8#63	ERR737620	2012-08-17	1	Multi site collection	Screen	8525_1#10	ERR212940	2012-06-23	1	Multi site collection	Screen	3	346	no	55	Included
14200_6#82	ERR701986	2012-07-24	1	Multi site collection	Screen	14555_7#4	ERR736944	2012-08-01	1	ANKLE	Clinical	0	444	yes	8	Included
14448_3#90	ERR715447	2012-07-27	1	Multi site collection	Screen	8525_1#59	ERR212989	2012-06-29	1	FOOT	Clinical	0	459	yes	28	Included
14200_8#89	ERR702127	2012-08-09	1	Multi site collection	Screen	14448_2#2	ERR715277	2013-01-03	1	Multi site collection	Screen	0	499	no	147	Included
14323_1#18	ERR714745	2012-09-25	1	Multi site collection	Screen	14672_2#65	ERR742939	2012-10-29	1	Multi site collection	Screen	2	640	no	34	Included
14448_2#65	ERR715339	2012-11-25	1	LEG	Clinical	14623_6#89	ERR737466	2012-11-23	1	Multi site collection	Screen	26	830	yes	2	Included
14208_8#31	ERR702164	2013-01-04	1	Multi site collection	Screen	14324_8#52	ERR714867	2012-12-09	1	Multi site collection	Screen	1	871	no	26	Included
14208_8#31	ERR702164	2013-01-04	1	Multi site collection	Screen	14623_8#33	ERR737590	2013-02-23	1	Multi site collection	Screen	5	871	no	50	Included
14324_8#52	ERR714867	2012-12-09	1	Multi site collection	Screen	14623_8#33	ERR737590	2013-02-23	1	Multi site collection	Screen	6	871	no	76	Included
14323_1#14	ERR714741	2012-09-24	1	GROIN	Clinical	14623_2#68	ERR737087	2013-01-04	30	LEG	Clinical	29822	1071	yes	102	outlier, different CCs
14323_1#14	ERR714741	2012-09-24	1	GROIN	Clinical	14623_4#4	ERR737202	2013-01-14	22	Multi site collection	Screen	21400	1071	yes	112	outlier, different CCs
14555_7#62	ERR736994	2013-02-16	1	FOOT	Clinical	14623_5#6	ERR737294	2013-02-16	1	Multi site collection	Screen	0	1146	yes	0	Included
14555_7#62	ERR736994	2013-02-16	1	FOOT	Clinical	14623_8#9	ERR737566	2013-02-20	1	FOOT	Clinical	0	1146	yes	4	Included
14623_5#6	ERR737294	2013-02-16	1	Multi site collection	Screen	14623_8#9	ERR737566	2013-02-20	1	FOOT	Clinical	0	1146	yes	4	Included
14623_4#15	ERR737213	2013-01-28	1	Multi site collection	Screen	14623_7#45	ERR737512	2013-03-26	1	Multi site collection	Screen	5	1232	no	57	Included
14623_4#59	ERR737257	2013-02-10	1	Multi site collection	Screen	14623_5#90	ERR737378	2013-03-12	1	Multi site collection	Screen	2	1267	no	30	Included
14623_7#52	ERR737519	2013-03-19	1	Multi site collection	Screen	14623_8#55	ERR737612	2013-03-19	1	Multi site collection	Screen	1	1372	no	0	Included
14412_8#68	ERR715163	2013-03-26	1	CHEST	Clinical	14623_7#77	ERR737544	2013-03-26	1	CHEST	Clinical	3	1476	yes	0	Included
14323_1#8	ERR714735	2012-09-17	5	Multi site collection	Screen	8490_3#95	ERR211984	2012-05-11	5	Multi site collection	Screen	3	175	no	129	Included
14324_8#72	ERR714887	2012-06-22	5	Multi site collection	Screen	9716_3#67	ERR355930	2012-05-16	5	Multi site collection	Screen	16	194	no	37	Included
14672_2#61	ERR742935	2012-09-20	5	Multi site collection	Screen	8447_7#38	ERR204173	2012-05-21	5	Multi site collection	Screen	7	210	no	122	Included
14200_8#5	ERR702046	2012-06-19	5	Multi site collection	Screen	14555_7#72	ERR737004	2012-05-21	5	Multi site	Screen	7	216	yes	29	Included
14200_8#5	ERR702046	2012-06-19	5	Multi site collection	Screen	14672_2#86	ERR742960	2012-06-20	5	Multi site collection	Screen	2	216	yes	1	Included
14200_8#5	ERR702046	2012-06-19	5	Multi site collection	Screen	8490_3#87	ERR211976	2012-05-06	5	FOREARM	Clinical	7	216	yes	44	Included
14555_7#72	ERR737004	2012-05-21	5	Multi site	Screen	14672_2#86	ERR742960	2012-06-20	5	Multi site collection	Screen	5	216	yes	30	Included
14555_7#72	ERR737004	2012-05-21	5	Multi site	Screen	8490_3#87	ERR211976	2012-05-06	5	FOREARM	Clinical	8	216	yes	15	Included
14672_2#86	ERR742960	2012-06-20	5	Multi site collection	Screen	8490_3#87	ERR211976	2012-05-06	5	FOREARM	Clinical	5	216	yes	45	Included
14623_6#42	ERR737419	2012-11-07	5	UMBILICUS	Clinical	8447_7#55	ERR204190	2012-05-21	5	Multi site collection	Screen	1	218	yes	170	Included
14623_6#13	ERR737390	2012-06-18	5	Multi site collection	Screen	14672_2#77	ERR742951	2012-06-26	22	Multi site collection	Screen	21640	237	no	8	outlier, different CCs
14623_6#13	ERR737390	2012-06-18	5	Multi site collection	Screen	8447_7#65	ERR204200	2012-05-25	5	Multi site collection	Screen	15	237	no	24	Included
14623_5#51	ERR737339	2013-02-26	5	Multi site collection	Screen	8525_1#64	ERR212994	2012-07-02	5	Multi site collection	Screen	2	377	no	239	Included
14448_1#17	ERR715202	2012-07-26	5	Multi site collection	Screen	8525_1#70	ERR213000	2012-07-03	5	Multi site collection	Screen	2	380	no	23	Included
14200_8#46	ERR702087	2012-08-03	5	Multi site collection	Screen	14623_4#27	ERR737225	2013-01-30	5	Multi site collection	Screen	9	473	no	180	Included
14200_8#47	ERR702088	2012-08-03	5	Multi site collection	Screen	14555_7#8	ERR736948	2012-08-14	5	ABDOMEN	Clinical	1	474	yes	11	Included
14200_8#47	ERR702088	2012-08-03	5	Multi site collection	Screen	14672_2#57	ERR742931	2012-09-09	5	ABDOMEN	Clinical	1	474	yes	37	Included
14555_7#8	ERR736948	2012-08-14	5	ABDOMEN	Clinical	14672_2#57	ERR742931	2012-09-09	5	ABDOMEN	Clinical	0	474	yes	26	Included
14200_6#88	ERR701992	2012-08-03	5	Multi site collection	Screen	14623_6#39	ERR737416	2012-10-31	5	Multi site	Screen	2	475	no	89	Included
14200_6#88	ERR701992	2012-08-03	5	Multi site collection	Screen	14672_2#18	ERR742892	2012-10-09	5	Multi site collection	Screen	6	475	no	67	Included
14623_6#39	ERR737416	2012-10-31	5	Multi site	Screen	14672_2#18	ERR742892	2012-10-09	5	Multi site collection	Screen	6	475	no	22	Included
14555_7#26	ERR736958	2012-09-08	5	Multi site collection	Screen	14623_3#7	ERR737116	2013-01-14	5	AXILLA	Clinical	0	590	yes	128	Included
14555_7#26	ERR736958	2012-09-08	5	Multi site collection	Screen	14623_4#75	ERR737273	2013-02-14	5	Multi site collection	Screen	1	590	yes	159	Included
14555_7#26	ERR736958	2012-09-08	5	Multi site collection	Screen	14623_6#38	ERR737415	2012-10-29	5	Multi site collection	Screen	1	590	yes	51	Included
14555_7#26	ERR736958	2012-09-08	5	Multi site collection	Screen	8524_3#96	ERR212835	2012-05-01	5	SPUTUM	Clinical	3	590	yes	130	Included
14623_3#7	ERR737116	2013-01-14	5	AXILLA	Clinical	14623_4#75	ERR737273	2013-02-14	5	Multi site collection	Screen	1	590	yes	31	Included
14623_3#7	ERR737116	2013-01-14	5	AXILLA	Clinical	14623_6#38	ERR737415	2012-10-29	5	Multi site collection	Screen	1	590	yes	77	Included
14623_3#7	ERR737116	2013-01-14	5	AXILLA	Clinical	8524_3#96	ERR212835	2012-05-01	5	SPUTUM	Clinical	3	590	yes	258	Included
14623_4#75	ERR737273	2013-02-14	5	Multi site collection	Screen	14623_6#38	ERR737415	2012-10-29	5	Multi site collection	Screen	0	590	yes	108	Included
14623_4#75	ERR737273	2013-02-14	5	Multi site collection	Screen	8524_3#96	ERR212835	2012-05-01	5	SPUTUM	Clinical	4	590	yes	289	Included
14623_6#38	ERR737415	2012-10-29	5	Multi site collection	Screen	8524_3#96	ERR212835	2012-05-01	5	SPUTUM	Clinical	4	590	yes	181	Included
14208_8#6	ERR702139	2012-11-16	5	Multi site collection	Screen	14208_8#80	ERR702213	2012-10-10	5	Multi site collection	Screen	4	668	no	37	Included
14208_8#6	ERR702139	2012-11-16	5	Multi site collection	Screen	14323_1#54	ERR714781	2012-10-02	5	Multi site collection	Screen	4	668	no	45	Included
14208_8#80	ERR702213	2012-10-10	5	Multi site collection	Screen	14323_1#54	ERR714781	2012-10-02	5	Multi site collection	Screen	0	668	no	8	Included
14355_2#71	ERR715071	2012-10-25	5	Multi site collection	Screen	14448_2#55	ERR715329	2012-11-01	5	NOSE	Clinical	1	742	yes	7	Included
14200_8#75	ERR702114	2012-07-09	5	FOOT	Clinical	14448_2#52	ERR715326	2012-10-30	5	Multi site collection	Screen	12	758	yes	113	Included
14208_8#65	ERR702198	2012-12-02	5	Multi site collection	Screen	14324_8#21	ERR714837	2012-11-28	5	Multi site collection	Screen	5	844	no	4	Included
14355_2#48	ERR715048	2012-07-05	5	EAR	Clinical	8524_5#37	ERR212872	2012-06-03	5	EAR	Clinical	4	1016	yes	32	Included
14448_3#31	ERR715392	2013-03-30	5	Multi site collection	Screen	14448_3#34	ERR715395	2013-03-30	5	MOUTH	Clinical	3	1138	yes	0	Included
14448_3#31	ERR715392	2013-03-30	5	Multi site collection	Screen	14623_5#55	ERR737343	2013-02-26	5	VAGINA	Clinical	3	1138	yes	32	Included
14448_3#31	ERR715392	2013-03-30	5	Multi site collection	Screen	14893_8#21	ERR774762	2013-02-26	5	Multi site collection	Screen	1	1138	yes	32	Included
14448_3#34	ERR715395	2013-03-30	5	MOUTH	Clinical	14623_5#55	ERR737343	2013-02-26	5	VAGINA	Clinical	0	1138	yes	32	Included
14448_3#34	ERR715395	2013-03-30	5	MOUTH	Clinical	14893_8#21	ERR774762	2013-02-26	5	Multi site collection	Screen	4	1138	yes	32	Included
14623_5#55	ERR737343	2013-02-26	5	VAGINA	Clinical	14893_8#21	ERR774762	2013-02-26	5	Multi site collection	Screen	4	1138	yes	0	Included
14412_8#63	ERR715158	2013-04-11	5	Multi site collection	Screen	14623_3#38	ERR737147	2013-01-22	5	Multi site collection	Screen	4	1213	no	79	Included
14355_2#53	ERR715053	2012-10-12	8	BLOOD	Clinical	14448_2#40	ERR715314	2012-10-18	8	BLOOD	Clinical	0	7	yes	6	Included
14355_2#53	ERR715053	2012-10-12	8	BLOOD	Clinical	14555_7#43	ERR736975	2012-10-15	8	BLOOD	Clinical	0	7	yes	3	Included
14355_2#53	ERR715053	2012-10-12	8	BLOOD	Clinical	14555_7#46	ERR736978	2012-10-16	8	BLOOD	Clinical	0	7	yes	4	Included
14355_2#53	ERR715053	2012-10-12	8	BLOOD	Clinical	14555_7#89	ERR737021	2012-10-13	8	BLOOD	Clinical	1	7	yes	1	Included
14448_2#40	ERR715314	2012-10-18	8	BLOOD	Clinical	14555_7#43	ERR736975	2012-10-15	8	BLOOD	Clinical	0	7	yes	3	Included
14448_2#40	ERR715314	2012-10-18	8	BLOOD	Clinical	14555_7#46	ERR736978	2012-10-16	8	BLOOD	Clinical	0	7	yes	2	Included
14448_2#40	ERR715314	2012-10-18	8	BLOOD	Clinical	14555_7#89	ERR737021	2012-10-13	8	BLOOD	Clinical	1	7	yes	5	Included
14555_7#43	ERR736975	2012-10-15	8	BLOOD	Clinical	14555_7#46	ERR736978	2012-10-16	8	BLOOD	Clinical	0	7	yes	1	Included
14555_7#43	ERR736975	2012-10-15	8	BLOOD	Clinical	14555_7#89	ERR737021	2012-10-13	8	BLOOD	Clinical	1	7	yes	2	Included
14555_7#46	ERR736978	2012-10-16	8	BLOOD	Clinical	14555_7#89	ERR737021	2012-10-13	8	BLOOD	Clinical	1	7	yes	3	Included
14448_2#21	ERR715295	2013-01-18	8	LEG	Clinical	14448_2#79	ERR715353	2012-12-21	8	TIBIA	Clinical	0	47	yes	28	Included
14448_2#21	ERR715295	2013-01-18	8	LEG	Clinical	14623_3#68	ERR737176	2012-12-21	8	UNSPECIFIED	Unspecified	1	47	yes	28	Included
14448_2#79	ERR715353	2012-12-21	8	TIBIA	Clinical	14623_3#68	ERR737176	2012-12-21	8	UNSPECIFIED	Unspecified	1	47	yes	0	Included
14208_8#67	ERR702200	2012-11-30	8	GROIN	Clinical	14448_1#42	ERR715227	2012-07-16	8	ABDOMEN	Clinical	6	88	yes	137	Included
14208_8#67	ERR702200	2012-11-30	8	GROIN	Clinical	14448_1#6	ERR715191	2012-05-09	8	UNSPECIFIED	Unspecified	1	88	yes	205	Included
14208_8#67	ERR702200	2012-11-30	8	GROIN	Clinical	14448_1#7	ERR715192	2012-07-16	8	Multi site collection	Screen	2	88	yes	137	Included
14208_8#67	ERR702200	2012-11-30	8	GROIN	Clinical	14448_1#75	ERR715260	2012-07-09	8	Multi site	Screen	1	88	yes	144	Included
14208_8#67	ERR702200	2012-11-30	8	GROIN	Clinical	14448_1#77	ERR715262	2012-08-01	8	Multi site collection	Screen	7	88	yes	121	Included
14208_8#67	ERR702200	2012-11-30	8	GROIN	Clinical	14448_1#79	ERR715264	2012-05-09	8	UNSPECIFIED	Unspecified	1	88	yes	205	Included
14208_8#67	ERR702200	2012-11-30	8	GROIN	Clinical	14448_1#8	ERR715193	2012-07-16	8	ABDOMEN	Clinical	6	88	yes	137	Included
14208_8#67	ERR702200	2012-11-30	8	GROIN	Clinical	14448_2#67	ERR715341	2012-11-30	8	NOSE	Clinical	1	88	yes	0	Included
14208_8#67	ERR702200	2012-11-30	8	GROIN	Clinical	14448_3#43	ERR715403	2012-04-24	8	FINGER	Clinical	3	88	yes	220	Included
14208_8#67	ERR702200	2012-11-30	8	GROIN	Clinical	14623_7#36	ERR737503	2013-03-22	8	Multi site collection	Screen	2	88	yes	112	Included
14208_8#67	ERR702200	2012-11-30	8	GROIN	Clinical	14623_8#87	ERR737644	2012-04-24	8	Multi site collection	Screen	1	88	yes	220	Included
14208_8#67	ERR702200	2012-11-30	8	GROIN	Clinical	14672_2#2	ERR742877	2012-04-23	8	Multi site collection	Screen	1	88	yes	221	Included
14208_8#67	ERR702200	2012-11-30	8	GROIN	Clinical	14672_2#38	ERR742912	2012-09-14	8	SCALP	Clinical	8	88	yes	77	Included
14208_8#67	ERR702200	2012-11-30	8	GROIN	Clinical	8524_3#45	ERR212784	2012-04-20	8	Multi site collection	Screen	1	88	yes	224	Included
14448_1#42	ERR715227	2012-07-16	8	ABDOMEN	Clinical	14448_1#6	ERR715191	2012-05-09	8	UNSPECIFIED	Unspecified	5	88	yes	68	Included
14448_1#42	ERR715227	2012-07-16	8	ABDOMEN	Clinical	14448_1#7	ERR715192	2012-07-16	8	Multi site collection	Screen	6	88	yes	0	Included
14448_1#42	ERR715227	2012-07-16	8	ABDOMEN	Clinical	14448_1#75	ERR715260	2012-07-09	8	Multi site	Screen	5	88	yes	7	Included
14448_1#42	ERR715227	2012-07-16	8	ABDOMEN	Clinical	14448_1#77	ERR715262	2012-08-01	8	Multi site collection	Screen	1	88	yes	16	Included
14448_1#42	ERR715227	2012-07-16	8	ABDOMEN	Clinical	14448_1#79	ERR715264	2012-05-09	8	UNSPECIFIED	Unspecified	5	88	yes	68	Included
14448_1#42	ERR715227	2012-07-16	8	ABDOMEN	Clinical	14448_1#8	ERR715193	2012-07-16	8	ABDOMEN	Clinical	0	88	yes	0	Included
14448_1#42	ERR715227	2012-07-16	8	ABDOMEN	Clinical	14448_2#67	ERR715341	2012-11-30	8	NOSE	Clinical	5	88	yes	137	Included
14448_1#42	ERR715227	2012-07-16	8	ABDOMEN	Clinical	14448_3#43	ERR715403	2012-04-24	8	FINGER	Clinical	7	88	yes	83	Included
14448_1#42	ERR715227	2012-07-16	8	ABDOMEN	Clinical	14623_7#36	ERR737503	2013-03-22	8	Multi site collection	Screen	6	88	yes	249	Included
14448_1#42	ERR715227	2012-07-16	8	ABDOMEN	Clinical	14623_8#87	ERR737644	2012-04-24	8	Multi site collection	Screen	5	88	yes	83	Included
14448_1#42	ERR715227	2012-07-16	8	ABDOMEN	Clinical	14672_2#2	ERR742877	2012-04-23	8	Multi site collection	Screen	5	88	yes	84	Included
14448_1#42	ERR715227	2012-07-16	8	ABDOMEN	Clinical	14672_2#38	ERR742912	2012-09-14	8	SCALP	Clinical	2	88	yes	60	Included
14448_1#42	ERR715227	2012-07-16	8	ABDOMEN	Clinical	8524_3#45	ERR212784	2012-04-20	8	Multi site collection	Screen	5	88	yes	87	Included
14448_1#6	ERR715191	2012-05-09	8	UNSPECIFIED	Unspecified	14448_1#7	ERR715192	2012-07-16	8	Multi site collection	Screen	1	88	yes	68	Included
14448_1#6	ERR715191	2012-05-09	8	UNSPECIFIED	Unspecified	14448_1#75	ERR715260	2012-07-09	8	Multi site	Screen	0	88	yes	61	Included
14448_1#6	ERR715191	2012-05-09	8	UNSPECIFIED	Unspecified	14448_1#77	ERR715262	2012-08-01	8	Multi site collection	Screen	6	88	yes	84	Included
14448_1#6	ERR715191	2012-05-09	8	UNSPECIFIED	Unspecified	14448_1#79	ERR715264	2012-05-09	8	UNSPECIFIED	Unspecified	0	88	yes	0	Included
14448_1#6	ERR715191	2012-05-09	8	UNSPECIFIED	Unspecified	14448_1#8	ERR715193	2012-07-16	8	ABDOMEN	Clinical	5	88	yes	68	Included
14448_1#6	ERR715191	2012-05-09	8	UNSPECIFIED	Unspecified	14448_2#67	ERR715341	2012-11-30	8	NOSE	Clinical	0	88	yes	205	Included
14448_1#6	ERR715191	2012-05-09	8	UNSPECIFIED	Unspecified	14448_3#43	ERR715403	2012-04-24	8	FINGER	Clinical	2	88	yes	15	Included
14448_1#6	ERR715191	2012-05-09	8	UNSPECIFIED	Unspecified	14623_7#36	ERR737503	2013-03-22	8	Multi site collection	Screen	1	88	yes	317	Included
14448_1#6	ERR715191	2012-05-09	8	UNSPECIFIED	Unspecified	14623_8#87	ERR737644	2012-04-24	8	Multi site collection	Screen	0	88	yes	15	Included
14448_1#6	ERR715191	2012-05-09	8	UNSPECIFIED	Unspecified	14672_2#2	ERR742877	2012-04-23	8	Multi site collection	Screen	0	88	yes	16	Included
14448_1#6	ERR715191	2012-05-09	8	UNSPECIFIED	Unspecified	14672_2#38	ERR742912	2012-09-14	8	SCALP	Clinical	7	88	yes	128	Included
14448_1#6	ERR715191	2012-05-09	8	UNSPECIFIED	Unspecified	8524_3#45	ERR212784	2012-04-20	8	Multi site collection	Screen	0	88	yes	19	Included
14448_1#7	ERR715192	2012-07-16	8	Multi site collection	Screen	14448_1#75	ERR715260	2012-07-09	8	Multi site	Screen	1	88	yes	7	Included
14448_1#7	ERR715192	2012-07-16	8	Multi site collection	Screen	14448_1#77	ERR715262	2012-08-01	8	Multi site collection	Screen	7	88	yes	16	Included
14448_1#7	ERR715192	2012-07-16	8	Multi site collection	Screen	14448_1#79	ERR715264	2012-05-09	8	UNSPECIFIED	Unspecified	1	88	yes	68	Included
14448_1#7	ERR715192	2012-07-16	8	Multi site collection	Screen	14448_1#8	ERR715193	2012-07-16	8	ABDOMEN	Clinical	6	88	yes	0	Included
14448_1#7	ERR715192	2012-07-16	8	Multi site collection	Screen	14448_2#67	ERR715341	2012-11-30	8	NOSE	Clinical	1	88	yes	137	Included
14448_1#7	ERR715192	2012-07-16	8	Multi site collection	Screen	14448_3#43	ERR715403	2012-04-24	8	FINGER	Clinical	3	88	yes	83	Included
14448_1#7	ERR715192	2012-07-16	8	Multi site collection	Screen	14623_7#36	ERR737503	2013-03-22	8	Multi site collection	Screen	2	88	yes	249	Included
14448_1#7	ERR715192	2012-07-16	8	Multi site collection	Screen	14623_8#87	ERR737644	2012-04-24	8	Multi site collection	Screen	1	88	yes	83	Included
14448_1#7	ERR715192	2012-07-16	8	Multi site collection	Screen	14672_2#2	ERR742877	2012-04-23	8	Multi site collection	Screen	1	88	yes	84	Included
14448_1#7	ERR715192	2012-07-16	8	Multi site collection	Screen	14672_2#38	ERR742912	2012-09-14	8	SCALP	Clinical	8	88	yes	60	Included
14448_1#7	ERR715192	2012-07-16	8	Multi site collection	Screen	8524_3#45	ERR212784	2012-04-20	8	Multi site collection	Screen	1	88	yes	87	Included
14448_1#75	ERR715260	2012-07-09	8	Multi site	Screen	14448_1#77	ERR715262	2012-08-01	8	Multi site collection	Screen	6	88	yes	23	Included
14448_1#75	ERR715260	2012-07-09	8	Multi site	Screen	14448_1#79	ERR715264	2012-05-09	8	UNSPECIFIED	Unspecified	0	88	yes	61	Included
14448_1#75	ERR715260	2012-07-09	8	Multi site	Screen	14448_1#8	ERR715193	2012-07-16	8	ABDOMEN	Clinical	5	88	yes	7	Included
14448_1#75	ERR715260	2012-07-09	8	Multi site	Screen	14448_2#67	ERR715341	2012-11-30	8	NOSE	Clinical	0	88	yes	144	Included
14448_1#75	ERR715260	2012-07-09	8	Multi site	Screen	14448_3#43	ERR715403	2012-04-24	8	FINGER	Clinical	2	88	yes	76	Included
14448_1#75	ERR715260	2012-07-09	8	Multi site	Screen	14623_7#36	ERR737503	2013-03-22	8	Multi site collection	Screen	1	88	yes	256	Included
14448_1#75	ERR715260	2012-07-09	8	Multi site	Screen	14623_8#87	ERR737644	2012-04-24	8	Multi site collection	Screen	0	88	yes	76	Included
14448_1#75	ERR715260	2012-07-09	8	Multi site	Screen	14672_2#2	ERR742877	2012-04-23	8	Multi site collection	Screen	0	88	yes	77	Included
14448_1#75	ERR715260	2012-07-09	8	Multi site	Screen	14672_2#38	ERR742912	2012-09-14	8	SCALP	Clinical	7	88	yes	67	Included
14448_1#75	ERR715260	2012-07-09	8	Multi site	Screen	8524_3#45	ERR212784	2012-04-20	8	Multi site collection	Screen	0	88	yes	80	Included
14448_1#77	ERR715262	2012-08-01	8	Multi site collection	Screen	14448_1#79	ERR715264	2012-05-09	8	UNSPECIFIED	Unspecified	6	88	yes	84	Included
14448_1#77	ERR715262	2012-08-01	8	Multi site collection	Screen	14448_1#8	ERR715193	2012-07-16	8	ABDOMEN	Clinical	1	88	yes	16	Included
14448_1#77	ERR715262	2012-08-01	8	Multi site collection	Screen	14448_2#67	ERR715341	2012-11-30	8	NOSE	Clinical	6	88	yes	121	Included
14448_1#77	ERR715262	2012-08-01	8	Multi site collection	Screen	14448_3#43	ERR715403	2012-04-24	8	FINGER	Clinical	8	88	yes	99	Included
14448_1#77	ERR715262	2012-08-01	8	Multi site collection	Screen	14623_7#36	ERR737503	2013-03-22	8	Multi site collection	Screen	7	88	yes	233	Included
14448_1#77	ERR715262	2012-08-01	8	Multi site collection	Screen	14623_8#87	ERR737644	2012-04-24	8	Multi site collection	Screen	6	88	yes	99	Included
14448_1#77	ERR715262	2012-08-01	8	Multi site collection	Screen	14672_2#2	ERR742877	2012-04-23	8	Multi site collection	Screen	6	88	yes	100	Included
14448_1#77	ERR715262	2012-08-01	8	Multi site collection	Screen	14672_2#38	ERR742912	2012-09-14	8	SCALP	Clinical	3	88	yes	44	Included
14448_1#77	ERR715262	2012-08-01	8	Multi site collection	Screen	8524_3#45	ERR212784	2012-04-20	8	Multi site collection	Screen	6	88	yes	103	Included
14448_1#79	ERR715264	2012-05-09	8	UNSPECIFIED	Unspecified	14448_1#8	ERR715193	2012-07-16	8	ABDOMEN	Clinical	5	88	yes	68	Included
14448_1#79	ERR715264	2012-05-09	8	UNSPECIFIED	Unspecified	14448_2#67	ERR715341	2012-11-30	8	NOSE	Clinical	0	88	yes	205	Included
14448_1#79	ERR715264	2012-05-09	8	UNSPECIFIED	Unspecified	14448_3#43	ERR715403	2012-04-24	8	FINGER	Clinical	2	88	yes	15	Included
14448_1#79	ERR715264	2012-05-09	8	UNSPECIFIED	Unspecified	14623_7#36	ERR737503	2013-03-22	8	Multi site collection	Screen	1	88	yes	317	Included
14448_1#79	ERR715264	2012-05-09	8	UNSPECIFIED	Unspecified	14623_8#87	ERR737644	2012-04-24	8	Multi site collection	Screen	0	88	yes	15	Included
14448_1#79	ERR715264	2012-05-09	8	UNSPECIFIED	Unspecified	14672_2#2	ERR742877	2012-04-23	8	Multi site collection	Screen	0	88	yes	16	Included
14448_1#79	ERR715264	2012-05-09	8	UNSPECIFIED	Unspecified	14672_2#38	ERR742912	2012-09-14	8	SCALP	Clinical	7	88	yes	128	Included
14448_1#79	ERR715264	2012-05-09	8	UNSPECIFIED	Unspecified	8524_3#45	ERR212784	2012-04-20	8	Multi site collection	Screen	0	88	yes	19	Included
14448_1#8	ERR715193	2012-07-16	8	ABDOMEN	Clinical	14448_2#67	ERR715341	2012-11-30	8	NOSE	Clinical	5	88	yes	137	Included
14448_1#8	ERR715193	2012-07-16	8	ABDOMEN	Clinical	14448_3#43	ERR715403	2012-04-24	8	FINGER	Clinical	7	88	yes	83	Included
14448_1#8	ERR715193	2012-07-16	8	ABDOMEN	Clinical	14623_7#36	ERR737503	2013-03-22	8	Multi site collection	Screen	6	88	yes	249	Included
14448_1#8	ERR715193	2012-07-16	8	ABDOMEN	Clinical	14623_8#87	ERR737644	2012-04-24	8	Multi site collection	Screen	5	88	yes	83	Included
14448_1#8	ERR715193	2012-07-16	8	ABDOMEN	Clinical	14672_2#2	ERR742877	2012-04-23	8	Multi site collection	Screen	5	88	yes	84	Included
14448_1#8	ERR715193	2012-07-16	8	ABDOMEN	Clinical	14672_2#38	ERR742912	2012-09-14	8	SCALP	Clinical	2	88	yes	60	Included
14448_1#8	ERR715193	2012-07-16	8	ABDOMEN	Clinical	8524_3#45	ERR212784	2012-04-20	8	Multi site collection	Screen	5	88	yes	87	Included
14448_2#67	ERR715341	2012-11-30	8	NOSE	Clinical	14448_3#43	ERR715403	2012-04-24	8	FINGER	Clinical	2	88	yes	220	Included
14448_2#67	ERR715341	2012-11-30	8	NOSE	Clinical	14623_7#36	ERR737503	2013-03-22	8	Multi site collection	Screen	1	88	yes	112	Included
14448_2#67	ERR715341	2012-11-30	8	NOSE	Clinical	14623_8#87	ERR737644	2012-04-24	8	Multi site collection	Screen	0	88	yes	220	Included
14448_2#67	ERR715341	2012-11-30	8	NOSE	Clinical	14672_2#2	ERR742877	2012-04-23	8	Multi site collection	Screen	0	88	yes	221	Included
14448_2#67	ERR715341	2012-11-30	8	NOSE	Clinical	14672_2#38	ERR742912	2012-09-14	8	SCALP	Clinical	7	88	yes	77	Included
14448_2#67	ERR715341	2012-11-30	8	NOSE	Clinical	8524_3#45	ERR212784	2012-04-20	8	Multi site collection	Screen	0	88	yes	224	Included
14448_3#43	ERR715403	2012-04-24	8	FINGER	Clinical	14623_7#36	ERR737503	2013-03-22	8	Multi site collection	Screen	3	88	yes	332	Included
14448_3#43	ERR715403	2012-04-24	8	FINGER	Clinical	14623_8#87	ERR737644	2012-04-24	8	Multi site collection	Screen	2	88	yes	0	Included
14448_3#43	ERR715403	2012-04-24	8	FINGER	Clinical	14672_2#2	ERR742877	2012-04-23	8	Multi site collection	Screen	2	88	yes	1	Included
14448_3#43	ERR715403	2012-04-24	8	FINGER	Clinical	14672_2#38	ERR742912	2012-09-14	8	SCALP	Clinical	9	88	yes	143	Included
14448_3#43	ERR715403	2012-04-24	8	FINGER	Clinical	8524_3#45	ERR212784	2012-04-20	8	Multi site collection	Screen	2	88	yes	4	Included
14623_7#36	ERR737503	2013-03-22	8	Multi site collection	Screen	14623_8#87	ERR737644	2012-04-24	8	Multi site collection	Screen	1	88	yes	332	Included
14623_7#36	ERR737503	2013-03-22	8	Multi site collection	Screen	14672_2#2	ERR742877	2012-04-23	8	Multi site collection	Screen	1	88	yes	333	Included
14623_7#36	ERR737503	2013-03-22	8	Multi site collection	Screen	14672_2#38	ERR742912	2012-09-14	8	SCALP	Clinical	8	88	yes	189	Included
14623_7#36	ERR737503	2013-03-22	8	Multi site collection	Screen	8524_3#45	ERR212784	2012-04-20	8	Multi site collection	Screen	1	88	yes	336	Included
14623_8#87	ERR737644	2012-04-24	8	Multi site collection	Screen	14672_2#2	ERR742877	2012-04-23	8	Multi site collection	Screen	0	88	yes	1	Included
14623_8#87	ERR737644	2012-04-24	8	Multi site collection	Screen	14672_2#38	ERR742912	2012-09-14	8	SCALP	Clinical	7	88	yes	143	Included
14623_8#87	ERR737644	2012-04-24	8	Multi site collection	Screen	8524_3#45	ERR212784	2012-04-20	8	Multi site collection	Screen	0	88	yes	4	Included
14672_2#2	ERR742877	2012-04-23	8	Multi site collection	Screen	14672_2#38	ERR742912	2012-09-14	8	SCALP	Clinical	7	88	yes	144	Included
14672_2#2	ERR742877	2012-04-23	8	Multi site collection	Screen	8524_3#45	ERR212784	2012-04-20	8	Multi site collection	Screen	0	88	yes	3	Included
14672_2#38	ERR742912	2012-09-14	8	SCALP	Clinical	8524_3#45	ERR212784	2012-04-20	8	Multi site collection	Screen	7	88	yes	147	Included
14208_8#37	ERR702170	2012-12-06	8	Multi site collection	Screen	14208_8#75	ERR702208	2013-01-17	8	Multi site collection	Screen	0	95	no	42	Included
14208_8#37	ERR702170	2012-12-06	8	Multi site collection	Screen	14208_8#77	ERR702210	2012-12-06	8	Multi site collection	Screen	4	95	no	0	Included
14208_8#37	ERR702170	2012-12-06	8	Multi site collection	Screen	8524_3#54	ERR212793	2012-04-22	8	Multi site collection	Screen	1	95	no	228	Included
14208_8#75	ERR702208	2013-01-17	8	Multi site collection	Screen	14208_8#77	ERR702210	2012-12-06	8	Multi site collection	Screen	4	95	no	42	Included
14208_8#75	ERR702208	2013-01-17	8	Multi site collection	Screen	8524_3#54	ERR212793	2012-04-22	8	Multi site collection	Screen	1	95	no	270	Included
14208_8#77	ERR702210	2012-12-06	8	Multi site collection	Screen	8524_3#54	ERR212793	2012-04-22	8	Multi site collection	Screen	5	95	no	228	Included
14555_7#11	ERR730953	2012-08-20	8	ANKLE	Clinical	14555_7#5	ERR736945	2012-08-05	8	Multi site collection	Screen	1	482	yes	15	Included
14555_7#11	ERR730953	2012-08-20	8	ANKLE	Clinical	14893_8#18	ERR774759	2012-09-26	8	AXILLA	Clinical	1	482	yes	37	Included
14555_7#5	ERR736945	2012-08-05	8	Multi site collection	Screen	14893_8#18	ERR774759	2012-09-26	8	AXILLA	Clinical	2	482	yes	52	Included
14200_8#14	ERR702055	2012-08-24	8	Multi site collection	Screen	14448_1#85	ERR715270	2012-08-28	8	ARM	Clinical	3	548	yes	4	Included
14200_8#14	ERR702055	2012-08-24	8	Multi site collection	Screen	14555_7#53	ERR736985	2012-08-24	8	ARM	Clinical	3	548	yes	0	Included
14448_1#85	ERR715270	2012-08-28	8	ARM	Clinical	14555_7#53	ERR736985	2012-08-24	8	ARM	Clinical	2	548	yes	4	Included
14355_1#70	ERR714975	2012-09-14	8	Multi site collection	Screen	14555_7#32	ERR736964	2012-09-14	8	TOE	Clinical	2	613	yes	0	Included
14208_8#82	ERR702215	2013-01-17	8	Multi site collection	Screen	14324_8#28	ERR714843	2012-11-29	8	Multi site collection	Screen	4	849	no	49	Included
14324_8#29	ERR714844	2012-11-29	8	Multi site collection	Screen	14448_2#11	ERR715285	2013-01-29	8	Multi site collection	Screen	11	850	no	61	Included
14208_8#46	ERR702179	2012-12-24	8	Multi site collection	Screen	14324_8#43	ERR714858	2012-12-07	8	Multi site collection	Screen	0	866	no	17	Included
14200_6#41	ERR701945	2012-08-22	8	UNSPECIFIED	Unspecified	14555_7#17	ERR730959	2012-08-23	8	BUTTOCK	Clinical	1	1050	yes	1	Included
14448_3#15	ERR715378	2013-02-17	8	BLOOD	Clinical	14623_4#45	ERR737243	2013-02-04	8	Multi site collection	Screen	0	1135	yes	13	Included
14448_3#15	ERR715378	2013-02-17	8	BLOOD	Clinical	14623_5#3	ERR737291	2013-02-14	8	BLOOD	Clinical	0	1135	yes	3	Included
14623_4#45	ERR737243	2013-02-04	8	Multi site collection	Screen	14623_5#3	ERR737291	2013-02-14	8	BLOOD	Clinical	0	1135	yes	10	Included
14448_2#29	ERR715303	2013-02-01	8	Multi site collection	Screen	14623_4#21	ERR737219	2013-01-27	8	Multi site collection	Screen	0	1230	no	5	Included
14448_3#22	ERR715384	2013-03-12	8	Multi site collection	Screen	14623_5#36	ERR737324	2013-02-27	8	Multi site collection	Screen	16	1317	no	13	Included
14623_8#70	ERR737627	2012-07-02	15	HEEL	Clinical	8525_1#45	ERR212975	2012-06-22	15	HEEL	Clinical	1	28	yes	10	Included
14448_3#49	ERR715409	2012-05-16	22	Multi site collection	Screen	14448_3#56	ERR715415	2012-05-16	22	BLOOD	Clinical	0	1	yes	0	Included
14448_3#49	ERR715409	2012-05-16	22	Multi site collection	Screen	14555_7#71	ERR737003	2012-05-16	22	BLOOD	Clinical	0	1	yes	0	Included
14448_3#49	ERR715409	2012-05-16	22	Multi site collection	Screen	8447_7#30	ERR204165	2012-05-15	22	BLOOD	Clinical	0	1	yes	1	Included
14448_3#56	ERR715415	2012-05-16	22	BLOOD	Clinical	14555_7#71	ERR737003	2012-05-16	22	BLOOD	Clinical	0	1	yes	0	Included
14448_3#56	ERR715415	2012-05-16	22	BLOOD	Clinical	8447_7#30	ERR204165	2012-05-15	22	BLOOD	Clinical	0	1	yes	1	Included
14555_7#71	ERR737003	2012-05-16	22	BLOOD	Clinical	8447_7#30	ERR204165	2012-05-15	22	BLOOD	Clinical	0	1	yes	1	Included
14355_2#36	ERR715036	2012-06-07	22	BLOOD	Clinical	14672_2#3	ERR742878	2012-04-13	22	FOOT	Clinical	79	2	yes	55	outlier 14672_2#3, different parts of the tree
14355_2#36	ERR715036	2012-06-07	22	BLOOD	Clinical	8524_3#27	ERR212766	2012-04-13	22	LEG	Clinical	0	2	yes	55	Included
14672_2#3	ERR742878	2012-04-13	22	FOOT	Clinical	8524_3#27	ERR212766	2012-04-13	22	LEG	Clinical	79	2	yes	0	outlier 14672_2#3, different parts of the tree
14324_8#73	ERR714888	2012-07-16	22	PENIS	Clinical	14355_2#37	ERR715037	2012-08-12	22	BLOOD	Clinical	0	3	yes	27	Included
14324_8#73	ERR714888	2012-07-16	22	PENIS	Clinical	14555_7#1	ERR730951	2012-07-30	22	PERINEUM	Clinical	0	3	yes	14	Included
14324_8#73	ERR714888	2012-07-16	22	PENIS	Clinical	14555_7#50	ERR736982	2012-08-12	22	BLOOD	Clinical	0	3	yes	27	Included
14355_2#37	ERR715037	2012-08-12	22	BLOOD	Clinical	14555_7#1	ERR730951	2012-07-30	22	PERINEUM	Clinical	0	3	yes	13	Included
14355_2#37	ERR715037	2012-08-12	22	BLOOD	Clinical	14555_7#50	ERR736982	2012-08-12	22	BLOOD	Clinical	0	3	yes	0	Included
14555_7#1	ERR730951	2012-07-30	22	PERINEUM	Clinical	14555_7#50	ERR736982	2012-08-12	22	BLOOD	Clinical	0	3	yes	13	Included
14200_6#32	ERR701936	2012-08-21	22	BLOOD	Clinical	14555_7#14	ERR730956	2012-08-22	22	BLOOD	Clinical	0	4	yes	1	Included
14200_6#32	ERR701936	2012-08-21	22	BLOOD	Clinical	14555_7#15	ERR730957	2012-08-22	22	BLOOD	Clinical	0	4	yes	1	Included
14200_6#32	ERR701936	2012-08-21	22	BLOOD	Clinical	14555_7#18	ERR736950	2012-08-22	22	BLOOD	Clinical	0	4	yes	1	Included
14555_7#14	ERR730956	2012-08-22	22	BLOOD	Clinical	14555_7#15	ERR730957	2012-08-22	22	BLOOD	Clinical	0	4	yes	0	Included
14555_7#14	ERR730956	2012-08-22	22	BLOOD	Clinical	14555_7#18	ERR736950	2012-08-22	22	BLOOD	Clinical	0	4	yes	0	Included
14555_7#15	ERR730957	2012-08-22	22	BLOOD	Clinical	14555_7#18	ERR736950	2012-08-22	22	BLOOD	Clinical	0	4	yes	0	Included
14355_2#51	ERR715051	2012-08-26	22	BLOOD	Clinical	8525_1#77	ERR213007	2012-07-04	22	Multi site collection	Screen	109	5	yes	53	outliers, different parts of the tree
14355_2#52	ERR715052	2012-09-28	22	BLOOD	Clinical	14448_1#22	ERR715207	2012-06-26	22	ELBOW	Clinical	1	6	yes	94	Included
14355_2#52	ERR715052	2012-09-28	22	BLOOD	Clinical	14448_1#73	ERR715258	2012-08-23	22	ELBOW	Clinical	1	6	yes	36	Included
14355_2#52	ERR715052	2012-09-28	22	BLOOD	Clinical	14448_3#77	ERR715434	2012-07-06	22	Multi site	Screen	1	6	yes	84	Included
14355_2#52	ERR715052	2012-09-28	22	BLOOD	Clinical	14623_8#79	ERR737636	2012-08-23	22	Multi site collection	Screen	2	6	yes	36	Included
14355_2#52	ERR715052	2012-09-28	22	BLOOD	Clinical	14672_2#81	ERR742955	2012-09-30	22	ELBOW	Clinical	1	6	yes	2	Included
14355_2#52	ERR715052	2012-09-28	22	BLOOD	Clinical	8524_5#61	ERR212896	2012-06-10	22	ELBOW	Clinical	1	6	yes	110	Included
14448_1#22	ERR715207	2012-06-26	22	ELBOW	Clinical	14448_1#73	ERR715258	2012-08-23	22	ELBOW	Clinical	0	6	yes	58	Included
14448_1#22	ERR715207	2012-06-26	22	ELBOW	Clinical	14448_3#77	ERR715434	2012-07-06	22	Multi site	Screen	0	6	yes	10	Included
14448_1#22	ERR715207	2012-06-26	22	ELBOW	Clinical	14623_8#79	ERR737636	2012-08-23	22	Multi site collection	Screen	1	6	yes	58	Included
14448_1#22	ERR715207	2012-06-26	22	ELBOW	Clinical	14672_2#81	ERR742955	2012-09-30	22	ELBOW	Clinical	0	6	yes	96	Included
14448_1#22	ERR715207	2012-06-26	22	ELBOW	Clinical	8524_5#61	ERR212896	2012-06-10	22	ELBOW	Clinical	0	6	yes	16	Included
14448_1#73	ERR715258	2012-08-23	22	ELBOW	Clinical	14448_3#77	ERR715434	2012-07-06	22	Multi site	Screen	0	6	yes	48	Included
14448_1#73	ERR715258	2012-08-23	22	ELBOW	Clinical	14623_8#79	ERR737636	2012-08-23	22	Multi site collection	Screen	1	6	yes	0	Included
14448_1#73	ERR715258	2012-08-23	22	ELBOW	Clinical	14672_2#81	ERR742955	2012-09-30	22	ELBOW	Clinical	0	6	yes	38	Included
14448_1#73	ERR715258	2012-08-23	22	ELBOW	Clinical	8524_5#61	ERR212896	2012-06-10	22	ELBOW	Clinical	0	6	yes	74	Included
14448_3#77	ERR715434	2012-07-06	22	Multi site	Screen	14623_8#79	ERR737636	2012-08-23	22	Multi site collection	Screen	1	6	yes	48	Included
14448_3#77	ERR715434	2012-07-06	22	Multi site	Screen	14672_2#81	ERR742955	2012-09-30	22	ELBOW	Clinical	0	6	yes	86	Included
14448_3#77	ERR715434	2012-07-06	22	Multi site	Screen	8524_5#61	ERR212896	2012-06-10	22	ELBOW	Clinical	0	6	yes	26	Included
14623_8#79	ERR737636	2012-08-23	22	Multi site collection	Screen	14672_2#81	ERR742955	2012-09-30	22	ELBOW	Clinical	1	6	yes	38	Included
14623_8#79	ERR737636	2012-08-23	22	Multi site collection	Screen	8524_5#61	ERR212896	2012-06-10	22	ELBOW	Clinical	1	6	yes	74	Included
14672_2#81	ERR742955	2012-09-30	22	ELBOW	Clinical	8524_5#61	ERR212896	2012-06-10	22	ELBOW	Clinical	0	6	yes	112	Included
14324_8#89	ERR714904	2012-10-19	22	BLOOD	Clinical	14355_2#11	ERR715011	2012-10-12	22	Multi site collection	Screen	1	8	yes	7	Included
14355_2#76	ERR715076	2012-10-22	22	BLOOD	Clinical	14448_2#44	ERR715318	2012-10-22	22	Multi site collection	Screen	2	9	yes	0	Included
14355_2#76	ERR715076	2012-10-22	22	BLOOD	Clinical	14623_7#37	ERR737504	2013-03-23	22	Multi site collection	Screen	10	9	yes	152	Included
14355_2#76	ERR715076	2012-10-22	22	BLOOD	Clinical	14672_2#8	ERR742883	2012-11-01	22	Multi site collection	Screen	1	9	yes	10	Included
14448_2#44	ERR715318	2012-10-22	22	Multi site collection	Screen	14623_7#37	ERR737504	2013-03-23	22	Multi site collection	Screen	10	9	yes	152	Included
14448_2#44	ERR715318	2012-10-22	22	Multi site collection	Screen	14672_2#8	ERR742883	2012-11-01	22	Multi site collection	Screen	1	9	yes	10	Included
14623_7#37	ERR737504	2013-03-23	22	Multi site collection	Screen	14672_2#8	ERR742883	2012-11-01	22	Multi site collection	Screen	9	9	yes	142	Included
14208_8#88	ERR702221	2012-12-07	22	SKIN	Clinical	14324_8#50	ERR714865	2012-12-04	22	PERIANAL	Clinical	2	10	yes	3	Included
14208_8#88	ERR702221	2012-12-07	22	SKIN	Clinical	14324_8#51	ERR714866	2012-12-08	22	BLOOD	Clinical	2	10	yes	1	Included
14208_8#88	ERR702221	2012-12-07	22	SKIN	Clinical	14555_7#78	ERR737010	2012-12-08	22	Multi site collection	Screen	3	10	yes	1	Included
14324_8#50	ERR714865	2012-12-04	22	PERIANAL	Clinical	14324_8#51	ERR714866	2012-12-08	22	BLOOD	Clinical	0	10	yes	4	Included
14324_8#50	ERR714865	2012-12-04	22	PERIANAL	Clinical	14555_7#78	ERR737010	2012-12-08	22	Multi site collection	Screen	1	10	yes	4	Included
14324_8#51	ERR714866	2012-12-08	22	BLOOD	Clinical	14555_7#78	ERR737010	2012-12-08	22	Multi site collection	Screen	1	10	yes	0	Included
14448_2#85	ERR715359	2013-01-10	22	LEG	Clinical	14555_7#81	ERR737013	2013-01-27	22	Multi site collection	Screen	0	11	yes	17	Included
14448_2#85	ERR715359	2013-01-10	22	LEG	Clinical	14623_2#35	ERR737054	2012-12-24	22	BLOOD	Clinical	2	11	yes	17	Included
14555_7#81	ERR737013	2013-01-27	22	Multi site collection	Screen	14623_2#35	ERR737054	2012-12-24	22	BLOOD	Clinical	2	11	yes	34	Included
14200_6#69	ERR701973	2012-08-22	22	C.S.F., unspecified	Clinical	14555_7#16	ERR730958	2012-08-26	22	Multi site collection	Screen	0	12	yes	4	Included
14448_1#33	ERR715218	2012-05-27	22	ASCITIC FLUID	Clinical	14448_1#64	ERR715249	2012-07-16	22	ABDOMEN	Clinical	0	25	yes	50	Included
14448_1#33	ERR715218	2012-05-27	22	ASCITIC FLUID	Clinical	14448_1#78	ERR715263	2012-08-22	22	UNSPECIFIED	Unspecified	1	25	yes	87	Included
14448_1#33	ERR715218	2012-05-27	22	ASCITIC FLUID	Clinical	14555_7#56	ERR736988	2012-09-07	22	Multi site collection	Screen	0	25	yes	103	Included
14448_1#33	ERR715218	2012-05-27	22	ASCITIC FLUID	Clinical	8447_7#88	ERR204223	2012-05-27	22	ASCITIC FLUID	Clinical	0	25	yes	0	Included
14448_1#64	ERR715249	2012-07-16	22	ABDOMEN	Clinical	14448_1#78	ERR715263	2012-08-22	22	UNSPECIFIED	Unspecified	1	25	yes	37	Included
14448_1#64	ERR715249	2012-07-16	22	ABDOMEN	Clinical	14555_7#56	ERR736988	2012-09-07	22	Multi site collection	Screen	0	25	yes	53	Included
14448_1#64	ERR715249	2012-07-16	22	ABDOMEN	Clinical	8447_7#88	ERR204223	2012-05-27	22	ASCITIC FLUID	Clinical	0	25	yes	50	Included
14448_1#78	ERR715263	2012-08-22	22	UNSPECIFIED	Unspecified	14555_7#56	ERR736988	2012-09-07	22	Multi site collection	Screen	1	25	yes	16	Included
14448_1#78	ERR715263	2012-08-22	22	UNSPECIFIED	Unspecified	8447_7#88	ERR204223	2012-05-27	22	ASCITIC FLUID	Clinical	1	25	yes	87	Included
14555_7#56	ERR736988	2012-09-07	22	Multi site collection	Screen	8447_7#88	ERR204223	2012-05-27	22	ASCITIC FLUID	Clinical	0	25	yes	103	Included
14200_8#84	ERR702122	2012-06-07	22	Extra-vascular catheter/drain	Clinical	14623_5#21	ERR737309	2013-02-19	22	UNSPECIFIED	Unspecified	6	26	yes	257	Included
14200_8#84	ERR702122	2012-06-07	22	Extra-vascular catheter/drain	Clinical	14672_2#36	ERR742910	2012-09-13	22	ABDOMEN	Clinical	9	26	yes	98	Included
14200_8#84	ERR702122	2012-06-07	22	Extra-vascular catheter/drain	Clinical	14672_2#64	ERR742938	2012-09-19	22	ABDOMEN	Clinical	1	26	yes	104	Included
14200_8#84	ERR702122	2012-06-07	22	Extra-vascular catheter/drain	Clinical	8524_3#69	ERR212808	2012-04-20	22	UNSPECIFIED	Unspecified	11	26	yes	48	Included
14623_5#21	ERR737309	2013-02-19	22	UNSPECIFIED	Unspecified	14672_2#36	ERR742910	2012-09-13	22	ABDOMEN	Clinical	13	26	yes	159	Included
14623_5#21	ERR737309	2013-02-19	22	UNSPECIFIED	Unspecified	14672_2#64	ERR742938	2012-09-19	22	ABDOMEN	Clinical	7	26	yes	153	Included
14623_5#21	ERR737309	2013-02-19	22	UNSPECIFIED	Unspecified	8524_3#69	ERR212808	2012-04-20	22	UNSPECIFIED	Unspecified	15	26	yes	305	Included
14672_2#36	ERR742910	2012-09-13	22	ABDOMEN	Clinical	14672_2#64	ERR742938	2012-09-19	22	ABDOMEN	Clinical	10	26	yes	6	Included
14672_2#36	ERR742910	2012-09-13	22	ABDOMEN	Clinical	8524_3#69	ERR212808	2012-04-20	22	UNSPECIFIED	Unspecified	1	26	yes	146	Included
14672_2#64	ERR742938	2012-09-19	22	ABDOMEN	Clinical	8524_3#69	ERR212808	2012-04-20	22	UNSPECIFIED	Unspecified	12	26	yes	152	Included
14448_1#23	ERR715208	2012-06-12	22	FOOT	Clinical	14672_2#83	ERR742957	2012-06-12	22	FOOT	Clinical	0	27	yes	0	Included
14448_1#23	ERR715208	2012-06-12	22	FOOT	Clinical	8524_5#74	ERR212909	2012-06-12	22	FOOT	Clinical	0	27	yes	0	Included
14672_2#83	ERR742957	2012-06-12	22	FOOT	Clinical	8524_5#74	ERR212909	2012-06-12	22	FOOT	Clinical	0	27	yes	0	Included
14200_6#63	ERR701967	2012-08-10	22	Intra-vascular catheter	Clinical	14448_2#78	ERR715352	2012-12-20	22	Multi site collection	Screen	0	32	yes	132	Included
14200_6#63	ERR701967	2012-08-10	22	Intra-vascular catheter	Clinical	14555_7#30	ERR736962	2012-09-13	22	CHEST	Clinical	0	32	yes	34	Included
14448_2#78	ERR715352	2012-12-20	22	Multi site collection	Screen	14555_7#30	ERR736962	2012-09-13	22	CHEST	Clinical	0	32	yes	98	Included
14200_8#13	ERR702054	2012-08-24	22	Multi site collection	Screen	14324_8#74	ERR714889	2012-09-17	22	Multi site	Screen	5	33	yes	24	Included
14200_8#13	ERR702054	2012-08-24	22	Multi site collection	Screen	14448_1#65	ERR715250	2012-09-03	22	Multi site collection	Screen	5	33	yes	10	Included
14200_8#13	ERR702054	2012-08-24	22	Multi site collection	Screen	14555_7#24	ERR736956	2012-09-03	22	Multi site collection	Screen	7	33	yes	10	Included
14200_8#13	ERR702054	2012-08-24	22	Multi site collection	Screen	14555_7#25	ERR736957	2012-08-25	22	PERIANAL	Clinical	6	33	yes	1	Included
14324_8#74	ERR714889	2012-09-17	22	Multi site	Screen	14448_1#65	ERR715250	2012-09-03	22	Multi site collection	Screen	2	33	yes	14	Included
14324_8#74	ERR714889	2012-09-17	22	Multi site	Screen	14555_7#24	ERR736956	2012-09-03	22	Multi site collection	Screen	4	33	yes	14	Included
14324_8#74	ERR714889	2012-09-17	22	Multi site	Screen	14555_7#25	ERR736957	2012-08-25	22	PERIANAL	Clinical	3	33	yes	23	Included
14448_1#65	ERR715250	2012-09-03	22	Multi site collection	Screen	14555_7#24	ERR736956	2012-09-03	22	Multi site collection	Screen	2	33	yes	0	Included
14448_1#65	ERR715250	2012-09-03	22	Multi site collection	Screen	14555_7#25	ERR736957	2012-08-25	22	PERIANAL	Clinical	1	33	yes	9	Included
14555_7#24	ERR736956	2012-09-03	22	Multi site collection	Screen	14555_7#25	ERR736957	2012-08-25	22	PERIANAL	Clinical	3	33	yes	9	Included
14355_1#57	ERR714962	2012-09-12	22	Intra-vascular catheter	Clinical	14555_7#38	ERR736970	2012-09-28	22	Multi site collection	Screen	2	35	yes	16	Included
14355_1#57	ERR714962	2012-09-12	22	Intra-vascular catheter	Clinical	14672_2#35	ERR742909	2012-09-12	22	Other device	Clinical	1	35	yes	0	Included
14555_7#38	ERR736970	2012-09-28	22	Multi site collection	Screen	14672_2#35	ERR742909	2012-09-12	22	Other device	Clinical	1	35	yes	16	Included
14355_1#83	ERR714988	2012-09-17	22	Multi site collection	Screen	14555_7#44	ERR736976	2012-10-13	22	SUB DURAL	Clinical	1	37	yes	26	Included
14355_1#83	ERR714988	2012-09-17	22	Multi site collection	Screen	14672_2#42	ERR742916	2012-10-13	22	Multi site collection	Screen	0	37	yes	26	Included
14555_7#44	ERR736976	2012-10-13	22	SUB DURAL	Clinical	14672_2#42	ERR742916	2012-10-13	22	Multi site collection	Screen	1	37	yes	0	Included
14355_2#29	ERR715029	2012-10-18	22	TIBIA	Clinical	14623_3#54	ERR737163	2012-12-11	22	UNSPECIFIED	Unspecified	30	38	yes	54	Included
14355_2#29	ERR715029	2012-10-18	22	TIBIA	Clinical	14672_2#32	ERR742906	2012-10-18	22	LEG	Clinical	0	38	yes	0	Included
14355_2#29	ERR715029	2012-10-18	22	TIBIA	Clinical	14672_2#51	ERR742925	2012-10-20	22	TIBIA	Clinical	0	38	yes	2	Included
14623_3#54	ERR737163	2012-12-11	22	UNSPECIFIED	Unspecified	14672_2#32	ERR742906	2012-10-18	22	LEG	Clinical	30	38	yes	54	Included
14623_3#54	ERR737163	2012-12-11	22	UNSPECIFIED	Unspecified	14672_2#51	ERR742925	2012-10-20	22	TIBIA	Clinical	30	38	yes	52	Included
14672_2#32	ERR742906	2012-10-18	22	LEG	Clinical	14672_2#51	ERR742925	2012-10-20	22	TIBIA	Clinical	0	38	yes	2	Included
14448_2#3	ERR715278	2012-10-24	22	HEAD	Clinical	14893_8#25	ERR774766	2012-05-24	22	UNSPECIFIED	Unspecified	1	40	yes	153	Included
14448_2#3	ERR715278	2012-10-24	22	HEAD	Clinical	8524_3#61	ERR212800	2012-04-23	22	Multi site collection	Screen	3	40	yes	184	Included
14893_8#25	ERR774766	2012-05-24	22	UNSPECIFIED	Unspecified	8524_3#61	ERR212800	2012-04-23	22	Multi site collection	Screen	2	40	yes	31	Included
14208_8#85	ERR702218	2012-11-30	22	FOOT	Clinical	14324_8#13	ERR714829	2012-11-26	22	Multi site collection	Screen	1	44	yes	4	Included
14208_8#85	ERR702218	2012-11-30	22	FOOT	Clinical	14555_7#75	ERR737007	2012-11-30	22	FOOT	Clinical	1	44	yes	0	Included
14324_8#13	ERR714829	2012-11-26	22	Multi site collection	Screen	14555_7#75	ERR737007	2012-11-30	22	FOOT	Clinical	0	44	yes	4	Included
14324_8#34	ERR714849	2012-12-03	22	Multi site collection	Screen	14448_2#69	ERR715343	2012-12-03	22	THIGH	Clinical	0	45	yes	0	Included
14324_8#34	ERR714849	2012-12-03	22	Multi site collection	Screen	14555_7#76	ERR737008	2012-12-04	22	THIGH	Clinical	0	45	yes	1	Included
14448_2#69	ERR715343	2012-12-03	22	THIGH	Clinical	14555_7#76	ERR737008	2012-12-04	22	THIGH	Clinical	0	45	yes	1	Included
14208_8#39	ERR702172	2012-12-05	22	HEEL	Clinical	14208_8#63	ERR702196	2012-11-25	22	HEEL	Clinical	0	46	yes	10	Included
14208_8#39	ERR702172	2012-12-05	22	HEEL	Clinical	14324_8#8	ERR714824	2012-11-25	22	Multi site collection	Screen	83	46	yes	10	outlier 14324_8#8, different parts of the tree
14208_8#39	ERR702172	2012-12-05	22	HEEL	Clinical	14623_6#57	ERR737434	2012-11-09	22	FOOT	Clinical	0	46	yes	26	Included
14208_8#63	ERR702196	2012-11-25	22	HEEL	Clinical	14324_8#8	ERR714824	2012-11-25	22	Multi site collection	Screen	83	46	yes	0	outlier 14324_8#8, different parts of the tree
14208_8#63	ERR702196	2012-11-25	22	HEEL	Clinical	14623_6#57	ERR737434	2012-11-09	22	FOOT	Clinical	0	46	yes	16	Included
14324_8#8	ERR714824	2012-11-25	22	Multi site collection	Screen	14623_6#57	ERR737434	2012-11-09	22	FOOT	Clinical	83	46	yes	16	outlier 14324_8#8, different parts of the tree
14623_8#84	ERR737641	2012-04-12	22	Multi site	Screen	8490_3#14	ERR211903	2012-04-12	22	Multi site collection	Screen	0	48	no	0	Included
14448_1#63	ERR715248	2012-06-19	22	SPUTUM	Clinical	14448_1#80	ERR715265	2012-04-28	22	Multi site collection	Screen	0	55	yes	52	Included
14448_1#63	ERR715248	2012-06-19	22	SPUTUM	Clinical	14448_1#83	ERR715268	2012-04-30	22	Multi site collection	Screen	0	55	yes	50	Included
14448_1#63	ERR715248	2012-06-19	22	SPUTUM	Clinical	14448_3#44	ERR715404	2012-04-30	22	SPUTUM	Clinical	0	55	yes	50	Included
14448_1#63	ERR715248	2012-06-19	22	SPUTUM	Clinical	8524_3#14	ERR212753	2012-04-13	22	Multi site collection	Screen	0	55	yes	67	Included
14448_1#80	ERR715265	2012-04-28	22	Multi site collection	Screen	14448_1#83	ERR715268	2012-04-30	22	Multi site collection	Screen	0	55	yes	2	Included
14448_1#80	ERR715265	2012-04-28	22	Multi site collection	Screen	14448_3#44	ERR715404	2012-04-30	22	SPUTUM	Clinical	0	55	yes	2	Included
14448_1#80	ERR715265	2012-04-28	22	Multi site collection	Screen	8524_3#14	ERR212753	2012-04-13	22	Multi site collection	Screen	0	55	yes	15	Included
14448_1#83	ERR715268	2012-04-30	22	Multi site collection	Screen	14448_3#44	ERR715404	2012-04-30	22	SPUTUM	Clinical	0	55	yes	0	Included
14448_1#83	ERR715268	2012-04-30	22	Multi site collection	Screen	8524_3#14	ERR212753	2012-04-13	22	Multi site collection	Screen	0	55	yes	17	Included
14448_3#44	ERR715404	2012-04-30	22	SPUTUM	Clinical	8524_3#14	ERR212753	2012-04-13	22	Multi site collection	Screen	0	55	yes	17	Included
14200_8#86	ERR702124	2012-04-13	22	Multi site	Screen	14448_3#25	ERR715386	2013-03-18	22	PLEURAL FLUID	Clinical	1	56	yes	339	Included
14200_8#86	ERR702124	2012-04-13	22	Multi site	Screen	14623_5#31	ERR737319	2013-02-26	22	Multi site collection	Screen	0	56	yes	319	Included
14200_8#86	ERR702124	2012-04-13	22	Multi site	Screen	14623_8#53	ERR737610	2013-03-07	22	Multi site collection	Screen	1	56	yes	328	Included
14448_3#25	ERR715386	2013-03-18	22	PLEURAL FLUID	Clinical	14623_5#31	ERR737319	2013-02-26	22	Multi site collection	Screen	1	56	yes	20	Included
14448_3#25	ERR715386	2013-03-18	22	PLEURAL FLUID	Clinical	14623_8#53	ERR737610	2013-03-07	22	Multi site collection	Screen	2	56	yes	11	Included
14623_5#31	ERR737319	2013-02-26	22	Multi site collection	Screen	14623_8#53	ERR737610	2013-03-07	22	Multi site collection	Screen	1	56	yes	9	Included
14555_7#69	ERR737001	2012-04-20	22	PERIANAL	Clinical	14555_7#70	ERR737002	2012-05-02	22	Multi site collection	Screen	0	57	yes	12	Included
14555_7#69	ERR737001	2012-04-20	22	PERIANAL	Clinical	14623_8#88	ERR737645	2012-04-25	22	BUTTOCK	Clinical	0	57	yes	5	Included
14555_7#69	ERR737001	2012-04-20	22	PERIANAL	Clinical	8524_3#8	ERR212747	2012-04-14	22	Multi site collection	Screen	0	57	yes	6	Included
14555_7#70	ERR737002	2012-05-02	22	Multi site collection	Screen	14623_8#88	ERR737645	2012-04-25	22	BUTTOCK	Clinical	0	57	yes	7	Included
14555_7#70	ERR737002	2012-05-02	22	Multi site collection	Screen	8524_3#8	ERR212747	2012-04-14	22	Multi site collection	Screen	0	57	yes	18	Included
14623_8#88	ERR737645	2012-04-25	22	BUTTOCK	Clinical	8524_3#8	ERR212747	2012-04-14	22	Multi site collection	Screen	0	57	yes	11	Included
14448_3#72	ERR715430	2012-06-28	22	PENIS	Clinical	14672_2#4	ERR742879	2012-06-06	22	Multi site collection	Screen	0	58	yes	22	Included
14448_3#72	ERR715430	2012-06-28	22	PENIS	Clinical	8524_3#6	ERR212745	2012-04-14	22	Multi site collection	Screen	5	58	yes	75	Included
14672_2#4	ERR742879	2012-06-06	22	Multi site collection	Screen	8524_3#6	ERR212745	2012-04-14	22	Multi site collection	Screen	5	58	yes	53	Included
14448_1#89	ERR715274	2012-04-20	22	Multi site collection	Screen	14672_2#1	ERR742876	2012-05-20	22	Multi site	Screen	0	59	no	30	Included
14448_1#89	ERR715274	2012-04-20	22	Multi site collection	Screen	8524_3#19	ERR212758	2012-04-15	22	Multi site collection	Screen	0	59	no	5	Included
14672_2#1	ERR742876	2012-05-20	22	Multi site	Screen	8524_3#19	ERR212758	2012-04-15	22	Multi site collection	Screen	0	59	no	35	Included
14200_8#1	ERR702042	2012-05-01	22	Multi site collection	Screen	14623_8#85	ERR737642	2012-04-16	22	Multi site collection	Screen	14	64	no	15	Included
14200_8#1	ERR702042	2012-05-01	22	Multi site collection	Screen	8524_3#24	ERR212763	2012-04-16	22	Multi site collection	Screen	18	64	no	15	Included
14623_8#85	ERR737642	2012-04-16	22	Multi site collection	Screen	8524_3#24	ERR212763	2012-04-16	22	Multi site collection	Screen	4	64	no	0	Included
14200_6#1	ERR701905	2012-08-08	22	HIP	Clinical	14200_8#81	ERR702120	2012-06-19	22	HIP	Clinical	0	66	yes	50	Included
14200_6#1	ERR701905	2012-08-08	22	HIP	Clinical	14355_1#7	ERR714912	2012-08-29	22	HIP	Clinical	0	66	yes	21	Included
14200_6#1	ERR701905	2012-08-08	22	HIP	Clinical	8524_3#26	ERR212765	2012-04-16	22	Multi site collection	Screen	3	66	yes	114	Included
14200_8#81	ERR702120	2012-06-19	22	HIP	Clinical	14355_1#7	ERR714912	2012-08-29	22	HIP	Clinical	0	66	yes	71	Included
14200_8#81	ERR702120	2012-06-19	22	HIP	Clinical	8524_3#26	ERR212765	2012-04-16	22	Multi site collection	Screen	3	66	yes	64	Included
14355_1#7	ERR714912	2012-08-29	22	HIP	Clinical	8524_3#26	ERR212765	2012-04-16	22	Multi site collection	Screen	3	66	yes	135	Included
14448_1#40	ERR715225	2012-05-31	22	Multi site collection	Screen	14448_1#5	ERR715190	2012-05-05	22	Multi site collection	Screen	0	69	no	26	Included
14448_1#40	ERR715225	2012-05-31	22	Multi site collection	Screen	8524_3#22	ERR212761	2012-04-16	22	Multi site collection	Screen	0	69	no	45	Included
14448_1#5	ERR715190	2012-05-05	22	Multi site collection	Screen	8524_3#22	ERR212761	2012-04-16	22	Multi site collection	Screen	0	69	no	19	Included
14623_5#50	ERR737338	2013-02-25	22	Multi site collection	Screen	14623_8#3	ERR737560	2013-03-04	22	Multi site collection	Screen	0	70	no	7	Included
14623_5#50	ERR737338	2013-02-25	22	Multi site collection	Screen	8524_3#28	ERR212767	2012-04-17	22	Multi site collection	Screen	7	70	no	314	Included
14623_8#3	ERR737560	2013-03-04	22	Multi site collection	Screen	8524_3#28	ERR212767	2012-04-17	22	Multi site collection	Screen	3	70	no	321	Included
14623_8#90	ERR737647	2012-07-12	22	Multi site collection	Screen	14672_2#84	ERR742958	2012-06-12	22	Multi site collection	Screen	8	71	no	30	Included
14623_8#90	ERR737647	2012-07-12	22	Multi site collection	Screen	8524_3#36	ERR212775	2012-04-17	22	Multi site collection	Screen	6	71	no	86	Included
14672_2#84	ERR742958	2012-06-12	22	Multi site collection	Screen	8524_3#36	ERR212775	2012-04-17	22	Multi site collection	Screen	2	71	no	56	Included
14355_1#79	ERR714984	2012-09-15	22	Multi site collection	Screen	14448_1#88	ERR715273	2012-06-26	22	Multi site collection	Screen	0	74	no	81	Included
14355_1#79	ERR714984	2012-09-15	22	Multi site collection	Screen	8524_3#30	ERR212769	2012-04-17	22	Multi site collection	Screen	9	74	no	151	Included
14448_1#88	ERR715273	2012-06-26	22	Multi site collection	Screen	8524_3#30	ERR212769	2012-04-17	22	Multi site collection	Screen	9	74	no	70	Included
14623_8#86	ERR737643	2012-04-18	22	Multi site collection	Screen	8524_5#15	ERR212850	2012-04-18	22	Multi site collection	Screen	0	75	no	0	Included
14355_2#43	ERR715043	2012-06-15	22	Multi site collection	Screen	14623_8#61	ERR737618	2012-08-31	22	Multi site collection	Screen	6	76	no	77	Included
14355_2#43	ERR715043	2012-06-15	22	Multi site collection	Screen	8524_5#20	ERR212855	2012-04-18	22	Multi site collection	Screen	1	76	no	58	Included
14623_8#61	ERR737618	2012-08-31	22	Multi site collection	Screen	8524_5#20	ERR212855	2012-04-18	22	Multi site collection	Screen	5	76	no	135	Included
14208_8#56	ERR702189	2012-12-03	22	Multi site collection	Screen	14208_8#59	ERR702192	2012-12-06	22	Multi site collection	Screen	0	79	no	3	Included
14208_8#56	ERR702189	2012-12-03	22	Multi site collection	Screen	14355_1#65	ERR714970	2012-09-13	22	Multi site collection	Screen	0	79	no	81	Included
14208_8#56	ERR702189	2012-12-03	22	Multi site collection	Screen	14623_2#2	ERR737024	2012-11-20	22	Multi site collection	Screen	1	79	no	13	Included
14208_8#56	ERR702189	2012-12-03	22	Multi site collection	Screen	8524_3#37	ERR212776	2012-04-18	22	Multi site collection	Screen	5	79	no	229	Included
14208_8#59	ERR702192	2012-12-06	22	Multi site collection	Screen	14355_1#65	ERR714970	2012-09-13	22	Multi site collection	Screen	0	79	no	84	Included
14208_8#59	ERR702192	2012-12-06	22	Multi site collection	Screen	14623_2#2	ERR737024	2012-11-20	22	Multi site collection	Screen	1	79	no	16	Included
14208_8#59	ERR702192	2012-12-06	22	Multi site collection	Screen	8524_3#37	ERR212776	2012-04-18	22	Multi site collection	Screen	5	79	no	232	Included
14355_1#65	ERR714970	2012-09-13	22	Multi site collection	Screen	14623_2#2	ERR737024	2012-11-20	22	Multi site collection	Screen	1	79	no	68	Included
14355_1#65	ERR714970	2012-09-13	22	Multi site collection	Screen	8524_3#37	ERR212776	2012-04-18	22	Multi site collection	Screen	5	79	no	148	Included
14623_2#2	ERR737024	2012-11-20	22	Multi site collection	Screen	8524_3#37	ERR212776	2012-04-18	22	Multi site collection	Screen	6	79	no	216	Included
14448_1#39	ERR715224	2012-05-28	22	Multi site collection	Screen	8524_3#33	ERR212772	2012-04-19	22	Multi site collection	Screen	2	82	no	39	Included
14448_1#28	ERR715213	2012-08-18	22	Multi site collection	Screen	9716_3#78	ERR355934	2012-04-19	22	Multi site collection	Screen	4	83	no	121	Included
14355_2#42	ERR715042	2012-06-15	22	Multi site collection	Screen	8524_3#42	ERR212781	2012-04-20	22	Multi site collection	Screen	10	87	no	56	Included
14448_1#19	ERR715204	2012-05-15	22	Multi site collection	Screen	8524_3#43	ERR212782	2012-04-21	22	Multi site collection	Screen	12	92	no	24	Included
14448_3#42	ERR715402	2012-04-23	22	SPUTUM	Clinical	8524_3#48	ERR212787	2012-04-21	22	Multi site collection	Screen	0	94	yes	2	Included
14448_1#41	ERR715226	2012-06-04	22	Multi site collection	Screen	8524_3#62	ERR212801	2012-04-23	22	Multi site collection	Screen	32	97	no	42	outliers, different parts of the tree
14200_6#24	ERR701928	2012-08-19	22	Multi site collection	Screen	14355_2#80	ERR715080	2012-10-27	22	Multi site collection	Screen	0	102	no	69	Included
14200_6#24	ERR701928	2012-08-19	22	Multi site collection	Screen	8524_3#64	ERR212803	2012-04-24	22	Multi site collection	Screen	1	102	no	117	Included
14355_2#80	ERR715080	2012-10-27	22	Multi site collection	Screen	8524_3#64	ERR212803	2012-04-24	22	Multi site collection	Screen	1	102	no	186	Included
14200_8#74	ERR702113	2012-04-23	22	Multi site collection	Screen	14448_1#44	ERR715229	2012-05-23	22	Multi site collection	Screen	9	104	yes	30	Included
14200_8#74	ERR702113	2012-04-23	22	Multi site collection	Screen	8490_3#76	ERR211965	2012-05-03	22	SUPRA-PUBIC	Clinical	9	104	yes	10	Included
14448_1#44	ERR715229	2012-05-23	22	Multi site collection	Screen	8490_3#76	ERR211965	2012-05-03	22	SUPRA-PUBIC	Clinical	0	104	yes	20	Included
14448_1#74	ERR715259	2012-06-06	22	Multi site collection	Screen	8524_3#59	ERR212798	2012-04-24	22	Multi site collection	Screen	2	106	no	43	Included
14208_8#14	ERR702147	2012-11-21	22	Multi site collection	Screen	14208_8#5	ERR702138	2012-11-13	22	Multi site collection	Screen	1	107	no	8	Included
14208_8#14	ERR702147	2012-11-21	22	Multi site collection	Screen	8524_3#73	ERR212812	2012-04-25	22	Multi site collection	Screen	2	107	no	210	Included
14208_8#5	ERR702138	2012-11-13	22	Multi site collection	Screen	8524_3#73	ERR212812	2012-04-25	22	Multi site collection	Screen	1	107	no	202	Included
14448_1#82	ERR715267	2012-06-11	22	Multi site collection	Screen	14623_6#12	ERR737389	2012-05-31	22	FOOT	Clinical	0	110	yes	11	Included
14448_1#82	ERR715267	2012-06-11	22	Multi site collection	Screen	8490_3#22	ERR211911	2012-04-25	22	Multi site collection	Screen	0	110	yes	47	Included
14623_6#12	ERR737389	2012-05-31	22	FOOT	Clinical	8490_3#22	ERR211911	2012-04-25	22	Multi site collection	Screen	0	110	yes	36	Included
14323_1#53	ERR714780	2012-10-02	22	Multi site collection	Screen	14324_8#78	ERR714893	2012-11-24	22	SPUTUM	Clinical	2	113	yes	53	Included
14323_1#53	ERR714780	2012-10-02	22	Multi site collection	Screen	14448_2#37	ERR715311	2012-06-04	22	Multi site collection	Screen	3	113	yes	120	Included
14323_1#53	ERR714780	2012-10-02	22	Multi site collection	Screen	14448_3#61	ERR715419	2012-06-01	22	Multi site collection	Screen	4	113	yes	123	Included
14323_1#53	ERR714780	2012-10-02	22	Multi site collection	Screen	8524_3#90	ERR212829	2012-04-26	22	Multi site collection	Screen	2	113	yes	159	Included
14324_8#78	ERR714893	2012-11-24	22	SPUTUM	Clinical	14448_2#37	ERR715311	2012-06-04	22	Multi site collection	Screen	1	113	yes	173	Included
14324_8#78	ERR714893	2012-11-24	22	SPUTUM	Clinical	14448_3#61	ERR715419	2012-06-01	22	Multi site collection	Screen	2	113	yes	176	Included
14324_8#78	ERR714893	2012-11-24	22	SPUTUM	Clinical	8524_3#90	ERR212829	2012-04-26	22	Multi site collection	Screen	0	113	yes	212	Included
14448_2#37	ERR715311	2012-06-04	22	Multi site collection	Screen	14448_3#61	ERR715419	2012-06-01	22	Multi site collection	Screen	1	113	yes	3	Included
14448_2#37	ERR715311	2012-06-04	22	Multi site collection	Screen	8524_3#90	ERR212829	2012-04-26	22	Multi site collection	Screen	1	113	yes	39	Included
14448_3#61	ERR715419	2012-06-01	22	Multi site collection	Screen	8524_3#90	ERR212829	2012-04-26	22	Multi site collection	Screen	2	113	yes	36	Included
14208_8#25	ERR702158	2012-12-29	22	Multi site collection	Screen	8524_3#80	ERR212819	2012-04-27	22	Multi site collection	Screen	2	118	no	246	Included
14672_2#76	ERR742950	2012-06-26	22	Multi site collection	Screen	8490_3#23	ERR211912	2012-04-27	22	Multi site collection	Screen	2	120	no	60	Included
14324_8#70	ERR714885	2012-05-16	22	Multi site collection	Screen	14623_5#16	ERR737304	2013-02-21	22	Multi site collection	Screen	19	121	no	281	Included
14324_8#70	ERR714885	2012-05-16	22	Multi site collection	Screen	14623_6#21	ERR737398	2012-07-16	22	Multi site collection	Screen	18	121	no	61	Included
14324_8#70	ERR714885	2012-05-16	22	Multi site collection	Screen	8490_3#36	ERR211925	2012-04-27	22	Multi site collection	Screen	10	121	no	19	Included
14623_5#16	ERR737304	2013-02-21	22	Multi site collection	Screen	14623_6#21	ERR737398	2012-07-16	22	Multi site collection	Screen	11	121	no	220	Included
14623_5#16	ERR737304	2013-02-21	22	Multi site collection	Screen	8490_3#36	ERR211925	2012-04-27	22	Multi site collection	Screen	17	121	no	300	Included
14623_6#21	ERR737398	2012-07-16	22	Multi site collection	Screen	8490_3#36	ERR211925	2012-04-27	22	Multi site collection	Screen	17	121	no	80	Included
14448_3#59	ERR715417	2012-05-24	22	SPINAL	Clinical	8490_3#28	ERR211917	2012-04-27	22	Multi site collection	Screen	2	122	yes	27	Included
14448_1#27	ERR715212	2012-08-12	22	LEG	Clinical	14448_1#35	ERR715220	2012-08-21	22	Multi site collection	Screen	1	123	yes	9	Included
14448_1#27	ERR715212	2012-08-12	22	LEG	Clinical	14672_2#62	ERR742936	2012-10-11	22	LEG	Clinical	5	123	yes	60	Included
14448_1#27	ERR715212	2012-08-12	22	LEG	Clinical	8524_3#71	ERR212810	2012-04-23	22	LEG	Clinical	3	123	yes	111	Included
14448_1#35	ERR715220	2012-08-21	22	Multi site collection	Screen	14672_2#62	ERR742936	2012-10-11	22	LEG	Clinical	4	123	yes	51	Included
14448_1#35	ERR715220	2012-08-21	22	Multi site collection	Screen	8524_3#71	ERR212810	2012-04-23	22	LEG	Clinical	2	123	yes	120	Included
14672_2#62	ERR742936	2012-10-11	22	LEG	Clinical	8524_3#71	ERR212810	2012-04-23	22	LEG	Clinical	6	123	yes	171	Included
14448_1#90	ERR715275	2012-05-22	22	Multi site collection	Screen	14623_5#52	ERR737340	2013-03-02	22	Multi site collection	Screen	5	124	no	284	Included
14448_1#90	ERR715275	2012-05-22	22	Multi site collection	Screen	14623_7#51	ERR737518	2013-03-25	22	Multi site collection	Screen	5	124	no	307	Included
14448_1#90	ERR715275	2012-05-22	22	Multi site collection	Screen	8490_3#24	ERR211913	2012-04-28	22	Multi site collection	Screen	7	124	no	24	Included
14623_5#52	ERR737340	2013-03-02	22	Multi site collection	Screen	14623_7#51	ERR737518	2013-03-25	22	Multi site collection	Screen	4	124	no	23	Included
14623_5#52	ERR737340	2013-03-02	22	Multi site collection	Screen	8490_3#24	ERR211913	2012-04-28	22	Multi site collection	Screen	10	124	no	308	Included
14623_7#51	ERR737518	2013-03-25	22	Multi site collection	Screen	8490_3#24	ERR211913	2012-04-28	22	Multi site collection	Screen	10	124	no	331	Included
14200_6#80	ERR701984	2012-07-19	22	Multi site collection	Screen	14200_8#87	ERR702125	2012-04-27	22	Multi site	Screen	3	125	yes	83	Included
14200_6#80	ERR701984	2012-07-19	22	Multi site collection	Screen	14555_7#27	ERR736959	2012-09-04	22	EAR	Clinical	3	125	yes	47	Included
14200_6#80	ERR701984	2012-07-19	22	Multi site collection	Screen	14623_6#41	ERR737418	2012-10-31	22	Multi site collection	Screen	3	125	yes	104	Included
14200_8#87	ERR702125	2012-04-27	22	Multi site	Screen	14555_7#27	ERR736959	2012-09-04	22	EAR	Clinical	2	125	yes	130	Included
14200_8#87	ERR702125	2012-04-27	22	Multi site	Screen	14623_6#41	ERR737418	2012-10-31	22	Multi site collection	Screen	4	125	yes	187	Included
14555_7#27	ERR736959	2012-09-04	22	EAR	Clinical	14623_6#41	ERR737418	2012-10-31	22	Multi site collection	Screen	4	125	yes	57	Included
14448_3#47	ERR715407	2012-05-07	22	SPUTUM	Clinical	8490_3#31	ERR211920	2012-04-29	22	Multi site collection	Screen	3	129	yes	8	Included
14448_1#4	ERR715189	2012-05-03	22	Multi site collection	Screen	14623_8#81	ERR737638	2012-06-04	22	Multi site collection	Screen	1	130	no	32	Included
14448_1#4	ERR715189	2012-05-03	22	Multi site collection	Screen	8490_3#33	ERR211922	2012-04-29	22	Multi site collection	Screen	0	130	no	4	Included
14623_8#81	ERR737638	2012-06-04	22	Multi site collection	Screen	8490_3#33	ERR211922	2012-04-29	22	Multi site collection	Screen	1	130	no	36	Included
14448_1#30	ERR715215	2012-08-20	22	Multi site collection	Screen	14448_1#66	ERR715251	2012-08-06	22	ABDOMEN	Clinical	6	132	yes	14	Included
14448_1#30	ERR715215	2012-08-20	22	Multi site collection	Screen	14448_1#76	ERR715261	2012-08-03	22	Multi site collection	Screen	4	132	yes	17	Included
14448_1#30	ERR715215	2012-08-20	22	Multi site collection	Screen	14555_7#73	ERR737005	2012-07-06	22	ABDOMEN	Clinical	4	132	yes	45	Included
14448_1#30	ERR715215	2012-08-20	22	Multi site collection	Screen	8490_3#39	ERR211928	2012-04-30	22	Multi site collection	Screen	2	132	yes	112	Included
14448_1#66	ERR715251	2012-08-06	22	ABDOMEN	Clinical	14448_1#76	ERR715261	2012-08-03	22	Multi site collection	Screen	4	132	yes	3	Included
14448_1#66	ERR715251	2012-08-06	22	ABDOMEN	Clinical	14555_7#73	ERR737005	2012-07-06	22	ABDOMEN	Clinical	4	132	yes	31	Included
14448_1#66	ERR715251	2012-08-06	22	ABDOMEN	Clinical	8490_3#39	ERR211928	2012-04-30	22	Multi site collection	Screen	4	132	yes	98	Included
14448_1#76	ERR715261	2012-08-03	22	Multi site collection	Screen	14555_7#73	ERR737005	2012-07-06	22	ABDOMEN	Clinical	2	132	yes	28	Included
14448_1#76	ERR715261	2012-08-03	22	Multi site collection	Screen	8490_3#39	ERR211928	2012-04-30	22	Multi site collection	Screen	2	132	yes	95	Included
14555_7#73	ERR737005	2012-07-06	22	ABDOMEN	Clinical	8490_3#39	ERR211928	2012-04-30	22	Multi site collection	Screen	2	132	yes	67	Included
14448_3#57	ERR715416	2012-05-21	22	URINE, UNSPECIFIED	Clinical	14623_8#58	ERR737615	2012-08-07	22	Multi site	Screen	2	133	yes	78	Included
14448_3#57	ERR715416	2012-05-21	22	URINE, UNSPECIFIED	Clinical	8490_3#40	ERR211929	2012-04-30	22	Multi site collection	Screen	5	133	yes	21	Included
14623_8#58	ERR737615	2012-08-07	22	Multi site	Screen	8490_3#40	ERR211929	2012-04-30	22	Multi site collection	Screen	5	133	yes	99	Included
14448_3#48	ERR715408	2012-05-11	22	Multi site collection	Screen	8490_3#42	ERR211931	2012-05-01	22	Multi site collection	Screen	0	136	no	10	Included
14672_2#88	ERR742962	2012-05-24	22	Multi site collection	Screen	8490_3#57	ERR211946	2012-05-02	22	Multi site collection	Screen	9	144	no	22	Included
14448_3#51	ERR715411	2012-05-15	22	ANKLE	Clinical	8490_3#56	ERR211945	2012-05-03	22	Multi site collection	Screen	0	145	yes	12	Included
14448_1#18	ERR715203	2012-07-29	22	Multi site collection	Screen	8490_3#59	ERR211948	2012-05-04	22	Multi site collection	Screen	87	148	no	86	outliers, different parts of the tree
14200_8#3	ERR702044	2012-05-26	22	Multi site collection	Screen	8490_3#75	ERR211964	2012-05-04	22	Multi site collection	Screen	0	149	no	22	Included
14448_3#45	ERR715405	2012-05-06	22	Multi site collection	Screen	8490_3#60	ERR211949	2012-05-04	22	Multi site collection	Screen	8	150	no	2	Included
14623_8#35	ERR737592	2013-02-25	22	Multi site collection	Screen	8490_3#70	ERR211959	2012-05-08	22	Multi site collection	Screen	1	161	no	293	Included
14448_3#46	ERR715406	2012-05-10	22	HEEL	Clinical	8490_3#79	ERR211968	2012-05-09	22	Multi site collection	Screen	5	167	yes	1	Included
14448_3#9	ERR715373	2013-02-07	22	FOOT	Clinical	8490_3#92	ERR211981	2012-05-11	22	Multi site collection	Screen	2	174	yes	272	Included
14324_8#86	ERR714901	2012-05-11	22	Multi site	Screen	14623_8#7	ERR737564	2013-02-28	22	Multi site collection	Screen	3	177	no	293	Included
14200_8#83	ERR702121	2012-05-13	22	Multi site	Screen	14448_1#12	ERR715197	2012-07-26	22	Multi site collection	Screen	9	179	no	74	Included
14200_8#83	ERR702121	2012-05-13	22	Multi site	Screen	14623_8#77	ERR737634	2012-06-16	22	Multi site collection	Screen	9	179	no	34	Included
14448_1#12	ERR715197	2012-07-26	22	Multi site collection	Screen	14623_8#77	ERR737634	2012-06-16	22	Multi site collection	Screen	12	179	no	40	Included
14355_2#41	ERR715041	2012-05-30	22	Multi site collection	Screen	14448_3#52	ERR715412	2012-05-15	22	ARM	Clinical	9	184	yes	15	Included
14355_2#41	ERR715041	2012-05-30	22	Multi site collection	Screen	8524_5#18	ERR212853	2012-05-14	22	Multi site collection	Screen	1	184	yes	16	Included
14448_3#52	ERR715412	2012-05-15	22	ARM	Clinical	8524_5#18	ERR212853	2012-05-14	22	Multi site collection	Screen	8	184	yes	1	Included
14448_1#84	ERR715269	2012-05-15	22	UNSPECIFIED	Unspecified	14893_8#24	ERR774765	2012-05-15	22	UNSPECIFIED	Unspecified	0	186	no	0	Included
14448_1#84	ERR715269	2012-05-15	22	UNSPECIFIED	Unspecified	8447_7#10	ERR204145	2012-05-15	22	Multi site collection	Screen	1	186	no	0	Included
14893_8#24	ERR774765	2012-05-15	22	UNSPECIFIED	Unspecified	8447_7#10	ERR204145	2012-05-15	22	Multi site collection	Screen	1	186	no	0	Included
14412_8#56	ERR715151	2013-04-07	22	Multi site collection	Screen	14672_2#5	ERR742880	2012-06-02	22	Multi site collection	Screen	5	190	no	309	Included
14412_8#56	ERR715151	2013-04-07	22	Multi site collection	Screen	8447_7#11	ERR204146	2012-05-15	22	Multi site collection	Screen	4	190	no	327	Included
14672_2#5	ERR742880	2012-06-02	22	Multi site collection	Screen	8447_7#11	ERR204146	2012-05-15	22	Multi site collection	Screen	1	190	no	18	Included
14355_2#69	ERR715069	2012-10-24	22	Multi site collection	Screen	14448_3#50	ERR715410	2012-05-16	22	NECK	Clinical	7	191	yes	161	Included
14355_2#69	ERR715069	2012-10-24	22	Multi site collection	Screen	8447_7#17	ERR204152	2012-05-16	22	Multi site collection	Screen	55	191	yes	161	Included
14448_3#50	ERR715410	2012-05-16	22	NECK	Clinical	8447_7#17	ERR204152	2012-05-16	22	Multi site collection	Screen	52	191	yes	0	Included
14623_5#66	ERR737354	2013-03-16	22	Multi site collection	Screen	8447_7#18	ERR204153	2012-05-16	22	Multi site collection	Screen	15	192	no	304	Included
14208_8#58	ERR702191	2012-12-04	22	Multi site collection	Screen	14448_1#15	ERR715200	2012-08-13	22	Multi site collection	Screen	0	201	no	113	Included
14208_8#58	ERR702191	2012-12-04	22	Multi site collection	Screen	14623_3#85	ERR737193	2013-01-16	22	Multi site collection	Screen	0	201	no	43	Included
14208_8#58	ERR702191	2012-12-04	22	Multi site collection	Screen	8447_7#27	ERR204162	2012-05-18	22	Multi site collection	Screen	0	201	no	200	Included
14448_1#15	ERR715200	2012-08-13	22	Multi site collection	Screen	14623_3#85	ERR737193	2013-01-16	22	Multi site collection	Screen	0	201	no	156	Included
14448_1#15	ERR715200	2012-08-13	22	Multi site collection	Screen	8447_7#27	ERR204162	2012-05-18	22	Multi site collection	Screen	0	201	no	87	Included
14623_3#85	ERR737193	2013-01-16	22	Multi site collection	Screen	8447_7#27	ERR204162	2012-05-18	22	Multi site collection	Screen	0	201	no	243	Included
14672_2#78	ERR742952	2012-06-27	22	Multi site collection	Screen	8447_7#26	ERR204161	2012-05-18	22	Multi site collection	Screen	2	202	no	40	Included
14448_3#66	ERR715424	2012-06-19	22	UNSPECIFIED	Unspecified	8447_7#33	ERR204168	2012-05-20	22	Multi site collection	Screen	3	206	no	30	Included
14623_8#67	ERR737624	2012-07-03	22	Multi site collection	Screen	14672_2#87	ERR742961	2012-05-21	22	Multi site collection	Screen	1	207	no	43	Included
14623_8#67	ERR737624	2012-07-03	22	Multi site collection	Screen	8447_7#49	ERR204184	2012-05-21	22	Multi site collection	Screen	1	207	no	43	Included
14672_2#87	ERR742961	2012-05-21	22	Multi site collection	Screen	8447_7#49	ERR204184	2012-05-21	22	Multi site collection	Screen	2	207	no	0	Included
14672_2#39	ERR742913	2012-10-05	22	SACRAL	Clinical	8490_3#90	ERR211979	2012-05-08	22	SACRAL	Clinical	2	209	yes	150	Included
14448_3#54	ERR715413	2012-05-21	22	LEG	Clinical	8447_7#46	ERR204181	2012-05-21	22	LEG	Clinical	0	211	yes	0	Included
14208_8#78	ERR702211	2012-12-12	22	Multi site collection	Screen	14623_8#74	ERR737631	2012-07-09	22	Multi site collection	Screen	21	219	no	156	Included
14208_8#78	ERR702211	2012-12-12	22	Multi site collection	Screen	8447_7#54	ERR204189	2012-05-21	22	Multi site collection	Screen	10	219	no	205	Included
14623_8#74	ERR737631	2012-07-09	22	Multi site collection	Screen	8447_7#54	ERR204189	2012-05-21	22	Multi site collection	Screen	13	219	no	49	Included
14448_2#54	ERR715328	2012-10-30	22	UNSPECIFIED	Unspecified	14555_7#36	ERR736968	2012-09-18	22	URINE, UNSPECIFIED	Clinical	2	220	yes	42	Included
14448_2#54	ERR715328	2012-10-30	22	UNSPECIFIED	Unspecified	14555_7#9	ERR736949	2012-08-18	22	TRUNK	Clinical	3	220	yes	73	Included
14448_2#54	ERR715328	2012-10-30	22	UNSPECIFIED	Unspecified	14623_8#65	ERR737622	2012-07-23	22	Multi site collection	Screen	4	220	yes	99	Included
14448_2#54	ERR715328	2012-10-30	22	UNSPECIFIED	Unspecified	14672_2#25	ERR742899	2012-09-18	22	Multi site collection	Screen	2	220	yes	42	Included
14448_2#54	ERR715328	2012-10-30	22	UNSPECIFIED	Unspecified	8447_7#53	ERR204188	2012-05-22	22	Multi site collection	Screen	2	220	yes	161	Included
14555_7#36	ERR736968	2012-09-18	22	URINE, UNSPECIFIED	Clinical	14555_7#9	ERR736949	2012-08-18	22	TRUNK	Clinical	1	220	yes	31	Included
14555_7#36	ERR736968	2012-09-18	22	URINE, UNSPECIFIED	Clinical	14623_8#65	ERR737622	2012-07-23	22	Multi site collection	Screen	4	220	yes	57	Included
14555_7#36	ERR736968	2012-09-18	22	URINE, UNSPECIFIED	Clinical	14672_2#25	ERR742899	2012-09-18	22	Multi site collection	Screen	2	220	yes	0	Included
14555_7#36	ERR736968	2012-09-18	22	URINE, UNSPECIFIED	Clinical	8447_7#53	ERR204188	2012-05-22	22	Multi site collection	Screen	2	220	yes	119	Included
14555_7#9	ERR736949	2012-08-18	22	TRUNK	Clinical	14623_8#65	ERR737622	2012-07-23	22	Multi site collection	Screen	5	220	yes	26	Included
14555_7#9	ERR736949	2012-08-18	22	TRUNK	Clinical	14672_2#25	ERR742899	2012-09-18	22	Multi site collection	Screen	3	220	yes	31	Included
14555_7#9	ERR736949	2012-08-18	22	TRUNK	Clinical	8447_7#53	ERR204188	2012-05-22	22	Multi site collection	Screen	3	220	yes	88	Included
14623_8#65	ERR737622	2012-07-23	22	Multi site collection	Screen	14672_2#25	ERR742899	2012-09-18	22	Multi site collection	Screen	4	220	yes	57	Included
14623_8#65	ERR737622	2012-07-23	22	Multi site collection	Screen	8447_7#53	ERR204188	2012-05-22	22	Multi site collection	Screen	4	220	yes	62	Included
14672_2#25	ERR742899	2012-09-18	22	Multi site collection	Screen	8447_7#53	ERR204188	2012-05-22	22	Multi site collection	Screen	2	220	yes	119	Included
14448_3#55	ERR715414	2012-05-22	22	Multi site collection	Screen	8447_7#56	ERR204191	2012-05-21	22	FOOT	Clinical	6	221	yes	1	Included
14623_8#71	ERR737628	2012-07-04	22	Multi site collection	Screen	8447_7#51	ERR204186	2012-05-22	22	Multi site collection	Screen	2	223	no	43	Included
14412_8#55	ERR715150	2013-04-03	22	Multi site collection	Screen	14412_8#58	ERR715153	2013-04-03	22	Multi site collection	Screen	2	226	yes	0	Included
14412_8#55	ERR715150	2013-04-03	22	Multi site collection	Screen	14448_3#8	ERR715372	2013-02-06	22	LEG	Clinical	2	226	yes	56	Included
14412_8#55	ERR715150	2013-04-03	22	Multi site collection	Screen	14672_2#17	ERR742891	2012-10-08	22	Multi site collection	Screen	2	226	yes	177	Included
14412_8#55	ERR715150	2013-04-03	22	Multi site collection	Screen	14672_2#72	ERR742946	2012-09-06	22	Multi site collection	Screen	3	226	yes	209	Included
14412_8#55	ERR715150	2013-04-03	22	Multi site collection	Screen	8447_7#63	ERR204198	2012-05-23	22	Multi site collection	Screen	3	226	yes	315	Included
14412_8#58	ERR715153	2013-04-03	22	Multi site collection	Screen	14448_3#8	ERR715372	2013-02-06	22	LEG	Clinical	4	226	yes	56	Included
14412_8#58	ERR715153	2013-04-03	22	Multi site collection	Screen	14672_2#17	ERR742891	2012-10-08	22	Multi site collection	Screen	4	226	yes	177	Included
14412_8#58	ERR715153	2013-04-03	22	Multi site collection	Screen	14672_2#72	ERR742946	2012-09-06	22	Multi site collection	Screen	5	226	yes	209	Included
14412_8#58	ERR715153	2013-04-03	22	Multi site collection	Screen	8447_7#63	ERR204198	2012-05-23	22	Multi site collection	Screen	5	226	yes	315	Included
14448_3#8	ERR715372	2013-02-06	22	LEG	Clinical	14672_2#17	ERR742891	2012-10-08	22	Multi site collection	Screen	4	226	yes	121	Included
14448_3#8	ERR715372	2013-02-06	22	LEG	Clinical	14672_2#72	ERR742946	2012-09-06	22	Multi site collection	Screen	5	226	yes	153	Included
14448_3#8	ERR715372	2013-02-06	22	LEG	Clinical	8447_7#63	ERR204198	2012-05-23	22	Multi site collection	Screen	5	226	yes	259	Included
14672_2#17	ERR742891	2012-10-08	22	Multi site collection	Screen	14672_2#72	ERR742946	2012-09-06	22	Multi site collection	Screen	1	226	yes	32	Included
14672_2#17	ERR742891	2012-10-08	22	Multi site collection	Screen	8447_7#63	ERR204198	2012-05-23	22	Multi site collection	Screen	1	226	yes	138	Included
14672_2#72	ERR742946	2012-09-06	22	Multi site collection	Screen	8447_7#63	ERR204198	2012-05-23	22	Multi site collection	Screen	0	226	yes	106	Included
14448_1#31	ERR715216	2012-06-18	22	Multi site collection	Screen	8447_7#64	ERR204199	2012-05-23	22	Multi site collection	Screen	0	227	no	26	Included
14208_8#29	ERR702162	2013-01-01	22	Multi site collection	Screen	14208_8#89	ERR702222	2012-12-19	22	Multi site collection	Screen	0	228	no	13	Included
14208_8#29	ERR702162	2013-01-01	22	Multi site collection	Screen	8447_7#62	ERR204197	2012-05-23	22	Multi site collection	Screen	2	228	no	223	Included
14208_8#89	ERR702222	2012-12-19	22	Multi site collection	Screen	8447_7#62	ERR204197	2012-05-23	22	Multi site collection	Screen	2	228	no	210	Included
14623_3#52	ERR737161	2012-05-23	22	Multi site collection	Screen	14623_4#88	ERR737286	2013-02-15	22	Multi site collection	Screen	7	230	no	268	Included
14208_8#64	ERR702197	2012-11-30	22	Multi site	Screen	8447_7#69	ERR204204	2012-05-24	22	Multi site collection	Screen	0	231	no	190	Included
14672_2#77	ERR742951	2012-06-26	22	Multi site collection	Screen	8447_7#65	ERR204200	2012-05-25	5	Multi site collection	Screen	21607	237	no	32	outlier, different CCs
14672_2#74	ERR742948	2012-10-26	22	Multi site collection	Screen	8447_7#72	ERR204207	2012-05-25	22	Multi site collection	Screen	1	241	no	154	Included
14208_8#24	ERR702157	2012-11-22	22	Multi site collection	Screen	14208_8#33	ERR702166	2013-01-05	22	Multi site collection	Screen	2	242	yes	44	Included
14208_8#24	ERR702157	2012-11-22	22	Multi site collection	Screen	14208_8#34	ERR702167	2013-01-05	22	Multi site collection	Screen	5	242	yes	44	Included
14208_8#24	ERR702157	2012-11-22	22	Multi site collection	Screen	14448_1#69	ERR715254	2012-08-09	22	Multi site collection	Screen	3	242	yes	105	Included
14208_8#24	ERR702157	2012-11-22	22	Multi site collection	Screen	14623_2#8	ERR737030	2012-12-13	22	Multi site collection	Screen	4	242	yes	21	Included
14208_8#24	ERR702157	2012-11-22	22	Multi site collection	Screen	14672_2#59	ERR742933	2012-09-10	22	Multi site collection	Screen	3	242	yes	73	Included
14208_8#24	ERR702157	2012-11-22	22	Multi site collection	Screen	14672_2#6	ERR742881	2012-06-19	22	Multi site collection	Screen	2	242	yes	156	Included
14208_8#24	ERR702157	2012-11-22	22	Multi site collection	Screen	14672_2#85	ERR742959	2012-06-22	22	Multi site collection	Screen	2	242	yes	153	Included
14208_8#24	ERR702157	2012-11-22	22	Multi site collection	Screen	8447_7#78	ERR204213	2012-05-27	22	Multi site collection	Screen	2	242	yes	179	Included
14208_8#33	ERR702166	2013-01-05	22	Multi site collection	Screen	14208_8#34	ERR702167	2013-01-05	22	Multi site collection	Screen	3	242	yes	0	Included
14208_8#33	ERR702166	2013-01-05	22	Multi site collection	Screen	14448_1#69	ERR715254	2012-08-09	22	Multi site collection	Screen	1	242	yes	149	Included
14208_8#33	ERR702166	2013-01-05	22	Multi site collection	Screen	14623_2#8	ERR737030	2012-12-13	22	Multi site collection	Screen	2	242	yes	23	Included
14208_8#33	ERR702166	2013-01-05	22	Multi site collection	Screen	14672_2#59	ERR742933	2012-09-10	22	Multi site collection	Screen	1	242	yes	117	Included
14208_8#33	ERR702166	2013-01-05	22	Multi site collection	Screen	14672_2#6	ERR742881	2012-06-19	22	Multi site collection	Screen	0	242	yes	200	Included
14208_8#33	ERR702166	2013-01-05	22	Multi site collection	Screen	14672_2#85	ERR742959	2012-06-22	22	Multi site collection	Screen	0	242	yes	197	Included
14208_8#33	ERR702166	2013-01-05	22	Multi site collection	Screen	8447_7#78	ERR204213	2012-05-27	22	Multi site collection	Screen	0	242	yes	223	Included
14208_8#34	ERR702167	2013-01-05	22	Multi site collection	Screen	14448_1#69	ERR715254	2012-08-09	22	Multi site collection	Screen	4	242	yes	149	Included
14208_8#34	ERR702167	2013-01-05	22	Multi site collection	Screen	14623_2#8	ERR737030	2012-12-13	22	Multi site collection	Screen	1	242	yes	23	Included
14208_8#34	ERR702167	2013-01-05	22	Multi site collection	Screen	14672_2#59	ERR742933	2012-09-10	22	Multi site collection	Screen	4	242	yes	117	Included
14208_8#34	ERR702167	2013-01-05	22	Multi site collection	Screen	14672_2#6	ERR742881	2012-06-19	22	Multi site collection	Screen	3	242	yes	200	Included
14208_8#34	ERR702167	2013-01-05	22	Multi site collection	Screen	14672_2#85	ERR742959	2012-06-22	22	Multi site collection	Screen	3	242	yes	197	Included
14208_8#34	ERR702167	2013-01-05	22	Multi site collection	Screen	8447_7#78	ERR204213	2012-05-27	22	Multi site collection	Screen	3	242	yes	223	Included
14448_1#69	ERR715254	2012-08-09	22	Multi site collection	Screen	14623_2#8	ERR737030	2012-12-13	22	Multi site collection	Screen	3	242	yes	126	Included
14448_1#69	ERR715254	2012-08-09	22	Multi site collection	Screen	14672_2#59	ERR742933	2012-09-10	22	Multi site collection	Screen	2	242	yes	32	Included
14448_1#69	ERR715254	2012-08-09	22	Multi site collection	Screen	14672_2#6	ERR742881	2012-06-19	22	Multi site collection	Screen	1	242	yes	51	Included
14448_1#69	ERR715254	2012-08-09	22	Multi site collection	Screen	14672_2#85	ERR742959	2012-06-22	22	Multi site collection	Screen	1	242	yes	48	Included
14448_1#69	ERR715254	2012-08-09	22	Multi site collection	Screen	8447_7#78	ERR204213	2012-05-27	22	Multi site collection	Screen	1	242	yes	74	Included
14623_2#8	ERR737030	2012-12-13	22	Multi site collection	Screen	14672_2#59	ERR742933	2012-09-10	22	Multi site collection	Screen	3	242	yes	94	Included
14623_2#8	ERR737030	2012-12-13	22	Multi site collection	Screen	14672_2#6	ERR742881	2012-06-19	22	Multi site collection	Screen	2	242	yes	177	Included
14623_2#8	ERR737030	2012-12-13	22	Multi site collection	Screen	14672_2#85	ERR742959	2012-06-22	22	Multi site collection	Screen	2	242	yes	174	Included
14623_2#8	ERR737030	2012-12-13	22	Multi site collection	Screen	8447_7#78	ERR204213	2012-05-27	22	Multi site collection	Screen	2	242	yes	200	Included
14672_2#59	ERR742933	2012-09-10	22	Multi site collection	Screen	14672_2#6	ERR742881	2012-06-19	22	Multi site collection	Screen	1	242	yes	83	Included
14672_2#59	ERR742933	2012-09-10	22	Multi site collection	Screen	14672_2#85	ERR742959	2012-06-22	22	Multi site collection	Screen	1	242	yes	80	Included
14672_2#59	ERR742933	2012-09-10	22	Multi site collection	Screen	8447_7#78	ERR204213	2012-05-27	22	Multi site collection	Screen	1	242	yes	106	Included
14672_2#6	ERR742881	2012-06-19	22	Multi site collection	Screen	14672_2#85	ERR742959	2012-06-22	22	Multi site collection	Screen	0	242	yes	3	Included
14672_2#6	ERR742881	2012-06-19	22	Multi site collection	Screen	8447_7#78	ERR204213	2012-05-27	22	Multi site collection	Screen	0	242	yes	23	Included
14672_2#85	ERR742959	2012-06-22	22	Multi site collection	Screen	8447_7#78	ERR204213	2012-05-27	22	Multi site collection	Screen	0	242	yes	26	Included
14623_7#66	ERR737533	2013-01-23	22	Multi site collection	Screen	8447_7#77	ERR204212	2012-05-27	22	Multi site collection	Screen	6	243	no	241	Included
14672_2#7	ERR742882	2012-05-28	22	Multi site collection	Screen	8447_7#80	ERR204215	2012-05-28	22	Multi site collection	Screen	1	245	no	0	Included
14448_3#60	ERR715418	2012-05-28	22	UNSPECIFIED	Unspecified	8447_7#96	ERR204231	2012-05-28	22	Multi site collection	Screen	0	246	no	0	Included
14200_8#72	ERR702111	2012-07-18	22	Multi site collection	Screen	8447_7#92	ERR204227	2012-05-29	22	Multi site collection	Screen	15	254	no	50	Included
14623_8#22	ERR737579	2013-02-15	22	Multi site collection	Screen	8524_5#5	ERR212840	2012-05-30	22	Multi site collection	Screen	4	257	no	261	Included
14623_5#37	ERR737325	2013-02-27	22	Multi site collection	Screen	8524_5#1	ERR212836	2012-05-30	22	Multi site collection	Screen	2	258	no	273	Included
14355_1#72	ERR714977	2012-09-14	22	Multi site collection	Screen	14355_2#50	ERR715050	2012-07-06	22	Multi site collection	Screen	7	265	yes	70	Included
14355_1#72	ERR714977	2012-09-14	22	Multi site collection	Screen	14448_3#80	ERR715437	2012-07-06	22	URINE, CATHETER SPECIMEN	Clinical	9	265	yes	70	Included
14355_1#72	ERR714977	2012-09-14	22	Multi site collection	Screen	14623_8#82	ERR737639	2012-06-01	22	Multi site collection	Screen	9	265	yes	105	Included
14355_1#72	ERR714977	2012-09-14	22	Multi site collection	Screen	8524_5#11	ERR212846	2012-06-01	22	Multi site collection	Screen	4	265	yes	105	Included
14355_2#50	ERR715050	2012-07-06	22	Multi site collection	Screen	14448_3#80	ERR715437	2012-07-06	22	URINE, CATHETER SPECIMEN	Clinical	8	265	yes	0	Included
14355_2#50	ERR715050	2012-07-06	22	Multi site collection	Screen	14623_8#82	ERR737639	2012-06-01	22	Multi site collection	Screen	2	265	yes	35	Included
14355_2#50	ERR715050	2012-07-06	22	Multi site collection	Screen	8524_5#11	ERR212846	2012-06-01	22	Multi site collection	Screen	3	265	yes	35	Included
14448_3#80	ERR715437	2012-07-06	22	URINE, CATHETER SPECIMEN	Clinical	14623_8#82	ERR737639	2012-06-01	22	Multi site collection	Screen	10	265	yes	35	Included
14448_3#80	ERR715437	2012-07-06	22	URINE, CATHETER SPECIMEN	Clinical	8524_5#11	ERR212846	2012-06-01	22	Multi site collection	Screen	5	265	yes	35	Included
14623_8#82	ERR737639	2012-06-01	22	Multi site collection	Screen	8524_5#11	ERR212846	2012-06-01	22	Multi site collection	Screen	5	265	yes	0	Included
14448_3#62	ERR715420	2012-06-04	22	LEG	Clinical	8524_5#32	ERR212867	2012-06-01	22	Multi site collection	Screen	4	266	yes	3	Included
14448_1#10	ERR715195	2012-06-13	22	Multi site collection	Screen	8447_7#83	ERR204218	2012-05-23	22	URINE, CATHETER SPECIMEN	Clinical	3	270	yes	21	Included
14448_3#83	ERR715440	2012-07-11	22	UNSPECIFIED	Unspecified	14623_8#24	ERR737581	2013-02-12	22	BACK	Clinical	2	272	yes	216	Included
14448_3#83	ERR715440	2012-07-11	22	UNSPECIFIED	Unspecified	14623_8#4	ERR737561	2013-03-04	22	Multi site collection	Screen	1	272	yes	236	Included
14448_3#83	ERR715440	2012-07-11	22	UNSPECIFIED	Unspecified	8524_5#31	ERR212866	2012-06-02	22	Multi site collection	Screen	0	272	yes	39	Included
14623_8#24	ERR737581	2013-02-12	22	BACK	Clinical	14623_8#4	ERR737561	2013-03-04	22	Multi site collection	Screen	1	272	yes	20	Included
14623_8#24	ERR737581	2013-02-12	22	BACK	Clinical	8524_5#31	ERR212866	2012-06-02	22	Multi site collection	Screen	2	272	yes	255	Included
14623_8#4	ERR737561	2013-03-04	22	Multi site collection	Screen	8524_5#31	ERR212866	2012-06-02	22	Multi site collection	Screen	1	272	yes	275	Included
14200_6#42	ERR701946	2012-08-23	22	Multi site collection	Screen	14448_2#88	ERR715362	2013-01-09	22	SPUTUM	Clinical	1	273	yes	139	Included
14200_6#42	ERR701946	2012-08-23	22	Multi site collection	Screen	14623_2#27	ERR737047	2012-12-19	22	Multi site collection	Screen	0	273	yes	118	Included
14200_6#42	ERR701946	2012-08-23	22	Multi site collection	Screen	14623_2#59	ERR737078	2013-01-04	22	Multi site collection	Screen	0	273	yes	134	Included
14200_6#42	ERR701946	2012-08-23	22	Multi site collection	Screen	8524_5#30	ERR212865	2012-06-03	22	Multi site collection	Screen	2	273	yes	81	Included
14448_2#88	ERR715362	2013-01-09	22	SPUTUM	Clinical	14623_2#27	ERR737047	2012-12-19	22	Multi site collection	Screen	1	273	yes	21	Included
14448_2#88	ERR715362	2013-01-09	22	SPUTUM	Clinical	14623_2#59	ERR737078	2013-01-04	22	Multi site collection	Screen	1	273	yes	5	Included
14448_2#88	ERR715362	2013-01-09	22	SPUTUM	Clinical	8524_5#30	ERR212865	2012-06-03	22	Multi site collection	Screen	3	273	yes	220	Included
14623_2#27	ERR737047	2012-12-19	22	Multi site collection	Screen	14623_2#59	ERR737078	2013-01-04	22	Multi site collection	Screen	0	273	yes	16	Included
14623_2#27	ERR737047	2012-12-19	22	Multi site collection	Screen	8524_5#30	ERR212865	2012-06-03	22	Multi site collection	Screen	2	273	yes	199	Included
14623_2#59	ERR737078	2013-01-04	22	Multi site collection	Screen	8524_5#30	ERR212865	2012-06-03	22	Multi site collection	Screen	2	273	yes	215	Included
14208_8#47	ERR702180	2012-12-25	22	Multi site collection	Screen	8524_5#21	ERR212856	2012-06-03	22	Multi site collection	Screen	4	274	no	205	Included
14448_2#26	ERR715300	2012-11-26	22	Multi site collection	Screen	14555_7#3	ERR736943	2012-08-01	22	TRUNK	Clinical	5	279	yes	117	Included
14448_2#26	ERR715300	2012-11-26	22	Multi site collection	Screen	8524_5#39	ERR212874	2012-06-05	22	Multi site collection	Screen	5	279	yes	174	Included
14555_7#3	ERR736943	2012-08-01	22	TRUNK	Clinical	8524_5#39	ERR212874	2012-06-05	22	Multi site collection	Screen	0	279	yes	57	Included
14672_2#46	ERR742920	2012-11-06	22	Multi site collection	Screen	8524_5#40	ERR212875	2012-06-05	22	Multi site collection	Screen	3	280	no	154	Included
14412_8#59	ERR715154	2013-02-26	22	Multi site collection	Screen	8524_5#46	ERR212881	2012-06-07	22	Multi site collection	Screen	2	286	no	264	Included
14208_8#53	ERR702186	2012-12-12	22	Multi site collection	Screen	14208_8#66	ERR702199	2012-12-02	22	Multi site collection	Screen	1	291	yes	10	Included
14208_8#53	ERR702186	2012-12-12	22	Multi site collection	Screen	14355_2#65	ERR715065	2012-10-23	22	Multi site collection	Screen	3	291	yes	50	Included
14208_8#53	ERR702186	2012-12-12	22	Multi site collection	Screen	14448_2#17	ERR715291	2013-01-28	22	SPUTUM	Clinical	0	291	yes	47	Included
14208_8#53	ERR702186	2012-12-12	22	Multi site collection	Screen	14448_2#18	ERR715292	2013-01-24	22	Multi site collection	Screen	0	291	yes	43	Included
14208_8#53	ERR702186	2012-12-12	22	Multi site collection	Screen	14448_2#82	ERR715356	2013-01-02	22	BRONCHO-ALVEOLAR LAVAGE	Clinical	0	291	yes	21	Included
14208_8#53	ERR702186	2012-12-12	22	Multi site collection	Screen	14623_8#68	ERR737625	2012-07-02	22	Multi site collection	Screen	1	291	yes	163	Included
14208_8#53	ERR702186	2012-12-12	22	Multi site collection	Screen	14672_2#69	ERR742943	2012-11-26	22	Multi site collection	Screen	3	291	yes	16	Included
14208_8#53	ERR702186	2012-12-12	22	Multi site collection	Screen	8524_5#51	ERR212886	2012-06-10	22	Multi site collection	Screen	2	291	yes	185	Included
14208_8#66	ERR702199	2012-12-02	22	Multi site collection	Screen	14355_2#65	ERR715065	2012-10-23	22	Multi site collection	Screen	2	291	yes	40	Included
14208_8#66	ERR702199	2012-12-02	22	Multi site collection	Screen	14448_2#17	ERR715291	2013-01-28	22	SPUTUM	Clinical	1	291	yes	57	Included
14208_8#66	ERR702199	2012-12-02	22	Multi site collection	Screen	14448_2#18	ERR715292	2013-01-24	22	Multi site collection	Screen	1	291	yes	53	Included
14208_8#66	ERR702199	2012-12-02	22	Multi site collection	Screen	14448_2#82	ERR715356	2013-01-02	22	BRONCHO-ALVEOLAR LAVAGE	Clinical	1	291	yes	31	Included
14208_8#66	ERR702199	2012-12-02	22	Multi site collection	Screen	14623_8#68	ERR737625	2012-07-02	22	Multi site collection	Screen	0	291	yes	153	Included
14208_8#66	ERR702199	2012-12-02	22	Multi site collection	Screen	14672_2#69	ERR742943	2012-11-26	22	Multi site collection	Screen	1	291	yes	6	Included
14208_8#66	ERR702199	2012-12-02	22	Multi site collection	Screen	8524_5#51	ERR212886	2012-06-10	22	Multi site collection	Screen	1	291	yes	175	Included
14355_2#65	ERR715065	2012-10-23	22	Multi site collection	Screen	14448_2#17	ERR715291	2013-01-28	22	SPUTUM	Clinical	3	291	yes	97	Included
14355_2#65	ERR715065	2012-10-23	22	Multi site collection	Screen	14448_2#18	ERR715292	2013-01-24	22	Multi site collection	Screen	3	291	yes	93	Included
14355_2#65	ERR715065	2012-10-23	22	Multi site collection	Screen	14448_2#82	ERR715356	2013-01-02	22	BRONCHO-ALVEOLAR LAVAGE	Clinical	3	291	yes	71	Included
14355_2#65	ERR715065	2012-10-23	22	Multi site collection	Screen	14623_8#68	ERR737625	2012-07-02	22	Multi site collection	Screen	2	291	yes	113	Included
14355_2#65	ERR715065	2012-10-23	22	Multi site collection	Screen	14672_2#69	ERR742943	2012-11-26	22	Multi site collection	Screen	4	291	yes	34	Included
14355_2#65	ERR715065	2012-10-23	22	Multi site collection	Screen	8524_5#51	ERR212886	2012-06-10	22	Multi site collection	Screen	3	291	yes	135	Included
14448_2#17	ERR715291	2013-01-28	22	SPUTUM	Clinical	14448_2#18	ERR715292	2013-01-24	22	Multi site collection	Screen	0	291	yes	4	Included
14448_2#17	ERR715291	2013-01-28	22	SPUTUM	Clinical	14448_2#82	ERR715356	2013-01-02	22	BRONCHO-ALVEOLAR LAVAGE	Clinical	0	291	yes	26	Included
14448_2#17	ERR715291	2013-01-28	22	SPUTUM	Clinical	14623_8#68	ERR737625	2012-07-02	22	Multi site collection	Screen	1	291	yes	210	Included
14448_2#17	ERR715291	2013-01-28	22	SPUTUM	Clinical	14672_2#69	ERR742943	2012-11-26	22	Multi site collection	Screen	3	291	yes	63	Included
14448_2#17	ERR715291	2013-01-28	22	SPUTUM	Clinical	8524_5#51	ERR212886	2012-06-10	22	Multi site collection	Screen	2	291	yes	232	Included
14448_2#18	ERR715292	2013-01-24	22	Multi site collection	Screen	14448_2#82	ERR715356	2013-01-02	22	BRONCHO-ALVEOLAR LAVAGE	Clinical	0	291	yes	22	Included
14448_2#18	ERR715292	2013-01-24	22	Multi site collection	Screen	14623_8#68	ERR737625	2012-07-02	22	Multi site collection	Screen	1	291	yes	206	Included
14448_2#18	ERR715292	2013-01-24	22	Multi site collection	Screen	14672_2#69	ERR742943	2012-11-26	22	Multi site collection	Screen	3	291	yes	59	Included
14448_2#18	ERR715292	2013-01-24	22	Multi site collection	Screen	8524_5#51	ERR212886	2012-06-10	22	Multi site collection	Screen	2	291	yes	228	Included
14448_2#82	ERR715356	2013-01-02	22	BRONCHO-ALVEOLAR LAVAGE	Clinical	14623_8#68	ERR737625	2012-07-02	22	Multi site collection	Screen	1	291	yes	184	Included
14448_2#82	ERR715356	2013-01-02	22	BRONCHO-ALVEOLAR LAVAGE	Clinical	14672_2#69	ERR742943	2012-11-26	22	Multi site collection	Screen	3	291	yes	37	Included
14448_2#82	ERR715356	2013-01-02	22	BRONCHO-ALVEOLAR LAVAGE	Clinical	8524_5#51	ERR212886	2012-06-10	22	Multi site collection	Screen	2	291	yes	206	Included
14623_8#68	ERR737625	2012-07-02	22	Multi site collection	Screen	14672_2#69	ERR742943	2012-11-26	22	Multi site collection	Screen	2	291	yes	147	Included
14623_8#68	ERR737625	2012-07-02	22	Multi site collection	Screen	8524_5#51	ERR212886	2012-06-10	22	Multi site collection	Screen	1	291	yes	22	Included
14672_2#69	ERR742943	2012-11-26	22	Multi site collection	Screen	8524_5#51	ERR212886	2012-06-10	22	Multi site collection	Screen	3	291	yes	169	Included
14623_2#62	ERR737081	2013-01-06	22	Multi site collection	Screen	8524_5#53	ERR212888	2012-06-11	22	Multi site collection	Screen	4	292	no	209	Included
14200_8#16	ERR702057	2012-08-24	22	FOOT	Clinical	14448_2#14	ERR715288	2013-02-05	22	Multi site collection	Screen	4	297	yes	165	Included
14200_8#16	ERR702057	2012-08-24	22	FOOT	Clinical	14623_8#11	ERR737568	2013-02-07	22	FOOT	Clinical	3	297	yes	167	Included
14200_8#16	ERR702057	2012-08-24	22	FOOT	Clinical	8524_5#56	ERR212891	2012-06-12	22	Multi site collection	Screen	3	297	yes	73	Included
14448_2#14	ERR715288	2013-02-05	22	Multi site collection	Screen	14623_8#11	ERR737568	2013-02-07	22	FOOT	Clinical	5	297	yes	2	Included
14448_2#14	ERR715288	2013-02-05	22	Multi site collection	Screen	8524_5#56	ERR212891	2012-06-12	22	Multi site collection	Screen	7	297	yes	238	Included
14623_8#11	ERR737568	2013-02-07	22	FOOT	Clinical	8524_5#56	ERR212891	2012-06-12	22	Multi site collection	Screen	6	297	yes	240	Included
14623_4#10	ERR737208	2013-01-24	22	Multi site collection	Screen	8524_5#72	ERR212907	2012-06-13	22	Multi site collection	Screen	10	300	no	225	Included
14448_3#63	ERR715421	2012-06-14	22	Multi site collection	Screen	14448_3#78	ERR715435	2012-07-06	22	FOOT	Clinical	23	301	yes	22	Included
14448_3#63	ERR715421	2012-06-14	22	Multi site collection	Screen	14623_6#32	ERR737409	2012-10-25	22	FOOT	Clinical	3	301	yes	133	Included
14448_3#63	ERR715421	2012-06-14	22	Multi site collection	Screen	8524_5#78	ERR212913	2012-06-13	22	FOOT	Clinical	22	301	yes	1	Included
14448_3#78	ERR715435	2012-07-06	22	FOOT	Clinical	14623_6#32	ERR737409	2012-10-25	22	FOOT	Clinical	22	301	yes	111	Included
14448_3#78	ERR715435	2012-07-06	22	FOOT	Clinical	8524_5#78	ERR212913	2012-06-13	22	FOOT	Clinical	5	301	yes	23	Included
14623_6#32	ERR737409	2012-10-25	22	FOOT	Clinical	8524_5#78	ERR212913	2012-06-13	22	FOOT	Clinical	21	301	yes	134	Included
14448_1#62	ERR715247	2012-07-30	22	Multi site collection	Screen	8524_5#68	ERR212903	2012-06-14	22	Multi site collection	Screen	1	305	no	46	Included
14448_2#30	ERR715304	2012-11-09	22	Multi site collection	Screen	14623_8#73	ERR737630	2012-07-09	22	Multi site collection	Screen	27	308	no	123	Included
14448_2#30	ERR715304	2012-11-09	22	Multi site collection	Screen	8524_5#70	ERR212905	2012-06-15	22	Multi site collection	Screen	26	308	no	147	Included
14623_8#73	ERR737630	2012-07-09	22	Multi site collection	Screen	8524_5#70	ERR212905	2012-06-15	22	Multi site collection	Screen	1	308	no	24	Included
14448_3#65	ERR715423	2012-06-15	22	FOOT	Clinical	8524_5#69	ERR212904	2012-06-15	22	Multi site collection	Screen	23	309	yes	0	Included
14448_3#64	ERR715422	2012-06-15	22	Multi site collection	Screen	8447_7#95	ERR204230	2012-05-29	22	BUTTOCK	Clinical	5	310	yes	17	Included
14208_8#21	ERR702154	2012-11-23	22	Multi site	Screen	14208_8#49	ERR702182	2012-12-15	22	Multi site collection	Screen	1	312	yes	22	Included
14208_8#21	ERR702154	2012-11-23	22	Multi site	Screen	14208_8#81	ERR702214	2012-11-23	22	ABDOMEN	Clinical	0	312	yes	0	Included
14208_8#21	ERR702154	2012-11-23	22	Multi site	Screen	14448_1#16	ERR715201	2012-08-13	22	Multi site collection	Screen	5	312	yes	102	Included
14208_8#21	ERR702154	2012-11-23	22	Multi site	Screen	14448_1#86	ERR715271	2012-11-01	22	Multi site collection	Screen	0	312	yes	22	Included
14208_8#21	ERR702154	2012-11-23	22	Multi site	Screen	14623_8#13	ERR737570	2013-02-09	22	Multi site collection	Screen	1	312	yes	78	Included
14208_8#21	ERR702154	2012-11-23	22	Multi site	Screen	14623_8#54	ERR737611	2013-03-17	22	Multi site collection	Screen	3	312	yes	114	Included
14208_8#21	ERR702154	2012-11-23	22	Multi site	Screen	14623_8#69	ERR737626	2012-07-06	22	Multi site	Screen	3	312	yes	140	Included
14208_8#21	ERR702154	2012-11-23	22	Multi site	Screen	14672_2#45	ERR742919	2012-11-02	22	UNSPECIFIED	Unspecified	0	312	yes	21	Included
14208_8#21	ERR702154	2012-11-23	22	Multi site	Screen	14672_2#67	ERR742941	2012-11-23	22	LEG	Clinical	0	312	yes	0	Included
14208_8#21	ERR702154	2012-11-23	22	Multi site	Screen	8524_5#73	ERR212908	2012-06-17	22	Multi site collection	Screen	4	312	yes	159	Included
14208_8#49	ERR702182	2012-12-15	22	Multi site collection	Screen	14208_8#81	ERR702214	2012-11-23	22	ABDOMEN	Clinical	1	312	yes	22	Included
14208_8#49	ERR702182	2012-12-15	22	Multi site collection	Screen	14448_1#16	ERR715201	2012-08-13	22	Multi site collection	Screen	6	312	yes	124	Included
14208_8#49	ERR702182	2012-12-15	22	Multi site collection	Screen	14448_1#86	ERR715271	2012-11-01	22	Multi site collection	Screen	1	312	yes	44	Included
14208_8#49	ERR702182	2012-12-15	22	Multi site collection	Screen	14623_8#13	ERR737570	2013-02-09	22	Multi site collection	Screen	0	312	yes	56	Included
14208_8#49	ERR702182	2012-12-15	22	Multi site collection	Screen	14623_8#54	ERR737611	2013-03-17	22	Multi site collection	Screen	2	312	yes	92	Included
14208_8#49	ERR702182	2012-12-15	22	Multi site collection	Screen	14623_8#69	ERR737626	2012-07-06	22	Multi site	Screen	4	312	yes	162	Included
14208_8#49	ERR702182	2012-12-15	22	Multi site collection	Screen	14672_2#45	ERR742919	2012-11-02	22	UNSPECIFIED	Unspecified	1	312	yes	43	Included
14208_8#49	ERR702182	2012-12-15	22	Multi site collection	Screen	14672_2#67	ERR742941	2012-11-23	22	LEG	Clinical	1	312	yes	22	Included
14208_8#49	ERR702182	2012-12-15	22	Multi site collection	Screen	8524_5#73	ERR212908	2012-06-17	22	Multi site collection	Screen	5	312	yes	181	Included
14208_8#81	ERR702214	2012-11-23	22	ABDOMEN	Clinical	14448_1#16	ERR715201	2012-08-13	22	Multi site collection	Screen	5	312	yes	102	Included
14208_8#81	ERR702214	2012-11-23	22	ABDOMEN	Clinical	14448_1#86	ERR715271	2012-11-01	22	Multi site collection	Screen	0	312	yes	22	Included
14208_8#81	ERR702214	2012-11-23	22	ABDOMEN	Clinical	14623_8#13	ERR737570	2013-02-09	22	Multi site collection	Screen	1	312	yes	78	Included
14208_8#81	ERR702214	2012-11-23	22	ABDOMEN	Clinical	14623_8#54	ERR737611	2013-03-17	22	Multi site collection	Screen	3	312	yes	114	Included
14208_8#81	ERR702214	2012-11-23	22	ABDOMEN	Clinical	14623_8#69	ERR737626	2012-07-06	22	Multi site	Screen	3	312	yes	140	Included
14208_8#81	ERR702214	2012-11-23	22	ABDOMEN	Clinical	14672_2#45	ERR742919	2012-11-02	22	UNSPECIFIED	Unspecified	0	312	yes	21	Included
14208_8#81	ERR702214	2012-11-23	22	ABDOMEN	Clinical	14672_2#67	ERR742941	2012-11-23	22	LEG	Clinical	0	312	yes	0	Included
14208_8#81	ERR702214	2012-11-23	22	ABDOMEN	Clinical	8524_5#73	ERR212908	2012-06-17	22	Multi site collection	Screen	4	312	yes	159	Included
14448_1#16	ERR715201	2012-08-13	22	Multi site collection	Screen	14448_1#86	ERR715271	2012-11-01	22	Multi site collection	Screen	5	312	yes	80	Included
14448_1#16	ERR715201	2012-08-13	22	Multi site collection	Screen	14623_8#13	ERR737570	2013-02-09	22	Multi site collection	Screen	6	312	yes	180	Included
14448_1#16	ERR715201	2012-08-13	22	Multi site collection	Screen	14623_8#54	ERR737611	2013-03-17	22	Multi site collection	Screen	8	312	yes	216	Included
14448_1#16	ERR715201	2012-08-13	22	Multi site collection	Screen	14623_8#69	ERR737626	2012-07-06	22	Multi site	Screen	2	312	yes	38	Included
14448_1#16	ERR715201	2012-08-13	22	Multi site collection	Screen	14672_2#45	ERR742919	2012-11-02	22	UNSPECIFIED	Unspecified	5	312	yes	81	Included
14448_1#16	ERR715201	2012-08-13	22	Multi site collection	Screen	14672_2#67	ERR742941	2012-11-23	22	LEG	Clinical	5	312	yes	102	Included
14448_1#16	ERR715201	2012-08-13	22	Multi site collection	Screen	8524_5#73	ERR212908	2012-06-17	22	Multi site collection	Screen	3	312	yes	57	Included
14448_1#86	ERR715271	2012-11-01	22	Multi site collection	Screen	14623_8#13	ERR737570	2013-02-09	22	Multi site collection	Screen	1	312	yes	100	Included
14448_1#86	ERR715271	2012-11-01	22	Multi site collection	Screen	14623_8#54	ERR737611	2013-03-17	22	Multi site collection	Screen	3	312	yes	136	Included
14448_1#86	ERR715271	2012-11-01	22	Multi site collection	Screen	14623_8#69	ERR737626	2012-07-06	22	Multi site	Screen	3	312	yes	118	Included
14448_1#86	ERR715271	2012-11-01	22	Multi site collection	Screen	14672_2#45	ERR742919	2012-11-02	22	UNSPECIFIED	Unspecified	0	312	yes	1	Included
14448_1#86	ERR715271	2012-11-01	22	Multi site collection	Screen	14672_2#67	ERR742941	2012-11-23	22	LEG	Clinical	0	312	yes	22	Included
14448_1#86	ERR715271	2012-11-01	22	Multi site collection	Screen	8524_5#73	ERR212908	2012-06-17	22	Multi site collection	Screen	4	312	yes	137	Included
14623_8#13	ERR737570	2013-02-09	22	Multi site collection	Screen	14623_8#54	ERR737611	2013-03-17	22	Multi site collection	Screen	2	312	yes	36	Included
14623_8#13	ERR737570	2013-02-09	22	Multi site collection	Screen	14623_8#69	ERR737626	2012-07-06	22	Multi site	Screen	4	312	yes	218	Included
14623_8#13	ERR737570	2013-02-09	22	Multi site collection	Screen	14672_2#45	ERR742919	2012-11-02	22	UNSPECIFIED	Unspecified	1	312	yes	99	Included
14623_8#13	ERR737570	2013-02-09	22	Multi site collection	Screen	14672_2#67	ERR742941	2012-11-23	22	LEG	Clinical	1	312	yes	78	Included
14623_8#13	ERR737570	2013-02-09	22	Multi site collection	Screen	8524_5#73	ERR212908	2012-06-17	22	Multi site collection	Screen	5	312	yes	237	Included
14623_8#54	ERR737611	2013-03-17	22	Multi site collection	Screen	14623_8#69	ERR737626	2012-07-06	22	Multi site	Screen	6	312	yes	254	Included
14623_8#54	ERR737611	2013-03-17	22	Multi site collection	Screen	14672_2#45	ERR742919	2012-11-02	22	UNSPECIFIED	Unspecified	3	312	yes	135	Included
14623_8#54	ERR737611	2013-03-17	22	Multi site collection	Screen	14672_2#67	ERR742941	2012-11-23	22	LEG	Clinical	3	312	yes	114	Included
14623_8#54	ERR737611	2013-03-17	22	Multi site collection	Screen	8524_5#73	ERR212908	2012-06-17	22	Multi site collection	Screen	7	312	yes	273	Included
14623_8#69	ERR737626	2012-07-06	22	Multi site	Screen	14672_2#45	ERR742919	2012-11-02	22	UNSPECIFIED	Unspecified	3	312	yes	119	Included
14623_8#69	ERR737626	2012-07-06	22	Multi site	Screen	14672_2#67	ERR742941	2012-11-23	22	LEG	Clinical	3	312	yes	140	Included
14623_8#69	ERR737626	2012-07-06	22	Multi site	Screen	8524_5#73	ERR212908	2012-06-17	22	Multi site collection	Screen	1	312	yes	19	Included
14672_2#45	ERR742919	2012-11-02	22	UNSPECIFIED	Unspecified	14672_2#67	ERR742941	2012-11-23	22	LEG	Clinical	0	312	yes	21	Included
14672_2#45	ERR742919	2012-11-02	22	UNSPECIFIED	Unspecified	8524_5#73	ERR212908	2012-06-17	22	Multi site collection	Screen	4	312	yes	138	Included
14672_2#67	ERR742941	2012-11-23	22	LEG	Clinical	8524_5#73	ERR212908	2012-06-17	22	Multi site collection	Screen	4	312	yes	159	Included
14623_3#29	ERR737138	2013-01-18	22	CHEST	Clinical	14623_7#57	ERR737524	2013-02-03	22	Multi site collection	Screen	4	314	yes	16	Included
14623_3#29	ERR737138	2013-01-18	22	CHEST	Clinical	8524_5#79	ERR212914	2012-06-18	22	Multi site collection	Screen	2	314	yes	214	Included
14623_7#57	ERR737524	2013-02-03	22	Multi site collection	Screen	8524_5#79	ERR212914	2012-06-18	22	Multi site collection	Screen	2	314	yes	230	Included
14448_3#39	ERR715399	2013-04-09	22	SHOULDER	Clinical	14623_7#19	ERR737486	2013-03-18	22	Multi site collection	Screen	2	322	yes	22	Included
14448_3#39	ERR715399	2013-04-09	22	SHOULDER	Clinical	8525_1#17	ERR212947	2012-06-19	8	Multi site collection	Screen	21584	322	yes	294	outlier, different CCs
14623_7#19	ERR737486	2013-03-18	22	Multi site collection	Screen	8525_1#17	ERR212947	2012-06-19	8	Multi site collection	Screen	21585	322	yes	272	outlier, different CCs
14208_8#55	ERR702188	2012-12-19	22	Multi site collection	Screen	8525_1#23	ERR212953	2012-06-20	22	Multi site collection	Screen	6	327	no	182	Included
14623_8#72	ERR737629	2012-07-09	22	Multi site collection	Screen	8525_1#4	ERR212934	2012-06-20	22	Multi site collection	Screen	1	328	no	19	Included
14448_1#38	ERR715223	2012-08-20	22	Multi site	Screen	14448_1#81	ERR715266	2012-08-07	22	Multi site	Screen	96	329	no	13	outlier 14448_1#38 different parts of the tree
14448_1#38	ERR715223	2012-08-20	22	Multi site	Screen	14672_2#19	ERR742893	2012-10-09	22	Multi site collection	Screen	97	329	no	50	outlier 14448_1#38 different parts of the tree
14448_1#81	ERR715266	2012-08-07	22	Multi site	Screen	14672_2#19	ERR742893	2012-10-09	22	Multi site collection	Screen	7	329	no	63	Included
14448_1#21	ERR715206	2012-06-21	22	Multi site	Screen	14448_1#29	ERR715214	2012-08-17	22	Multi site collection	Screen	12	334	no	57	Included
14448_1#21	ERR715206	2012-06-21	22	Multi site	Screen	14672_2#30	ERR742904	2012-09-27	22	Multi site collection	Screen	11	334	no	98	Included
14448_1#21	ERR715206	2012-06-21	22	Multi site	Screen	8525_1#14	ERR212944	2012-06-21	22	Multi site collection	Screen	10	334	no	0	Included
14448_1#29	ERR715214	2012-08-17	22	Multi site collection	Screen	14672_2#30	ERR742904	2012-09-27	22	Multi site collection	Screen	5	334	no	41	Included
14448_1#29	ERR715214	2012-08-17	22	Multi site collection	Screen	8525_1#14	ERR212944	2012-06-21	22	Multi site collection	Screen	4	334	no	57	Included
14672_2#30	ERR742904	2012-09-27	22	Multi site collection	Screen	8525_1#14	ERR212944	2012-06-21	22	Multi site collection	Screen	3	334	no	98	Included
14672_2#14	ERR742888	2012-10-06	22	Multi site collection	Screen	8524_5#95	ERR212930	2012-06-21	22	Multi site collection	Screen	1	337	no	107	Included
14208_8#50	ERR702183	2012-12-13	22	ABDOMEN	Clinical	14208_8#57	ERR702190	2012-12-02	22	ABDOMEN	Clinical	1	345	yes	11	Included
14208_8#50	ERR702183	2012-12-13	22	ABDOMEN	Clinical	14448_1#87	ERR715272	2012-10-30	22	Multi site collection	Screen	1	345	yes	44	Included
14208_8#50	ERR702183	2012-12-13	22	ABDOMEN	Clinical	14448_2#27	ERR715301	2012-11-27	22	Multi site collection	Screen	3	345	yes	16	Included
14208_8#50	ERR702183	2012-12-13	22	ABDOMEN	Clinical	14448_3#67	ERR715425	2012-06-23	22	Multi site collection	Screen	5	345	yes	173	Included
14208_8#50	ERR702183	2012-12-13	22	ABDOMEN	Clinical	14623_3#72	ERR737180	2013-01-03	22	Multi site collection	Screen	4	345	yes	21	Included
14208_8#50	ERR702183	2012-12-13	22	ABDOMEN	Clinical	14623_8#19	ERR737576	2013-02-13	22	Multi site collection	Screen	2	345	yes	62	Included
14208_8#50	ERR702183	2012-12-13	22	ABDOMEN	Clinical	14623_8#51	ERR737608	2013-02-19	22	Multi site collection	Screen	2	345	yes	68	Included
14208_8#50	ERR702183	2012-12-13	22	ABDOMEN	Clinical	8525_1#20	ERR212950	2012-06-22	22	ABDOMEN	Clinical	5	345	yes	174	Included
14208_8#57	ERR702190	2012-12-02	22	ABDOMEN	Clinical	14448_1#87	ERR715272	2012-10-30	22	Multi site collection	Screen	0	345	yes	33	Included
14208_8#57	ERR702190	2012-12-02	22	ABDOMEN	Clinical	14448_2#27	ERR715301	2012-11-27	22	Multi site collection	Screen	2	345	yes	5	Included
14208_8#57	ERR702190	2012-12-02	22	ABDOMEN	Clinical	14448_3#67	ERR715425	2012-06-23	22	Multi site collection	Screen	4	345	yes	162	Included
14208_8#57	ERR702190	2012-12-02	22	ABDOMEN	Clinical	14623_3#72	ERR737180	2013-01-03	22	Multi site collection	Screen	3	345	yes	32	Included
14208_8#57	ERR702190	2012-12-02	22	ABDOMEN	Clinical	14623_8#19	ERR737576	2013-02-13	22	Multi site collection	Screen	1	345	yes	73	Included
14208_8#57	ERR702190	2012-12-02	22	ABDOMEN	Clinical	14623_8#51	ERR737608	2013-02-19	22	Multi site collection	Screen	1	345	yes	79	Included
14208_8#57	ERR702190	2012-12-02	22	ABDOMEN	Clinical	8525_1#20	ERR212950	2012-06-22	22	ABDOMEN	Clinical	4	345	yes	163	Included
14448_1#87	ERR715272	2012-10-30	22	Multi site collection	Screen	14448_2#27	ERR715301	2012-11-27	22	Multi site collection	Screen	2	345	yes	28	Included
14448_1#87	ERR715272	2012-10-30	22	Multi site collection	Screen	14448_3#67	ERR715425	2012-06-23	22	Multi site collection	Screen	4	345	yes	129	Included
14448_1#87	ERR715272	2012-10-30	22	Multi site collection	Screen	14623_3#72	ERR737180	2013-01-03	22	Multi site collection	Screen	3	345	yes	65	Included
14448_1#87	ERR715272	2012-10-30	22	Multi site collection	Screen	14623_8#19	ERR737576	2013-02-13	22	Multi site collection	Screen	1	345	yes	106	Included
14448_1#87	ERR715272	2012-10-30	22	Multi site collection	Screen	14623_8#51	ERR737608	2013-02-19	22	Multi site collection	Screen	1	345	yes	112	Included
14448_1#87	ERR715272	2012-10-30	22	Multi site collection	Screen	8525_1#20	ERR212950	2012-06-22	22	ABDOMEN	Clinical	4	345	yes	130	Included
14448_2#27	ERR715301	2012-11-27	22	Multi site collection	Screen	14448_3#67	ERR715425	2012-06-23	22	Multi site collection	Screen	4	345	yes	157	Included
14448_2#27	ERR715301	2012-11-27	22	Multi site collection	Screen	14623_3#72	ERR737180	2013-01-03	22	Multi site collection	Screen	3	345	yes	37	Included
14448_2#27	ERR715301	2012-11-27	22	Multi site collection	Screen	14623_8#19	ERR737576	2013-02-13	22	Multi site collection	Screen	1	345	yes	78	Included
14448_2#27	ERR715301	2012-11-27	22	Multi site collection	Screen	14623_8#51	ERR737608	2013-02-19	22	Multi site collection	Screen	1	345	yes	84	Included
14448_2#27	ERR715301	2012-11-27	22	Multi site collection	Screen	8525_1#20	ERR212950	2012-06-22	22	ABDOMEN	Clinical	4	345	yes	158	Included
14448_3#67	ERR715425	2012-06-23	22	Multi site collection	Screen	14623_3#72	ERR737180	2013-01-03	22	Multi site collection	Screen	5	345	yes	194	Included
14448_3#67	ERR715425	2012-06-23	22	Multi site collection	Screen	14623_8#19	ERR737576	2013-02-13	22	Multi site collection	Screen	3	345	yes	235	Included
14448_3#67	ERR715425	2012-06-23	22	Multi site collection	Screen	14623_8#51	ERR737608	2013-02-19	22	Multi site collection	Screen	3	345	yes	241	Included
14448_3#67	ERR715425	2012-06-23	22	Multi site collection	Screen	8525_1#20	ERR212950	2012-06-22	22	ABDOMEN	Clinical	0	345	yes	1	Included
14623_3#72	ERR737180	2013-01-03	22	Multi site collection	Screen	14623_8#19	ERR737576	2013-02-13	22	Multi site collection	Screen	2	345	yes	41	Included
14623_3#72	ERR737180	2013-01-03	22	Multi site collection	Screen	14623_8#51	ERR737608	2013-02-19	22	Multi site collection	Screen	2	345	yes	47	Included
14623_3#72	ERR737180	2013-01-03	22	Multi site collection	Screen	8525_1#20	ERR212950	2012-06-22	22	ABDOMEN	Clinical	5	345	yes	195	Included
14623_8#19	ERR737576	2013-02-13	22	Multi site collection	Screen	14623_8#51	ERR737608	2013-02-19	22	Multi site collection	Screen	0	345	yes	6	Included
14623_8#19	ERR737576	2013-02-13	22	Multi site collection	Screen	8525_1#20	ERR212950	2012-06-22	22	ABDOMEN	Clinical	3	345	yes	236	Included
14623_8#51	ERR737608	2013-02-19	22	Multi site collection	Screen	8525_1#20	ERR212950	2012-06-22	22	ABDOMEN	Clinical	3	345	yes	242	Included
14448_3#69	ERR715427	2012-06-25	22	Multi site collection	Screen	8525_1#31	ERR212961	2012-06-21	22	ANKLE	Clinical	3	349	yes	4	Included
14200_6#76	ERR701980	2012-08-27	22	Multi site collection	Screen	8525_1#27	ERR212957	2012-06-25	22	Multi site collection	Screen	24	350	no	63	Included
14448_1#11	ERR715196	2012-07-27	22	Multi site collection	Screen	14448_3#70	ERR715428	2012-06-26	22	LEG	Clinical	5	351	yes	31	Included
14448_1#11	ERR715196	2012-07-27	22	Multi site collection	Screen	14672_2#23	ERR742897	2012-10-17	22	Multi site collection	Screen	4	351	yes	82	Included
14448_1#11	ERR715196	2012-07-27	22	Multi site collection	Screen	14672_2#55	ERR742929	2012-10-21	22	Multi site collection	Screen	2	351	yes	86	Included
14448_1#11	ERR715196	2012-07-27	22	Multi site collection	Screen	8525_1#26	ERR212956	2012-06-25	22	Multi site collection	Screen	3	351	yes	32	Included
14448_3#70	ERR715428	2012-06-26	22	LEG	Clinical	14672_2#23	ERR742897	2012-10-17	22	Multi site collection	Screen	5	351	yes	113	Included
14448_3#70	ERR715428	2012-06-26	22	LEG	Clinical	14672_2#55	ERR742929	2012-10-21	22	Multi site collection	Screen	3	351	yes	117	Included
14448_3#70	ERR715428	2012-06-26	22	LEG	Clinical	8525_1#26	ERR212956	2012-06-25	22	Multi site collection	Screen	4	351	yes	1	Included
14672_2#23	ERR742897	2012-10-17	22	Multi site collection	Screen	14672_2#55	ERR742929	2012-10-21	22	Multi site collection	Screen	2	351	yes	4	Included
14672_2#23	ERR742897	2012-10-17	22	Multi site collection	Screen	8525_1#26	ERR212956	2012-06-25	22	Multi site collection	Screen	3	351	yes	114	Included
14672_2#55	ERR742929	2012-10-21	22	Multi site collection	Screen	8525_1#26	ERR212956	2012-06-25	22	Multi site collection	Screen	1	351	yes	118	Included
14208_8#73	ERR702206	2013-01-28	22	Multi site collection	Screen	14208_8#86	ERR702219	2013-01-08	22	Multi site collection	Screen	0	352	no	20	Included
14208_8#73	ERR702206	2013-01-28	22	Multi site collection	Screen	14412_8#86	ERR715181	2013-03-11	22	Multi site collection	Screen	1	352	no	42	Included
14208_8#73	ERR702206	2013-01-28	22	Multi site collection	Screen	14448_1#13	ERR715198	2012-08-06	22	Multi site collection	Screen	2	352	no	175	Included
14208_8#73	ERR702206	2013-01-28	22	Multi site collection	Screen	14672_2#16	ERR742890	2012-10-08	22	Multi site collection	Screen	2	352	no	112	Included
14208_8#73	ERR702206	2013-01-28	22	Multi site collection	Screen	14672_2#26	ERR742900	2012-09-17	22	Multi site collection	Screen	3	352	no	133	Included
14208_8#73	ERR702206	2013-01-28	22	Multi site collection	Screen	14672_2#9	ERR742884	2012-10-29	22	Multi site	Screen	2	352	no	91	Included
14208_8#73	ERR702206	2013-01-28	22	Multi site collection	Screen	8525_1#25	ERR212955	2012-06-25	22	Multi site collection	Screen	3	352	no	217	Included
14208_8#86	ERR702219	2013-01-08	22	Multi site collection	Screen	14412_8#86	ERR715181	2013-03-11	22	Multi site collection	Screen	1	352	no	62	Included
14208_8#86	ERR702219	2013-01-08	22	Multi site collection	Screen	14448_1#13	ERR715198	2012-08-06	22	Multi site collection	Screen	2	352	no	155	Included
14208_8#86	ERR702219	2013-01-08	22	Multi site collection	Screen	14672_2#16	ERR742890	2012-10-08	22	Multi site collection	Screen	2	352	no	92	Included
14208_8#86	ERR702219	2013-01-08	22	Multi site collection	Screen	14672_2#26	ERR742900	2012-09-17	22	Multi site collection	Screen	3	352	no	113	Included
14208_8#86	ERR702219	2013-01-08	22	Multi site collection	Screen	14672_2#9	ERR742884	2012-10-29	22	Multi site	Screen	2	352	no	71	Included
14208_8#86	ERR702219	2013-01-08	22	Multi site collection	Screen	8525_1#25	ERR212955	2012-06-25	22	Multi site collection	Screen	3	352	no	197	Included
14412_8#86	ERR715181	2013-03-11	22	Multi site collection	Screen	14448_1#13	ERR715198	2012-08-06	22	Multi site collection	Screen	3	352	no	217	Included
14412_8#86	ERR715181	2013-03-11	22	Multi site collection	Screen	14672_2#16	ERR742890	2012-10-08	22	Multi site collection	Screen	3	352	no	154	Included
14412_8#86	ERR715181	2013-03-11	22	Multi site collection	Screen	14672_2#26	ERR742900	2012-09-17	22	Multi site collection	Screen	4	352	no	175	Included
14412_8#86	ERR715181	2013-03-11	22	Multi site collection	Screen	14672_2#9	ERR742884	2012-10-29	22	Multi site	Screen	3	352	no	133	Included
14412_8#86	ERR715181	2013-03-11	22	Multi site collection	Screen	8525_1#25	ERR212955	2012-06-25	22	Multi site collection	Screen	4	352	no	259	Included
14448_1#13	ERR715198	2012-08-06	22	Multi site collection	Screen	14672_2#16	ERR742890	2012-10-08	22	Multi site collection	Screen	0	352	no	63	Included
14448_1#13	ERR715198	2012-08-06	22	Multi site collection	Screen	14672_2#26	ERR742900	2012-09-17	22	Multi site collection	Screen	1	352	no	42	Included
14448_1#13	ERR715198	2012-08-06	22	Multi site collection	Screen	14672_2#9	ERR742884	2012-10-29	22	Multi site	Screen	0	352	no	84	Included
14448_1#13	ERR715198	2012-08-06	22	Multi site collection	Screen	8525_1#25	ERR212955	2012-06-25	22	Multi site collection	Screen	1	352	no	42	Included
14672_2#16	ERR742890	2012-10-08	22	Multi site collection	Screen	14672_2#26	ERR742900	2012-09-17	22	Multi site collection	Screen	1	352	no	21	Included
14672_2#16	ERR742890	2012-10-08	22	Multi site collection	Screen	14672_2#9	ERR742884	2012-10-29	22	Multi site	Screen	0	352	no	21	Included
14672_2#16	ERR742890	2012-10-08	22	Multi site collection	Screen	8525_1#25	ERR212955	2012-06-25	22	Multi site collection	Screen	1	352	no	105	Included
14672_2#26	ERR742900	2012-09-17	22	Multi site collection	Screen	14672_2#9	ERR742884	2012-10-29	22	Multi site	Screen	1	352	no	42	Included
14672_2#26	ERR742900	2012-09-17	22	Multi site collection	Screen	8525_1#25	ERR212955	2012-06-25	22	Multi site collection	Screen	2	352	no	84	Included
14672_2#9	ERR742884	2012-10-29	22	Multi site	Screen	8525_1#25	ERR212955	2012-06-25	22	Multi site collection	Screen	1	352	no	126	Included
14448_1#9	ERR715194	2012-06-28	22	THROAT	Clinical	8525_1#36	ERR212966	2012-06-26	22	NOSE	Clinical	0	355	yes	2	Included
14448_3#86	ERR715443	2012-07-16	22	UNSPECIFIED	Unspecified	14672_2#21	ERR742895	2012-10-10	22	FOOT	Clinical	1	357	yes	86	Included
14448_3#86	ERR715443	2012-07-16	22	UNSPECIFIED	Unspecified	14672_2#58	ERR742932	2012-09-16	22	Multi site collection	Screen	2	357	yes	62	Included
14448_3#86	ERR715443	2012-07-16	22	UNSPECIFIED	Unspecified	8525_1#35	ERR212965	2012-06-26	22	Multi site collection	Screen	2	357	yes	20	Included
14672_2#21	ERR742895	2012-10-10	22	FOOT	Clinical	14672_2#58	ERR742932	2012-09-16	22	Multi site collection	Screen	1	357	yes	24	Included
14672_2#21	ERR742895	2012-10-10	22	FOOT	Clinical	8525_1#35	ERR212965	2012-06-26	22	Multi site collection	Screen	1	357	yes	106	Included
14672_2#58	ERR742932	2012-09-16	22	Multi site collection	Screen	8525_1#35	ERR212965	2012-06-26	22	Multi site collection	Screen	0	357	yes	82	Included
14208_8#2	ERR702135	2012-09-16	22	Multi site collection	Screen	8525_1#49	ERR212979	2012-06-26	22	Multi site collection	Screen	5	359	no	82	Included
14412_8#75	ERR715170	2013-03-27	22	Multi site collection	Screen	14448_3#33	ERR715394	2013-03-28	22	SPUTUM	Clinical	4	364	yes	1	Included
14412_8#75	ERR715170	2013-03-27	22	Multi site collection	Screen	14623_8#18	ERR737575	2013-02-13	22	Multi site collection	Screen	2	364	yes	42	Included
14412_8#75	ERR715170	2013-03-27	22	Multi site collection	Screen	14672_2#82	ERR742956	2012-09-25	22	Multi site collection	Screen	2	364	yes	183	Included
14412_8#75	ERR715170	2013-03-27	22	Multi site collection	Screen	8525_1#43	ERR212973	2012-06-27	22	Multi site collection	Screen	1	364	yes	273	Included
14448_3#33	ERR715394	2013-03-28	22	SPUTUM	Clinical	14623_8#18	ERR737575	2013-02-13	22	Multi site collection	Screen	4	364	yes	43	Included
14448_3#33	ERR715394	2013-03-28	22	SPUTUM	Clinical	14672_2#82	ERR742956	2012-09-25	22	Multi site collection	Screen	4	364	yes	184	Included
14448_3#33	ERR715394	2013-03-28	22	SPUTUM	Clinical	8525_1#43	ERR212973	2012-06-27	22	Multi site collection	Screen	3	364	yes	274	Included
14623_8#18	ERR737575	2013-02-13	22	Multi site collection	Screen	14672_2#82	ERR742956	2012-09-25	22	Multi site collection	Screen	2	364	yes	141	Included
14623_8#18	ERR737575	2013-02-13	22	Multi site collection	Screen	8525_1#43	ERR212973	2012-06-27	22	Multi site collection	Screen	1	364	yes	231	Included
14672_2#82	ERR742956	2012-09-25	22	Multi site collection	Screen	8525_1#43	ERR212973	2012-06-27	22	Multi site collection	Screen	1	364	yes	90	Included
14448_3#88	ERR715445	2012-07-17	22	ABDOMEN	Clinical	8525_1#41	ERR212971	2012-06-27	22	Multi site collection	Screen	0	365	yes	20	Included
14623_7#43	ERR737510	2013-03-21	22	Multi site collection	Screen	8525_1#57	ERR212987	2012-06-29	30	Multi site collection	Screen	27505	369	no	265	outlier, different CCs
14448_3#71	ERR715429	2012-06-29	22	Multi site collection	Screen	8525_1#21	ERR212951	2012-06-21	22	PLEURAL FLUID	Clinical	0	370	yes	8	Included
14412_8#57	ERR715152	2013-03-11	22	Multi site collection	Screen	8525_1#51	ERR212981	2012-07-01	22	Multi site collection	Screen	4	374	no	253	Included
14448_3#73	ERR715431	2012-07-03	22	Multi site collection	Screen	8525_1#65	ERR212995	2012-07-03	22	Multi site collection	Screen	1	378	no	0	Included
14208_8#20	ERR702153	2012-11-24	22	Multi site	Screen	8525_1#72	ERR213002	2012-07-04	22	Multi site collection	Screen	13	381	no	143	Included
14448_3#76	ERR715433	2012-07-04	22	Multi site collection	Screen	14623_8#20	ERR737577	2013-02-14	22	Multi site collection	Screen	3	385	yes	225	Included
14448_3#76	ERR715433	2012-07-04	22	Multi site collection	Screen	8525_1#47	ERR212977	2012-06-27	22	BACK	Clinical	8	385	yes	7	Included
14623_8#20	ERR737577	2013-02-14	22	Multi site collection	Screen	8525_1#47	ERR212977	2012-06-27	22	BACK	Clinical	11	385	yes	232	Included
14448_3#87	ERR715444	2012-07-15	22	HEEL	Clinical	14672_2#34	ERR742908	2012-09-11	22	HEEL	Clinical	9	388	yes	58	Included
14448_3#87	ERR715444	2012-07-15	22	HEEL	Clinical	14672_2#80	ERR742954	2012-09-21	22	FOOT	Clinical	10	388	yes	68	Included
14448_3#87	ERR715444	2012-07-15	22	HEEL	Clinical	8525_1#86	ERR213016	2012-07-06	22	Multi site collection	Screen	5	388	yes	9	Included
14672_2#34	ERR742908	2012-09-11	22	HEEL	Clinical	14672_2#80	ERR742954	2012-09-21	22	FOOT	Clinical	1	388	yes	10	Included
14672_2#34	ERR742908	2012-09-11	22	HEEL	Clinical	8525_1#86	ERR213016	2012-07-06	22	Multi site collection	Screen	6	388	yes	67	Included
14672_2#80	ERR742954	2012-09-21	22	FOOT	Clinical	8525_1#86	ERR213016	2012-07-06	22	Multi site collection	Screen	7	388	yes	77	Included
14448_3#75	ERR715432	2012-07-07	22	Multi site collection	Screen	8525_1#85	ERR213015	2012-07-07	22	Multi site collection	Screen	1	398	no	0	Included
14200_6#78	ERR701982	2012-06-07	22	LEG	Clinical	14355_2#45	ERR715045	2012-06-27	22	FOOT	Clinical	1	402	yes	20	Included
14200_6#78	ERR701982	2012-06-07	22	LEG	Clinical	14412_8#69	ERR715164	2013-03-26	22	LEG	Clinical	1	402	yes	292	Included
14200_6#78	ERR701982	2012-06-07	22	LEG	Clinical	14448_1#1	ERR715186	2012-07-11	22	PENIS	Clinical	0	402	yes	34	Included
14200_6#78	ERR701982	2012-06-07	22	LEG	Clinical	14448_2#15	ERR715289	2013-02-04	22	Multi site collection	Screen	4	402	yes	242	Included
14200_6#78	ERR701982	2012-06-07	22	LEG	Clinical	14448_3#79	ERR715436	2012-07-08	22	Multi site collection	Screen	3	402	yes	31	Included
14200_6#78	ERR701982	2012-06-07	22	LEG	Clinical	14623_4#6	ERR737204	2013-01-23	22	LEG	Clinical	0	402	yes	230	Included
14200_6#78	ERR701982	2012-06-07	22	LEG	Clinical	14623_7#8	ERR737475	2013-03-16	22	Multi site collection	Screen	4	402	yes	282	Included
14355_2#45	ERR715045	2012-06-27	22	FOOT	Clinical	14412_8#69	ERR715164	2013-03-26	22	LEG	Clinical	2	402	yes	272	Included
14355_2#45	ERR715045	2012-06-27	22	FOOT	Clinical	14448_1#1	ERR715186	2012-07-11	22	PENIS	Clinical	1	402	yes	14	Included
14355_2#45	ERR715045	2012-06-27	22	FOOT	Clinical	14448_2#15	ERR715289	2013-02-04	22	Multi site collection	Screen	5	402	yes	222	Included
14355_2#45	ERR715045	2012-06-27	22	FOOT	Clinical	14448_3#79	ERR715436	2012-07-08	22	Multi site collection	Screen	4	402	yes	11	Included
14355_2#45	ERR715045	2012-06-27	22	FOOT	Clinical	14623_4#6	ERR737204	2013-01-23	22	LEG	Clinical	1	402	yes	210	Included
14355_2#45	ERR715045	2012-06-27	22	FOOT	Clinical	14623_7#8	ERR737475	2013-03-16	22	Multi site collection	Screen	5	402	yes	262	Included
14412_8#69	ERR715164	2013-03-26	22	LEG	Clinical	14448_1#1	ERR715186	2012-07-11	22	PENIS	Clinical	1	402	yes	258	Included
14412_8#69	ERR715164	2013-03-26	22	LEG	Clinical	14448_2#15	ERR715289	2013-02-04	22	Multi site collection	Screen	5	402	yes	50	Included
14412_8#69	ERR715164	2013-03-26	22	LEG	Clinical	14448_3#79	ERR715436	2012-07-08	22	Multi site collection	Screen	4	402	yes	261	Included
14412_8#69	ERR715164	2013-03-26	22	LEG	Clinical	14623_4#6	ERR737204	2013-01-23	22	LEG	Clinical	1	402	yes	62	Included
14412_8#69	ERR715164	2013-03-26	22	LEG	Clinical	14623_7#8	ERR737475	2013-03-16	22	Multi site collection	Screen	5	402	yes	10	Included
14448_1#1	ERR715186	2012-07-11	22	PENIS	Clinical	14448_2#15	ERR715289	2013-02-04	22	Multi site collection	Screen	4	402	yes	208	Included
14448_1#1	ERR715186	2012-07-11	22	PENIS	Clinical	14448_3#79	ERR715436	2012-07-08	22	Multi site collection	Screen	3	402	yes	3	Included
14448_1#1	ERR715186	2012-07-11	22	PENIS	Clinical	14623_4#6	ERR737204	2013-01-23	22	LEG	Clinical	0	402	yes	196	Included
14448_1#1	ERR715186	2012-07-11	22	PENIS	Clinical	14623_7#8	ERR737475	2013-03-16	22	Multi site collection	Screen	4	402	yes	248	Included
14448_2#15	ERR715289	2013-02-04	22	Multi site collection	Screen	14448_3#79	ERR715436	2012-07-08	22	Multi site collection	Screen	3	402	yes	211	Included
14448_2#15	ERR715289	2013-02-04	22	Multi site collection	Screen	14623_4#6	ERR737204	2013-01-23	22	LEG	Clinical	4	402	yes	12	Included
14448_2#15	ERR715289	2013-02-04	22	Multi site collection	Screen	14623_7#8	ERR737475	2013-03-16	22	Multi site collection	Screen	4	402	yes	40	Included
14448_3#79	ERR715436	2012-07-08	22	Multi site collection	Screen	14623_4#6	ERR737204	2013-01-23	22	LEG	Clinical	3	402	yes	199	Included
14448_3#79	ERR715436	2012-07-08	22	Multi site collection	Screen	14623_7#8	ERR737475	2013-03-16	22	Multi site collection	Screen	3	402	yes	251	Included
14623_4#6	ERR737204	2013-01-23	22	LEG	Clinical	14623_7#8	ERR737475	2013-03-16	22	Multi site collection	Screen	4	402	yes	52	Included
14208_8#87	ERR702220	2012-12-12	22	Multi site collection	Screen	8524_5#19	ERR212854	2012-07-11	22	Multi site collection	Screen	2	409	no	154	Included
14200_8#79	ERR702118	2012-07-11	22	Multi site collection	Screen	14448_1#67	ERR715252	2012-07-27	22	Multi site collection	Screen	4	410	no	16	Included
14623_4#77	ERR737275	2013-02-14	22	Multi site collection	Screen	14623_6#14	ERR737391	2012-07-11	22	Multi site collection	Screen	9	411	no	218	Included
14448_2#13	ERR715287	2013-02-04	22	Multi site collection	Screen	14623_6#17	ERR737394	2012-07-11	22	Multi site collection	Screen	2	414	no	208	Included
14448_2#13	ERR715287	2013-02-04	22	Multi site collection	Screen	14623_7#83	ERR737550	2013-03-28	45	Multi site collection	Screen	32750	414	no	52	outlier, different CCs
14448_2#13	ERR715287	2013-02-04	22	Multi site collection	Screen	14623_8#37	ERR737594	2013-02-25	22	Multi site collection	Screen	2	414	no	21	Included
14448_2#13	ERR715287	2013-02-04	22	Multi site collection	Screen	14893_8#13	ERR774754	2012-11-29	45	Multi site collection	Screen	32752	414	no	67	outlier, different CCs
14623_6#17	ERR737394	2012-07-11	22	Multi site collection	Screen	14623_7#83	ERR737550	2013-03-28	45	Multi site collection	Screen	32747	414	no	260	outlier, different CCs
14623_6#17	ERR737394	2012-07-11	22	Multi site collection	Screen	14623_8#37	ERR737594	2013-02-25	22	Multi site collection	Screen	2	414	no	229	Included
14623_6#17	ERR737394	2012-07-11	22	Multi site collection	Screen	14893_8#13	ERR774754	2012-11-29	45	Multi site collection	Screen	32749	414	no	141	outlier, different CCs
14623_8#37	ERR737594	2013-02-25	22	Multi site collection	Screen	14893_8#13	ERR774754	2012-11-29	45	Multi site collection	Screen	32746	414	no	88	outlier, different CCs
14324_8#66	ERR714881	2012-07-12	22	Multi site collection	Screen	14555_7#49	ERR736981	2012-07-13	22	TOE	Clinical	1	416	yes	1	Included
14324_8#66	ERR714881	2012-07-12	22	Multi site collection	Screen	14623_8#57	ERR737614	2012-08-27	22	FOOT	Clinical	6	416	yes	46	Included
14324_8#66	ERR714881	2012-07-12	22	Multi site collection	Screen	14623_8#80	ERR737637	2012-08-24	22	Multi site	Screen	5	416	yes	43	Included
14555_7#49	ERR736981	2012-07-13	22	TOE	Clinical	14623_8#57	ERR737614	2012-08-27	22	FOOT	Clinical	7	416	yes	45	Included
14555_7#49	ERR736981	2012-07-13	22	TOE	Clinical	14623_8#80	ERR737637	2012-08-24	22	Multi site	Screen	6	416	yes	42	Included
14623_8#57	ERR737614	2012-08-27	22	FOOT	Clinical	14623_8#80	ERR737637	2012-08-24	22	Multi site	Screen	1	416	yes	3	Included
14200_6#61	ERR701965	2012-08-07	22	Multi site	Screen	14448_3#84	ERR715441	2012-07-12	22	LEG	Clinical	2	417	yes	26	Included
14200_6#61	ERR701965	2012-08-07	22	Multi site	Screen	14555_7#20	ERR736952	2012-08-26	22	SPUTUM	Clinical	4	417	yes	19	Included
14200_6#61	ERR701965	2012-08-07	22	Multi site	Screen	14623_6#7	ERR737384	2012-07-12	22	Multi site collection	Screen	2	417	yes	26	Included
14448_3#84	ERR715441	2012-07-12	22	LEG	Clinical	14555_7#20	ERR736952	2012-08-26	22	SPUTUM	Clinical	2	417	yes	45	Included
14448_3#84	ERR715441	2012-07-12	22	LEG	Clinical	14623_6#7	ERR737384	2012-07-12	22	Multi site collection	Screen	0	417	yes	0	Included
14555_7#20	ERR736952	2012-08-26	22	SPUTUM	Clinical	14623_6#7	ERR737384	2012-07-12	22	Multi site collection	Screen	2	417	yes	45	Included
14200_8#76	ERR702115	2012-07-12	22	Multi site collection	Screen	14448_2#36	ERR715310	2012-07-18	22	Multi site collection	Screen	0	418	no	6	Included
14555_7#74	ERR737006	2012-07-12	22	Multi site	Screen	8525_1#38	ERR212968	2012-06-22	22	TOE	Clinical	4	421	yes	20	Included
14448_1#70	ERR715255	2012-07-26	22	EAR	Clinical	14555_7#6	ERR736946	2012-08-08	22	Multi site collection	Screen	0	423	yes	13	Included
14448_1#70	ERR715255	2012-07-26	22	EAR	Clinical	14623_6#8	ERR737385	2012-07-13	22	Multi site collection	Screen	0	423	yes	13	Included
14555_7#6	ERR736946	2012-08-08	22	Multi site collection	Screen	14623_6#8	ERR737385	2012-07-13	22	Multi site collection	Screen	0	423	yes	26	Included
14324_8#67	ERR714882	2012-07-13	22	Multi site collection	Screen	14448_3#85	ERR715442	2012-07-15	22	SKIN	Clinical	0	424	yes	2	Included
14200_6#71	ERR701975	2012-08-23	22	Multi site collection	Screen	14623_6#20	ERR737397	2012-07-15	22	Multi site collection	Screen	0	425	no	39	Included
14324_8#68	ERR714883	2012-07-16	22	Multi site collection	Screen	14448_1#25	ERR715210	2012-08-01	22	Multi site collection	Screen	6	426	no	16	Included
14324_8#68	ERR714883	2012-07-16	22	Multi site collection	Screen	14448_2#31	ERR715305	2012-10-27	22	Multi site collection	Screen	0	426	no	103	Included
14324_8#68	ERR714883	2012-07-16	22	Multi site collection	Screen	14623_8#59	ERR737616	2012-09-04	22	Multi site collection	Screen	6	426	no	50	Included
14448_1#25	ERR715210	2012-08-01	22	Multi site collection	Screen	14448_2#31	ERR715305	2012-10-27	22	Multi site collection	Screen	6	426	no	87	Included
14448_1#25	ERR715210	2012-08-01	22	Multi site collection	Screen	14623_8#59	ERR737616	2012-09-04	22	Multi site collection	Screen	0	426	no	34	Included
14448_2#31	ERR715305	2012-10-27	22	Multi site collection	Screen	14623_8#59	ERR737616	2012-09-04	22	Multi site collection	Screen	6	426	no	53	Included
14200_8#73	ERR702112	2012-07-18	22	Multi site collection	Screen	14448_1#36	ERR715221	2012-08-20	22	Multi site collection	Screen	2	432	no	33	Included
14200_8#73	ERR702112	2012-07-18	22	Multi site collection	Screen	14448_1#68	ERR715253	2012-08-08	22	Multi site	Screen	1	432	no	21	Included
14448_1#36	ERR715221	2012-08-20	22	Multi site collection	Screen	14448_1#68	ERR715253	2012-08-08	22	Multi site	Screen	1	432	no	12	Included
14200_8#7	ERR702048	2012-07-19	22	Multi site collection	Screen	14623_3#53	ERR737162	2012-10-25	22	Multi site collection	Screen	0	433	no	98	Included
14200_6#54	ERR701958	2012-07-22	22	Multi site collection	Screen	14623_2#58	ERR737077	2013-01-04	22	Multi site collection	Screen	1	439	no	166	Included
14200_6#55	ERR701959	2012-07-22	22	Multi site collection	Screen	14208_8#54	ERR702187	2012-12-17	22	Multi site collection	Screen	0	440	no	148	Included
14200_6#55	ERR701959	2012-07-22	22	Multi site collection	Screen	14448_2#24	ERR715298	2013-01-04	22	Multi site collection	Screen	0	440	no	166	Included
14208_8#54	ERR702187	2012-12-17	22	Multi site collection	Screen	14448_2#24	ERR715298	2013-01-04	22	Multi site collection	Screen	0	440	no	18	Included
14200_6#57	ERR701961	2012-07-24	22	Multi site collection	Screen	8524_3#95	ERR212834	2012-05-01	22	SPUTUM	Clinical	7	445	yes	84	Included
14200_8#25	ERR702066	2012-07-25	22	Multi site collection	Screen	14672_2#50	ERR742924	2012-10-20	22	Multi site collection	Screen	7	449	no	87	Included
14200_6#83	ERR701987	2012-07-25	22	Multi site collection	Screen	14672_2#40	ERR742914	2012-10-11	22	Multi site collection	Screen	3	450	no	78	Included
14200_8#36	ERR702077	2012-07-29	22	Multi site collection	Screen	14208_8#10	ERR702143	2013-01-11	22	Multi site collection	Screen	1	463	no	166	Included
14200_8#36	ERR702077	2012-07-29	22	Multi site collection	Screen	14208_8#11	ERR702144	2013-01-11	22	Multi site	Screen	1	463	no	166	Included
14200_8#36	ERR702077	2012-07-29	22	Multi site collection	Screen	14324_8#65	ERR714880	2012-12-15	22	Multi site collection	Screen	1	463	no	139	Included
14200_8#36	ERR702077	2012-07-29	22	Multi site collection	Screen	14672_2#33	ERR742907	2012-10-21	22	Multi site collection	Screen	1	463	no	84	Included
14200_8#36	ERR702077	2012-07-29	22	Multi site collection	Screen	14672_2#56	ERR742930	2012-10-21	22	Multi site collection	Screen	1	463	no	84	Included
14208_8#10	ERR702143	2013-01-11	22	Multi site collection	Screen	14208_8#11	ERR702144	2013-01-11	22	Multi site	Screen	0	463	no	0	Included
14208_8#10	ERR702143	2013-01-11	22	Multi site collection	Screen	14324_8#65	ERR714880	2012-12-15	22	Multi site collection	Screen	0	463	no	27	Included
14208_8#10	ERR702143	2013-01-11	22	Multi site collection	Screen	14672_2#33	ERR742907	2012-10-21	22	Multi site collection	Screen	2	463	no	82	Included
14208_8#10	ERR702143	2013-01-11	22	Multi site collection	Screen	14672_2#56	ERR742930	2012-10-21	22	Multi site collection	Screen	2	463	no	82	Included
14208_8#11	ERR702144	2013-01-11	22	Multi site	Screen	14324_8#65	ERR714880	2012-12-15	22	Multi site collection	Screen	0	463	no	27	Included
14208_8#11	ERR702144	2013-01-11	22	Multi site	Screen	14672_2#33	ERR742907	2012-10-21	22	Multi site collection	Screen	2	463	no	82	Included
14208_8#11	ERR702144	2013-01-11	22	Multi site	Screen	14672_2#56	ERR742930	2012-10-21	22	Multi site collection	Screen	2	463	no	82	Included
14324_8#65	ERR714880	2012-12-15	22	Multi site collection	Screen	14672_2#33	ERR742907	2012-10-21	22	Multi site collection	Screen	2	463	no	55	Included
14324_8#65	ERR714880	2012-12-15	22	Multi site collection	Screen	14672_2#56	ERR742930	2012-10-21	22	Multi site collection	Screen	2	463	no	55	Included
14672_2#33	ERR742907	2012-10-21	22	Multi site collection	Screen	14672_2#56	ERR742930	2012-10-21	22	Multi site collection	Screen	2	463	no	0	Included
14200_6#86	ERR701990	2012-07-29	22	Multi site collection	Screen	14448_1#34	ERR715219	2012-08-20	22	Multi site collection	Screen	5	465	no	22	Included
14200_8#52	ERR702093	2012-07-31	22	Multi site collection	Screen	14448_2#35	ERR715309	2012-08-02	22	Multi site collection	Screen	0	467	no	2	Included
14448_2#62	ERR715336	2012-11-20	22	Multi site collection	Screen	14555_7#2	ERR736942	2012-08-01	22	ABDOMEN	Clinical	3	469	yes	111	Included
14448_2#62	ERR715336	2012-11-20	22	Multi site collection	Screen	14555_7#48	ERR736980	2012-07-04	22	ABDOMEN	Clinical	3	469	yes	139	Included
14448_2#62	ERR715336	2012-11-20	22	Multi site collection	Screen	8524_5#93	ERR212928	2012-06-15	22	ABDOMEN	Clinical	3	469	yes	158	Included
14555_7#2	ERR736942	2012-08-01	22	ABDOMEN	Clinical	14555_7#48	ERR736980	2012-07-04	22	ABDOMEN	Clinical	0	469	yes	28	Included
14555_7#2	ERR736942	2012-08-01	22	ABDOMEN	Clinical	8524_5#93	ERR212928	2012-06-15	22	ABDOMEN	Clinical	0	469	yes	47	Included
14555_7#48	ERR736980	2012-07-04	22	ABDOMEN	Clinical	8524_5#93	ERR212928	2012-06-15	22	ABDOMEN	Clinical	0	469	yes	19	Included
14200_8#49	ERR702090	2012-08-03	22	Multi site collection	Screen	14208_8#70	ERR702203	2012-12-11	22	Multi site collection	Screen	8	477	no	130	Included
14200_8#49	ERR702090	2012-08-03	22	Multi site collection	Screen	14323_1#87	ERR714814	2012-10-09	22	Multi site collection	Screen	18	477	no	67	Included
14208_8#70	ERR702203	2012-12-11	22	Multi site collection	Screen	14323_1#87	ERR714814	2012-10-09	22	Multi site collection	Screen	24	477	no	63	Included
14200_8#69	ERR702109	2012-08-06	22	Multi site collection	Screen	14623_8#78	ERR737635	2012-08-06	22	Multi site collection	Screen	1	485	no	0	Included
14200_8#61	ERR702102	2012-08-06	22	Multi site collection	Screen	14448_1#51	ERR715236	2012-08-16	22	Multi site collection	Screen	1	488	no	10	Included
14200_8#88	ERR702126	2012-08-08	22	SKIN	Clinical	14208_8#35	ERR702168	2013-01-06	22	Multi site collection	Screen	3	498	yes	151	Included
14200_8#88	ERR702126	2012-08-08	22	SKIN	Clinical	14324_8#47	ERR714862	2012-12-08	22	Multi site collection	Screen	3	498	yes	122	Included
14200_8#88	ERR702126	2012-08-08	22	SKIN	Clinical	14412_8#36	ERR715131	2013-04-02	22	ANKLE	Clinical	3	498	yes	237	Included
14200_8#88	ERR702126	2012-08-08	22	SKIN	Clinical	14623_2#42	ERR737061	2012-12-30	22	Multi site collection	Screen	3	498	yes	144	Included
14208_8#35	ERR702168	2013-01-06	22	Multi site collection	Screen	14324_8#47	ERR714862	2012-12-08	22	Multi site collection	Screen	0	498	yes	29	Included
14208_8#35	ERR702168	2013-01-06	22	Multi site collection	Screen	14412_8#36	ERR715131	2013-04-02	22	ANKLE	Clinical	0	498	yes	86	Included
14208_8#35	ERR702168	2013-01-06	22	Multi site collection	Screen	14623_2#42	ERR737061	2012-12-30	22	Multi site collection	Screen	0	498	yes	7	Included
14324_8#47	ERR714862	2012-12-08	22	Multi site collection	Screen	14412_8#36	ERR715131	2013-04-02	22	ANKLE	Clinical	0	498	yes	115	Included
14324_8#47	ERR714862	2012-12-08	22	Multi site collection	Screen	14623_2#42	ERR737061	2012-12-30	22	Multi site collection	Screen	0	498	yes	22	Included
14412_8#36	ERR715131	2013-04-02	22	ANKLE	Clinical	14623_2#42	ERR737061	2012-12-30	22	Multi site collection	Screen	0	498	yes	93	Included
14200_8#90	ERR702128	2012-08-09	22	Multi site collection	Screen	14448_1#52	ERR715237	2012-08-20	22	Multi site collection	Screen	0	500	no	11	Included
14323_1#60	ERR714787	2012-09-07	22	Multi site collection	Screen	14555_7#7	ERR736947	2012-08-10	22	LEG	Clinical	3	501	yes	28	Included
14323_1#60	ERR714787	2012-09-07	22	Multi site collection	Screen	8490_3#27	ERR211916	2012-04-25	22	LEG	Clinical	2	501	yes	135	Included
14555_7#7	ERR736947	2012-08-10	22	LEG	Clinical	8490_3#27	ERR211916	2012-04-25	22	LEG	Clinical	1	501	yes	107	Included
14200_8#94	ERR702132	2012-08-11	22	Multi site collection	Screen	14555_7#84	ERR737016	2012-11-04	22	LEG	Clinical	0	503	yes	85	Included
14200_8#94	ERR702132	2012-08-11	22	Multi site collection	Screen	14623_8#17	ERR737574	2013-02-11	22	Multi site collection	Screen	0	503	yes	184	Included
14200_8#94	ERR702132	2012-08-11	22	Multi site collection	Screen	14672_2#63	ERR742937	2012-11-04	22	Multi site collection	Screen	1	503	yes	85	Included
14555_7#84	ERR737016	2012-11-04	22	LEG	Clinical	14623_8#17	ERR737574	2013-02-11	22	Multi site collection	Screen	0	503	yes	99	Included
14555_7#84	ERR737016	2012-11-04	22	LEG	Clinical	14672_2#63	ERR742937	2012-11-04	22	Multi site collection	Screen	1	503	yes	0	Included
14623_8#17	ERR737574	2013-02-11	22	Multi site collection	Screen	14672_2#63	ERR742937	2012-11-04	22	Multi site collection	Screen	1	503	yes	99	Included
14200_6#2	ERR701906	2012-08-11	22	Multi site collection	Screen	14448_1#14	ERR715199	2012-08-11	22	Multi site collection	Screen	1	504	no	0	Included
14200_6#4	ERR701908	2012-08-12	22	Multi site collection	Screen	14623_8#39	ERR737596	2013-02-26	22	Multi site collection	Screen	0	506	no	198	Included
14200_6#4	ERR701908	2012-08-12	22	Multi site collection	Screen	14623_8#8	ERR737565	2013-02-25	22	Multi site collection	Screen	2	506	no	197	Included
14623_8#39	ERR737596	2013-02-26	22	Multi site collection	Screen	14623_8#8	ERR737565	2013-02-25	22	Multi site collection	Screen	2	506	no	1	Included
14200_6#17	ERR701921	2012-08-15	22	Multi site collection	Screen	14555_7#52	ERR736984	2012-08-17	22	LEG	Clinical	1	519	yes	2	Included
14448_1#61	ERR715246	2012-08-20	22	Multi site collection	Screen	14555_7#51	ERR736983	2012-08-15	22	Multi site	Screen	1	521	no	5	Included
14200_6#27	ERR701931	2012-08-20	22	Multi site collection	Screen	14208_8#16	ERR702149	2012-11-21	22	Multi site collection	Screen	7	527	yes	93	Included
14200_6#27	ERR701931	2012-08-20	22	Multi site collection	Screen	14324_8#1	ERR714817	2012-11-20	22	BUTTOCK	Clinical	7	527	yes	92	Included
14200_6#27	ERR701931	2012-08-20	22	Multi site collection	Screen	14555_7#13	ERR730955	2012-08-20	22	LEG	Clinical	3	527	yes	0	Included
14208_8#16	ERR702149	2012-11-21	22	Multi site collection	Screen	14324_8#1	ERR714817	2012-11-20	22	BUTTOCK	Clinical	0	527	yes	1	Included
14208_8#16	ERR702149	2012-11-21	22	Multi site collection	Screen	14555_7#13	ERR730955	2012-08-20	22	LEG	Clinical	8	527	yes	93	Included
14324_8#1	ERR714817	2012-11-20	22	BUTTOCK	Clinical	14555_7#13	ERR730955	2012-08-20	22	LEG	Clinical	8	527	yes	92	Included
14200_8#42	ERR702083	2012-08-01	22	SCROTUM	Clinical	14208_8#1	ERR702134	2012-10-30	22	Multi site collection	Screen	4	528	yes	90	Included
14200_8#42	ERR702083	2012-08-01	22	SCROTUM	Clinical	14412_8#34	ERR715129	2012-08-20	22	Multi site collection	Screen	2	528	yes	19	Included
14200_8#42	ERR702083	2012-08-01	22	SCROTUM	Clinical	14448_2#5	ERR715279	2012-10-31	22	Multi site collection	Screen	4	528	yes	91	Included
14208_8#1	ERR702134	2012-10-30	22	Multi site collection	Screen	14412_8#34	ERR715129	2012-08-20	22	Multi site collection	Screen	2	528	yes	71	Included
14208_8#1	ERR702134	2012-10-30	22	Multi site collection	Screen	14448_2#5	ERR715279	2012-10-31	22	Multi site collection	Screen	0	528	yes	1	Included
14412_8#34	ERR715129	2012-08-20	22	Multi site collection	Screen	14448_2#5	ERR715279	2012-10-31	22	Multi site collection	Screen	2	528	yes	72	Included
14200_6#34	ERR701938	2012-08-21	22	Multi site collection	Screen	8525_1#93	ERR213023	2012-07-03	22	LEG	Clinical	1	533	yes	49	Included
14200_6#68	ERR701972	2012-08-21	22	Multi site collection	Screen	14672_2#27	ERR742901	2012-09-19	22	Multi site	Screen	12	534	no	29	Included
14200_6#35	ERR701939	2012-08-21	22	LEG	Clinical	14555_7#12	ERR730954	2012-08-21	22	LEG	Clinical	0	535	yes	0	Included
14200_6#40	ERR701944	2012-08-22	22	Multi site collection	Screen	14672_2#37	ERR742911	2012-09-14	22	Multi site collection	Screen	97	539	no	23	outliers, different parts of the tree
14200_6#44	ERR701948	2012-08-23	22	Multi site collection	Screen	14208_8#17	ERR702150	2013-01-14	22	Multi site collection	Screen	2	541	yes	144	Included
14200_6#44	ERR701948	2012-08-23	22	Multi site collection	Screen	14555_7#54	ERR736986	2012-08-24	22	SPUTUM	Clinical	1	541	yes	1	Included
14208_8#17	ERR702150	2013-01-14	22	Multi site collection	Screen	14555_7#54	ERR736986	2012-08-24	22	SPUTUM	Clinical	1	541	yes	143	Included
14200_8#21	ERR702062	2012-08-24	22	Multi site collection	Screen	14324_8#22	ERR714838	2012-11-28	22	Multi site collection	Screen	6	547	yes	96	Included
14200_8#21	ERR702062	2012-08-24	22	Multi site collection	Screen	14448_2#53	ERR715327	2012-10-28	22	FOOT	Clinical	4	547	yes	65	Included
14324_8#22	ERR714838	2012-11-28	22	Multi site collection	Screen	14448_2#53	ERR715327	2012-10-28	22	FOOT	Clinical	2	547	yes	31	Included
14200_6#19	ERR701923	2012-08-27	22	Multi site collection	Screen	14555_7#23	ERR736955	2012-08-28	22	PENIS	Clinical	1	554	yes	1	Included
14200_6#92	ERR701996	2012-08-28	22	Multi site collection	Screen	14412_8#83	ERR715178	2013-03-08	22	Multi site collection	Screen	1	555	yes	192	Included
14200_6#92	ERR701996	2012-08-28	22	Multi site collection	Screen	14448_2#77	ERR715351	2012-12-17	22	ABDOMEN	Clinical	6	555	yes	111	Included
14412_8#83	ERR715178	2013-03-08	22	Multi site collection	Screen	14448_2#77	ERR715351	2012-12-17	22	ABDOMEN	Clinical	5	555	yes	81	Included
14355_1#6	ERR714911	2012-08-29	22	Multi site collection	Screen	14623_8#60	ERR737617	2012-08-30	1	Multi site collection	Screen	21381	563	no	1	outlier, different CCs
14355_1#8	ERR714913	2012-08-30	22	Multi site collection	Screen	14623_8#62	ERR737619	2012-08-30	22	Multi site collection	Screen	0	564	no	0	Included
14208_8#60	ERR702193	2012-12-06	22	Multi site collection	Screen	14355_1#9	ERR714914	2012-08-30	22	Multi site collection	Screen	0	565	yes	98	Included
14208_8#60	ERR702193	2012-12-06	22	Multi site collection	Screen	14448_2#9	ERR715283	2012-11-27	22	FOOT	Clinical	0	565	yes	9	Included
14208_8#60	ERR702193	2012-12-06	22	Multi site collection	Screen	14672_2#70	ERR742944	2012-11-26	22	Multi site collection	Screen	0	565	yes	10	Included
14208_8#60	ERR702193	2012-12-06	22	Multi site collection	Screen	14893_8#6	ERR774747	2012-10-09	22	Multi site collection	Screen	0	565	yes	58	Included
14355_1#9	ERR714914	2012-08-30	22	Multi site collection	Screen	14448_2#9	ERR715283	2012-11-27	22	FOOT	Clinical	0	565	yes	89	Included
14355_1#9	ERR714914	2012-08-30	22	Multi site collection	Screen	14672_2#70	ERR742944	2012-11-26	22	Multi site collection	Screen	0	565	yes	88	Included
14355_1#9	ERR714914	2012-08-30	22	Multi site collection	Screen	14893_8#6	ERR774747	2012-10-09	22	Multi site collection	Screen	0	565	yes	40	Included
14448_2#9	ERR715283	2012-11-27	22	FOOT	Clinical	14672_2#70	ERR742944	2012-11-26	22	Multi site collection	Screen	0	565	yes	1	Included
14448_2#9	ERR715283	2012-11-27	22	FOOT	Clinical	14893_8#6	ERR774747	2012-10-09	22	Multi site collection	Screen	0	565	yes	49	Included
14672_2#70	ERR742944	2012-11-26	22	Multi site collection	Screen	14893_8#6	ERR774747	2012-10-09	22	Multi site collection	Screen	0	565	yes	48	Included
14555_7#22	ERR736954	2012-08-30	22	Multi site collection	Screen	8524_5#35	ERR212870	2012-05-31	22	FACE	Clinical	1	566	yes	91	Included
14355_1#62	ERR714967	2012-08-30	22	Multi site collection	Screen	14412_8#31	ERR715126	2013-04-09	22	MOUTH	Clinical	8	567	yes	222	Included
14355_1#14	ERR714919	2012-08-31	22	Multi site collection	Screen	14623_3#73	ERR737181	2013-01-03	22	Multi site collection	Screen	38	571	no	125	Included
14355_1#21	ERR714926	2012-09-03	22	Multi site collection	Screen	14623_6#37	ERR737414	2012-10-26	22	Multi site collection	Screen	5	577	no	53	Included
14355_1#21	ERR714926	2012-09-03	22	Multi site collection	Screen	14672_2#79	ERR742953	2012-11-03	22	Multi site collection	Screen	0	577	no	61	Included
14623_6#37	ERR737414	2012-10-26	22	Multi site collection	Screen	14672_2#79	ERR742953	2012-11-03	22	Multi site collection	Screen	5	577	no	8	Included
14355_1#23	ERR714928	2012-09-03	22	Multi site collection	Screen	14448_3#21	ERR715383	2013-03-08	22	TIBIA	Clinical	0	579	yes	186	Included
14355_1#23	ERR714928	2012-09-03	22	Multi site collection	Screen	14623_8#15	ERR737572	2013-02-11	22	Multi site collection	Screen	1	579	yes	161	Included
14355_1#23	ERR714928	2012-09-03	22	Multi site collection	Screen	14623_8#5	ERR737562	2013-03-05	22	Multi site collection	Screen	0	579	yes	183	Included
14355_1#23	ERR714928	2012-09-03	22	Multi site collection	Screen	14623_8#50	ERR737607	2013-02-11	22	Multi site collection	Screen	1	579	yes	161	Included
14355_1#23	ERR714928	2012-09-03	22	Multi site collection	Screen	14672_2#43	ERR742917	2012-10-12	22	Multi site collection	Screen	0	579	yes	39	Included
14448_3#21	ERR715383	2013-03-08	22	TIBIA	Clinical	14623_8#15	ERR737572	2013-02-11	22	Multi site collection	Screen	1	579	yes	25	Included
14448_3#21	ERR715383	2013-03-08	22	TIBIA	Clinical	14623_8#5	ERR737562	2013-03-05	22	Multi site collection	Screen	0	579	yes	3	Included
14448_3#21	ERR715383	2013-03-08	22	TIBIA	Clinical	14623_8#50	ERR737607	2013-02-11	22	Multi site collection	Screen	1	579	yes	25	Included
14448_3#21	ERR715383	2013-03-08	22	TIBIA	Clinical	14672_2#43	ERR742917	2012-10-12	22	Multi site collection	Screen	0	579	yes	147	Included
14623_8#15	ERR737572	2013-02-11	22	Multi site collection	Screen	14623_8#5	ERR737562	2013-03-05	22	Multi site collection	Screen	1	579	yes	22	Included
14623_8#15	ERR737572	2013-02-11	22	Multi site collection	Screen	14623_8#50	ERR737607	2013-02-11	22	Multi site collection	Screen	2	579	yes	0	Included
14623_8#15	ERR737572	2013-02-11	22	Multi site collection	Screen	14672_2#43	ERR742917	2012-10-12	22	Multi site collection	Screen	1	579	yes	122	Included
14623_8#5	ERR737562	2013-03-05	22	Multi site collection	Screen	14623_8#50	ERR737607	2013-02-11	22	Multi site collection	Screen	1	579	yes	22	Included
14623_8#5	ERR737562	2013-03-05	22	Multi site collection	Screen	14672_2#43	ERR742917	2012-10-12	22	Multi site collection	Screen	0	579	yes	144	Included
14623_8#50	ERR737607	2013-02-11	22	Multi site collection	Screen	14672_2#43	ERR742917	2012-10-12	22	Multi site collection	Screen	1	579	yes	122	Included
14200_6#11	ERR701915	2012-08-13	22	FOOT	Clinical	14555_7#55	ERR736987	2012-09-03	22	Multi site collection	Screen	1	580	yes	21	Included
14323_1#23	ERR714750	2012-09-26	22	Multi site collection	Screen	14355_1#29	ERR714934	2012-09-04	22	Multi site collection	Screen	0	583	no	22	Included
14208_8#44	ERR702177	2012-12-18	22	Multi site collection	Screen	14355_1#46	ERR714951	2012-09-10	22	Multi site collection	Screen	0	597	no	99	Included
14323_1#17	ERR714744	2012-09-25	22	Multi site collection	Screen	14355_1#53	ERR714958	2012-09-11	22	Multi site collection	Screen	1	604	no	14	Included
14555_7#29	ERR736961	2012-09-12	22	Multi site collection	Screen	8524_3#11	ERR212750	2012-04-13	22	EAR	Clinical	6	607	yes	152	Included
14355_1#58	ERR714963	2012-09-12	22	Multi site collection	Screen	14412_8#87	ERR715182	2013-03-11	22	Multi site collection	Screen	2	608	no	180	Included
14355_1#76	ERR714981	2012-09-14	22	Multi site collection	Screen	14672_2#10	ERR742885	2012-09-28	22	Multi site collection	Screen	1	618	no	14	Included
14208_8#4	ERR702137	2012-11-13	22	Multi site collection	Screen	14208_8#43	ERR702176	2012-12-19	22	Multi site collection	Screen	1	620	no	36	Included
14208_8#4	ERR702137	2012-11-13	22	Multi site collection	Screen	14355_1#81	ERR714986	2012-09-16	22	Multi site collection	Screen	3	620	no	58	Included
14208_8#4	ERR702137	2012-11-13	22	Multi site collection	Screen	14623_4#22	ERR737220	2013-02-01	22	Multi site collection	Screen	75	620	no	80	outlier 14623_4#22 different parts of the tree
14208_8#43	ERR702176	2012-12-19	22	Multi site collection	Screen	14355_1#81	ERR714986	2012-09-16	22	Multi site collection	Screen	4	620	no	94	Included
14208_8#43	ERR702176	2012-12-19	22	Multi site collection	Screen	14623_4#22	ERR737220	2013-02-01	22	Multi site collection	Screen	74	620	no	44	outlier 14623_4#22 different parts of the tree
14355_1#81	ERR714986	2012-09-16	22	Multi site collection	Screen	14623_4#22	ERR737220	2013-02-01	22	Multi site collection	Screen	78	620	no	138	outlier 14623_4#22 different parts of the tree
14355_1#89	ERR714994	2012-09-18	22	Multi site collection	Screen	14412_8#80	ERR715175	2013-03-24	22	Multi site collection	Screen	7	623	no	187	Included
14355_1#89	ERR714994	2012-09-18	22	Multi site collection	Screen	14623_8#34	ERR737591	2013-02-21	22	Multi site collection	Screen	4	623	no	156	Included
14412_8#80	ERR715175	2013-03-24	22	Multi site collection	Screen	14623_8#34	ERR737591	2013-02-21	22	Multi site collection	Screen	9	623	no	31	Included
14355_1#92	ERR714997	2012-09-18	22	Multi site collection	Screen	14412_8#76	ERR715171	2013-03-18	22	Multi site collection	Screen	0	626	yes	181	Included
14355_1#92	ERR714997	2012-09-18	22	Multi site collection	Screen	14448_2#76	ERR715350	2012-12-16	22	HEAD	Clinical	0	626	yes	89	Included
14412_8#76	ERR715171	2013-03-18	22	Multi site collection	Screen	14448_2#76	ERR715350	2012-12-16	22	HEAD	Clinical	0	626	yes	92	Included
14323_1#7	ERR714734	2012-09-21	22	Multi site collection	Screen	14448_2#61	ERR715335	2012-11-17	22	SKIN	Clinical	3	632	yes	57	Included
14555_7#57	ERR736989	2012-09-23	22	NOSE	Clinical	8524_3#68	ERR212807	2012-04-19	22	Extra-vascular catheter/drain	Clinical	1	634	yes	157	Included
14355_1#94	ERR714999	2012-09-18	22	FOOT	Clinical	14555_7#37	ERR736969	2012-09-26	22	Multi site collection	Screen	5	642	yes	8	Included
14323_1#28	ERR714755	2012-09-27	22	Multi site collection	Screen	14412_8#65	ERR715160	2013-03-22	22	Multi site collection	Screen	1	647	no	176	Included
14323_1#28	ERR714755	2012-09-27	22	Multi site collection	Screen	14448_1#50	ERR715235	2013-04-04	22	Multi site	Screen	1	647	no	189	Included
14412_8#65	ERR715160	2013-03-22	22	Multi site collection	Screen	14448_1#50	ERR715235	2013-04-04	22	Multi site	Screen	2	647	no	13	Included
14323_1#30	ERR714757	2012-09-27	22	Multi site collection	Screen	14623_7#74	ERR737541	2013-03-27	22	Multi site collection	Screen	0	649	no	181	Included
14323_1#34	ERR714761	2012-09-28	22	Multi site collection	Screen	14555_7#58	ERR736990	2012-09-28	22	UNSPECIFIED	Unspecified	0	652	no	0	Included
14555_7#39	ERR736971	2012-09-28	22	FOOT	Clinical	14672_2#31	ERR742905	2012-09-28	22	Multi site collection	Screen	1	653	yes	0	Included
14208_8#41	ERR702174	2012-12-11	22	Multi site collection	Screen	14323_1#43	ERR714770	2012-10-01	22	Multi site collection	Screen	14	660	no	71	Included
14355_1#86	ERR714991	2012-10-03	22	Multi site collection	Screen	14412_8#81	ERR715176	2013-03-23	22	Multi site collection	Screen	5	675	no	171	Included
14355_1#86	ERR714991	2012-10-03	22	Multi site collection	Screen	14623_5#24	ERR737312	2013-02-25	22	Multi site collection	Screen	7	675	no	145	Included
14355_1#86	ERR714991	2012-10-03	22	Multi site collection	Screen	14672_2#60	ERR742934	2012-11-03	22	Multi site collection	Screen	3	675	no	31	Included
14412_8#81	ERR715176	2013-03-23	22	Multi site collection	Screen	14623_5#24	ERR737312	2013-02-25	22	Multi site collection	Screen	8	675	no	26	Included
14412_8#81	ERR715176	2013-03-23	22	Multi site collection	Screen	14672_2#60	ERR742934	2012-11-03	22	Multi site collection	Screen	4	675	no	140	Included
14623_5#24	ERR737312	2013-02-25	22	Multi site collection	Screen	14672_2#60	ERR742934	2012-11-03	22	Multi site collection	Screen	4	675	no	114	Included
14323_1#69	ERR714796	2012-10-04	22	Multi site collection	Screen	14355_2#79	ERR715079	2012-10-27	22	Multi site collection	Screen	0	676	no	23	Included
14323_1#81	ERR714808	2012-10-06	22	Multi site collection	Screen	14355_2#55	ERR715055	2012-10-20	22	Multi site collection	Screen	2	687	no	14	Included
14323_1#84	ERR714811	2012-10-07	22	Multi site collection	Screen	14355_2#70	ERR715070	2012-10-22	22	ABDOMEN	Clinical	0	690	yes	15	Included
14355_2#39	ERR715039	2012-10-08	22	Multi site collection	Screen	14555_7#41	ERR736973	2012-10-08	22	SPUTUM	Clinical	2	692	yes	0	Included
14323_1#88	ERR714815	2012-10-09	22	Multi site collection	Screen	14555_7#42	ERR736974	2012-10-09	22	CHEEK	Clinical	0	694	yes	0	Included
14448_2#34	ERR715308	2012-10-16	22	Multi site	Screen	14448_2#41	ERR715315	2012-10-15	22	SPUTUM	Clinical	18	697	yes	1	Included
14448_2#34	ERR715308	2012-10-16	22	Multi site	Screen	14893_8#8	ERR774749	2012-10-09	22	Multi site collection	Screen	5	697	yes	7	Included
14448_2#41	ERR715315	2012-10-15	22	SPUTUM	Clinical	14893_8#8	ERR774749	2012-10-09	22	Multi site collection	Screen	7	697	yes	6	Included
14448_2#59	ERR715333	2012-11-13	22	ARM	Clinical	14623_3#90	ERR737198	2012-11-20	22	ARM	Clinical	0	698	yes	7	Included
14448_2#59	ERR715333	2012-11-13	22	ARM	Clinical	14893_8#9	ERR774750	2012-10-09	22	Multi site collection	Screen	0	698	yes	35	Included
14623_3#90	ERR737198	2012-11-20	22	ARM	Clinical	14893_8#9	ERR774750	2012-10-09	22	Multi site collection	Screen	0	698	yes	42	Included
14208_8#36	ERR702169	2013-01-03	22	Multi site collection	Screen	14355_2#8	ERR715008	2012-10-12	22	Multi site collection	Screen	1	706	no	83	Included
14208_8#79	ERR702212	2013-01-31	22	Multi site collection	Screen	14355_2#12	ERR715012	2012-10-12	22	Multi site collection	Screen	1	710	no	111	Included
14208_8#79	ERR702212	2013-01-31	22	Multi site collection	Screen	14672_2#47	ERR742921	2012-11-06	22	Multi site collection	Screen	0	710	no	86	Included
14355_2#12	ERR715012	2012-10-12	22	Multi site collection	Screen	14672_2#47	ERR742921	2012-11-06	22	Multi site collection	Screen	1	710	no	25	Included
14355_2#20	ERR715020	2012-10-15	22	Multi site collection	Screen	14555_7#45	ERR736977	2012-10-15	22	SPUTUM	Clinical	0	716	yes	0	Included
14555_7#83	ERR737015	2012-10-15	22	Multi site collection	Screen	8525_1#58	ERR212988	2012-06-29	22	LEG	Clinical	2	717	yes	108	Included
14355_2#54	ERR715054	2012-10-16	22	Multi site	Screen	14623_6#76	ERR737453	2012-11-18	22	ANKLE	Clinical	4	719	yes	33	Included
14355_2#54	ERR715054	2012-10-16	22	Multi site	Screen	14672_2#22	ERR742896	2012-10-16	22	Multi site	Screen	3	719	yes	0	Included
14623_6#76	ERR737453	2012-11-18	22	ANKLE	Clinical	14672_2#22	ERR742896	2012-10-16	22	Multi site	Screen	1	719	yes	33	Included
14208_8#19	ERR702152	2012-11-16	22	URINE, MIDSTREAM	Clinical	14208_8#3	ERR702136	2012-10-22	22	URINE, MIDSTREAM	Clinical	0	727	yes	25	Included
14208_8#19	ERR702152	2012-11-16	22	URINE, MIDSTREAM	Clinical	14208_8#7	ERR702140	2012-11-16	22	Multi site collection	Screen	0	727	yes	0	Included
14208_8#19	ERR702152	2012-11-16	22	URINE, MIDSTREAM	Clinical	14355_2#32	ERR715032	2012-10-19	22	Multi site collection	Screen	0	727	yes	28	Included
14208_8#19	ERR702152	2012-11-16	22	URINE, MIDSTREAM	Clinical	14448_2#32	ERR715306	2012-11-12	22	Multi site collection	Screen	0	727	yes	4	Included
14208_8#19	ERR702152	2012-11-16	22	URINE, MIDSTREAM	Clinical	14448_2#43	ERR715317	2012-10-20	22	URINE, UNSPECIFIED	Clinical	0	727	yes	27	Included
14208_8#19	ERR702152	2012-11-16	22	URINE, MIDSTREAM	Clinical	14672_2#52	ERR742926	2012-10-24	22	Multi site collection	Screen	1	727	yes	23	Included
14208_8#3	ERR702136	2012-10-22	22	URINE, MIDSTREAM	Clinical	14208_8#7	ERR702140	2012-11-16	22	Multi site collection	Screen	0	727	yes	25	Included
14208_8#3	ERR702136	2012-10-22	22	URINE, MIDSTREAM	Clinical	14355_2#32	ERR715032	2012-10-19	22	Multi site collection	Screen	0	727	yes	3	Included
14208_8#3	ERR702136	2012-10-22	22	URINE, MIDSTREAM	Clinical	14448_2#32	ERR715306	2012-11-12	22	Multi site collection	Screen	0	727	yes	21	Included
14208_8#3	ERR702136	2012-10-22	22	URINE, MIDSTREAM	Clinical	14448_2#43	ERR715317	2012-10-20	22	URINE, UNSPECIFIED	Clinical	0	727	yes	2	Included
14208_8#3	ERR702136	2012-10-22	22	URINE, MIDSTREAM	Clinical	14672_2#52	ERR742926	2012-10-24	22	Multi site collection	Screen	1	727	yes	2	Included
14208_8#7	ERR702140	2012-11-16	22	Multi site collection	Screen	14355_2#32	ERR715032	2012-10-19	22	Multi site collection	Screen	0	727	yes	28	Included
14208_8#7	ERR702140	2012-11-16	22	Multi site collection	Screen	14448_2#32	ERR715306	2012-11-12	22	Multi site collection	Screen	0	727	yes	4	Included
14208_8#7	ERR702140	2012-11-16	22	Multi site collection	Screen	14448_2#43	ERR715317	2012-10-20	22	URINE, UNSPECIFIED	Clinical	0	727	yes	27	Included
14208_8#7	ERR702140	2012-11-16	22	Multi site collection	Screen	14672_2#52	ERR742926	2012-10-24	22	Multi site collection	Screen	1	727	yes	23	Included
14355_2#32	ERR715032	2012-10-19	22	Multi site collection	Screen	14448_2#32	ERR715306	2012-11-12	22	Multi site collection	Screen	0	727	yes	24	Included
14355_2#32	ERR715032	2012-10-19	22	Multi site collection	Screen	14448_2#43	ERR715317	2012-10-20	22	URINE, UNSPECIFIED	Clinical	0	727	yes	1	Included
14355_2#32	ERR715032	2012-10-19	22	Multi site collection	Screen	14672_2#52	ERR742926	2012-10-24	22	Multi site collection	Screen	1	727	yes	5	Included
14448_2#32	ERR715306	2012-11-12	22	Multi site collection	Screen	14448_2#43	ERR715317	2012-10-20	22	URINE, UNSPECIFIED	Clinical	0	727	yes	23	Included
14448_2#32	ERR715306	2012-11-12	22	Multi site collection	Screen	14672_2#52	ERR742926	2012-10-24	22	Multi site collection	Screen	1	727	yes	19	Included
14448_2#43	ERR715317	2012-10-20	22	URINE, UNSPECIFIED	Clinical	14672_2#52	ERR742926	2012-10-24	22	Multi site collection	Screen	1	727	yes	4	Included
14355_2#59	ERR715059	2012-10-19	22	Multi site collection	Screen	14412_8#77	ERR715172	2013-03-20	22	Multi site collection	Screen	2	729	no	152	Included
14208_8#18	ERR702151	2012-11-17	22	Multi site collection	Screen	14355_2#34	ERR715034	2012-10-19	22	Multi site collection	Screen	14	730	no	29	Included
14208_8#18	ERR702151	2012-11-17	22	Multi site collection	Screen	14623_2#4	ERR737026	2012-12-05	22	Multi site collection	Screen	11	730	no	18	Included
14355_2#34	ERR715034	2012-10-19	22	Multi site collection	Screen	14623_2#4	ERR737026	2012-12-05	22	Multi site collection	Screen	13	730	no	47	Included
14355_2#60	ERR715060	2012-10-21	22	FOOT	Clinical	14448_2#46	ERR715320	2012-10-22	22	SPUTUM	Clinical	101	737	yes	1	outlier 14355_2#60 and 4448_2#47, different parts of the tree
14355_2#60	ERR715060	2012-10-21	22	FOOT	Clinical	14448_2#47	ERR715321	2012-10-24	22	Multi site collection	Screen	1	737	yes	3	Included
14355_2#60	ERR715060	2012-10-21	22	FOOT	Clinical	14448_2#56	ERR715330	2012-11-02	22	TRACHEAL ASPIRATE	Clinical	101	737	yes	12	outlier 14355_2#60 and 4448_2#47, different parts of the tree
14355_2#60	ERR715060	2012-10-21	22	FOOT	Clinical	14672_2#68	ERR742942	2012-11-23	22	TRACHEAL ASPIRATE	Clinical	101	737	yes	33	outlier 14355_2#60 and 4448_2#47, different parts of the tree
14355_2#60	ERR715060	2012-10-21	22	FOOT	Clinical	14672_2#71	ERR742945	2012-11-12	22	Multi site collection	Screen	100	737	yes	22	outlier 14355_2#60 and 4448_2#47, different parts of the tree
14448_2#46	ERR715320	2012-10-22	22	SPUTUM	Clinical	14448_2#47	ERR715321	2012-10-24	22	Multi site collection	Screen	100	737	yes	2	outlier 14355_2#60 and 4448_2#47, different parts of the tree
14448_2#46	ERR715320	2012-10-22	22	SPUTUM	Clinical	14448_2#56	ERR715330	2012-11-02	22	TRACHEAL ASPIRATE	Clinical	8	737	yes	11	Included
14448_2#46	ERR715320	2012-10-22	22	SPUTUM	Clinical	14672_2#68	ERR742942	2012-11-23	22	TRACHEAL ASPIRATE	Clinical	8	737	yes	32	Included
14448_2#46	ERR715320	2012-10-22	22	SPUTUM	Clinical	14672_2#71	ERR742945	2012-11-12	22	Multi site collection	Screen	7	737	yes	21	Included
14448_2#47	ERR715321	2012-10-24	22	Multi site collection	Screen	14448_2#56	ERR715330	2012-11-02	22	TRACHEAL ASPIRATE	Clinical	100	737	yes	9	outlier 14355_2#60 and 4448_2#47, different parts of the tree
14448_2#47	ERR715321	2012-10-24	22	Multi site collection	Screen	14672_2#68	ERR742942	2012-11-23	22	TRACHEAL ASPIRATE	Clinical	100	737	yes	30	outlier 14355_2#60 and 4448_2#47, different parts of the tree
14448_2#47	ERR715321	2012-10-24	22	Multi site collection	Screen	14672_2#71	ERR742945	2012-11-12	22	Multi site collection	Screen	99	737	yes	19	outlier 14355_2#60 and 4448_2#47, different parts of the tree
14448_2#56	ERR715330	2012-11-02	22	TRACHEAL ASPIRATE	Clinical	14672_2#68	ERR742942	2012-11-23	22	TRACHEAL ASPIRATE	Clinical	2	737	yes	21	Included
14448_2#56	ERR715330	2012-11-02	22	TRACHEAL ASPIRATE	Clinical	14672_2#71	ERR742945	2012-11-12	22	Multi site collection	Screen	1	737	yes	10	Included
14672_2#68	ERR742942	2012-11-23	22	TRACHEAL ASPIRATE	Clinical	14672_2#71	ERR742945	2012-11-12	22	Multi site collection	Screen	1	737	yes	11	Included
14448_2#45	ERR715319	2012-10-24	22	Multi site collection	Screen	14672_2#44	ERR742918	2012-10-31	22	GROIN	Clinical	4	738	yes	7	Included
14448_2#45	ERR715319	2012-10-24	22	Multi site collection	Screen	8524_5#17	ERR212852	2012-05-09	22	HIP	Clinical	3	738	yes	168	Included
14672_2#44	ERR742918	2012-10-31	22	GROIN	Clinical	8524_5#17	ERR212852	2012-05-09	22	HIP	Clinical	1	738	yes	175	Included
14355_2#90	ERR715090	2012-10-24	22	Other device	Clinical	14448_2#48	ERR715322	2012-10-25	22	Multi site collection	Screen	3	739	yes	1	Included
14448_2#51	ERR715325	2012-10-26	22	Multi site collection	Screen	8490_3#54	ERR211943	2012-04-28	22	ARM	Clinical	8	748	yes	181	Included
14323_1#37	ERR714764	2012-09-28	22	SPUTUM	Clinical	14355_2#84	ERR715084	2012-10-26	22	Multi site collection	Screen	2	749	yes	28	Included
14355_2#23	ERR715023	2012-10-17	22	SPUTUM	Clinical	14448_2#49	ERR715323	2012-10-27	22	Multi site collection	Screen	1	753	yes	10	Included
14355_2#88	ERR715088	2012-10-29	22	Multi site collection	Screen	14412_8#67	ERR715162	2013-03-26	22	Multi site collection	Screen	1	756	no	148	Included
14355_2#88	ERR715088	2012-10-29	22	Multi site collection	Screen	14412_8#72	ERR715167	2013-03-26	22	Multi site collection	Screen	2	756	no	148	Included
14412_8#67	ERR715162	2013-03-26	22	Multi site collection	Screen	14412_8#72	ERR715167	2013-03-26	22	Multi site collection	Screen	3	756	no	0	Included
14208_8#23	ERR702156	2012-11-20	22	Multi site collection	Screen	14355_2#93	ERR715093	2012-10-31	22	Multi site collection	Screen	2	760	no	20	Included
14200_7#6	ERR702005	2012-10-31	22	Multi site collection	Screen	14448_2#64	ERR715338	2012-11-20	22	URINE, CATHETER SPECIMEN	Clinical	2	762	yes	20	Included
14200_7#36	ERR702035	2012-10-31	22	Multi site collection	Screen	14448_1#57	ERR715242	2012-11-12	22	Multi site collection	Screen	77	763	no	12	outliers, different parts of the tree
14324_8#39	ERR714854	2012-12-04	22	Multi site collection	Screen	14355_2#91	ERR715091	2012-10-31	22	Multi site collection	Screen	2	764	yes	34	Included
14324_8#39	ERR714854	2012-12-04	22	Multi site collection	Screen	14448_2#84	ERR715358	2013-01-04	22	FOOT	Clinical	6	764	yes	31	Included
14324_8#39	ERR714854	2012-12-04	22	Multi site collection	Screen	14623_2#67	ERR737086	2013-01-03	22	Multi site collection	Screen	5	764	yes	30	Included
14355_2#91	ERR715091	2012-10-31	22	Multi site collection	Screen	14448_2#84	ERR715358	2013-01-04	22	FOOT	Clinical	6	764	yes	65	Included
14355_2#91	ERR715091	2012-10-31	22	Multi site collection	Screen	14623_2#67	ERR737086	2013-01-03	22	Multi site collection	Screen	5	764	yes	64	Included
14448_2#84	ERR715358	2013-01-04	22	FOOT	Clinical	14623_2#67	ERR737086	2013-01-03	22	Multi site collection	Screen	1	764	yes	1	Included
14200_7#5	ERR702004	2012-11-01	22	Multi site collection	Screen	14448_1#56	ERR715241	2012-11-05	22	Multi site collection	Screen	5	766	no	4	Included
14200_7#5	ERR702004	2012-11-01	22	Multi site collection	Screen	14448_2#22	ERR715296	2012-11-01	22	Multi site collection	Screen	4	766	no	0	Included
14448_1#56	ERR715241	2012-11-05	22	Multi site collection	Screen	14448_2#22	ERR715296	2012-11-01	22	Multi site collection	Screen	5	766	no	4	Included
14200_8#66	ERR702106	2012-08-07	22	LEG	Clinical	14623_6#40	ERR737417	2012-11-01	22	Multi site collection	Screen	13	768	yes	86	Included
14200_7#11	ERR702010	2012-11-02	22	Multi site collection	Screen	14208_8#22	ERR702155	2012-11-24	22	Multi site collection	Screen	6	774	no	22	Included
14200_7#11	ERR702010	2012-11-02	22	Multi site collection	Screen	14208_8#68	ERR702201	2012-12-02	22	Multi site collection	Screen	6	774	no	30	Included
14200_7#11	ERR702010	2012-11-02	22	Multi site collection	Screen	14208_8#72	ERR702205	2013-01-30	22	Multi site collection	Screen	8	774	no	89	Included
14208_8#22	ERR702155	2012-11-24	22	Multi site collection	Screen	14208_8#68	ERR702201	2012-12-02	22	Multi site collection	Screen	0	774	no	8	Included
14208_8#22	ERR702155	2012-11-24	22	Multi site collection	Screen	14208_8#72	ERR702205	2013-01-30	22	Multi site collection	Screen	10	774	no	67	Included
14208_8#68	ERR702201	2012-12-02	22	Multi site collection	Screen	14208_8#72	ERR702205	2013-01-30	22	Multi site collection	Screen	10	774	no	59	Included
14200_7#21	ERR702020	2012-11-03	22	Multi site collection	Screen	14208_8#69	ERR702202	2012-12-12	22	Multi site collection	Screen	235	777	no	39	outliers, different parts of the tree
14200_7#25	ERR702024	2012-11-07	22	Multi site collection	Screen	14324_8#15	ERR714831	2012-11-26	22	Multi site collection	Screen	1	785	no	19	Included
14200_7#25	ERR702024	2012-11-07	22	Multi site collection	Screen	14623_3#15	ERR737124	2013-01-14	22	Multi site collection	Screen	1	785	no	68	Included
14324_8#15	ERR714831	2012-11-26	22	Multi site collection	Screen	14623_3#15	ERR737124	2013-01-14	22	Multi site collection	Screen	0	785	no	49	Included
14200_7#34	ERR702033	2012-11-08	22	Multi site collection	Screen	14623_3#30	ERR737139	2013-01-20	22	Multi site collection	Screen	2	789	no	73	Included
14200_7#34	ERR702033	2012-11-08	22	Multi site collection	Screen	14672_2#49	ERR742923	2012-11-11	22	Multi site collection	Screen	11	789	no	3	Included
14623_3#30	ERR737139	2013-01-20	22	Multi site collection	Screen	14672_2#49	ERR742923	2012-11-11	22	Multi site collection	Screen	13	789	no	70	Included
14208_8#28	ERR702161	2012-12-31	22	Multi site collection	Screen	14623_6#54	ERR737431	2012-11-14	22	Multi site collection	Screen	0	803	no	47	Included
14208_8#90	ERR702223	2012-12-22	22	Multi site collection	Screen	14623_6#59	ERR737436	2012-11-14	22	Multi site collection	Screen	2	805	yes	38	Included
14355_2#64	ERR715064	2012-10-19	22	CHEEK	Clinical	14448_2#58	ERR715332	2012-11-15	22	Multi site collection	Screen	0	809	yes	27	Included
14623_2#75	ERR737094	2013-01-02	22	UNSPECIFIED	Unspecified	14623_6#68	ERR737445	2012-11-16	22	Multi site collection	Screen	0	812	yes	47	Included
14208_8#51	ERR702184	2012-12-13	22	Multi site collection	Screen	14623_6#69	ERR737446	2012-11-17	22	Multi site collection	Screen	13	813	no	26	Included
14623_6#65	ERR737442	2012-11-17	22	Multi site collection	Screen	14623_8#25	ERR737582	2013-02-18	22	Multi site collection	Screen	1	814	no	93	Included
14448_1#53	ERR715238	2013-03-29	22	Multi site collection	Screen	14448_2#19	ERR715293	2013-01-25	22	Multi site collection	Screen	4	821	yes	63	Included
14448_1#53	ERR715238	2013-03-29	22	Multi site collection	Screen	14448_3#37	ERR715398	2013-04-02	22	PAROTID	Clinical	1	821	yes	4	Included
14448_1#53	ERR715238	2013-03-29	22	Multi site collection	Screen	14623_6#77	ERR737454	2012-11-20	22	Multi site collection	Screen	4	821	yes	129	Included
14448_2#19	ERR715293	2013-01-25	22	Multi site collection	Screen	14448_3#37	ERR715398	2013-04-02	22	PAROTID	Clinical	5	821	yes	67	Included
14448_2#19	ERR715293	2013-01-25	22	Multi site collection	Screen	14623_6#77	ERR737454	2012-11-20	22	Multi site collection	Screen	4	821	yes	66	Included
14448_3#37	ERR715398	2013-04-02	22	PAROTID	Clinical	14623_6#77	ERR737454	2012-11-20	22	Multi site collection	Screen	5	821	yes	133	Included
14208_8#13	ERR702146	2012-11-21	22	Multi site collection	Screen	14448_1#47	ERR715232	2013-03-19	22	ABDOMEN	Clinical	4	823	yes	118	Included
14208_8#13	ERR702146	2012-11-21	22	Multi site collection	Screen	14448_1#49	ERR715234	2013-03-23	22	Multi site collection	Screen	5	823	yes	122	Included
14208_8#13	ERR702146	2012-11-21	22	Multi site collection	Screen	14448_2#16	ERR715290	2013-01-17	22	ABDOMEN	Clinical	4	823	yes	57	Included
14208_8#13	ERR702146	2012-11-21	22	Multi site collection	Screen	14448_2#63	ERR715337	2012-11-21	22	TIBIA	Clinical	3	823	yes	0	Included
14208_8#13	ERR702146	2012-11-21	22	Multi site collection	Screen	14623_6#82	ERR737459	2012-11-21	22	Multi site collection	Screen	7	823	yes	0	Included
14208_8#13	ERR702146	2012-11-21	22	Multi site collection	Screen	14623_8#28	ERR737585	2013-02-22	22	Multi site collection	Screen	5	823	yes	93	Included
14208_8#13	ERR702146	2012-11-21	22	Multi site collection	Screen	14623_8#42	ERR737599	2013-03-21	22	Multi site collection	Screen	5	823	yes	120	Included
14448_1#47	ERR715232	2013-03-19	22	ABDOMEN	Clinical	14448_1#49	ERR715234	2013-03-23	22	Multi site collection	Screen	5	823	yes	4	Included
14448_1#47	ERR715232	2013-03-19	22	ABDOMEN	Clinical	14448_2#16	ERR715290	2013-01-17	22	ABDOMEN	Clinical	4	823	yes	61	Included
14448_1#47	ERR715232	2013-03-19	22	ABDOMEN	Clinical	14448_2#63	ERR715337	2012-11-21	22	TIBIA	Clinical	5	823	yes	118	Included
14448_1#47	ERR715232	2013-03-19	22	ABDOMEN	Clinical	14623_6#82	ERR737459	2012-11-21	22	Multi site collection	Screen	7	823	yes	118	Included
14448_1#47	ERR715232	2013-03-19	22	ABDOMEN	Clinical	14623_8#28	ERR737585	2013-02-22	22	Multi site collection	Screen	5	823	yes	25	Included
14448_1#47	ERR715232	2013-03-19	22	ABDOMEN	Clinical	14623_8#42	ERR737599	2013-03-21	22	Multi site collection	Screen	5	823	yes	2	Included
14448_1#49	ERR715234	2013-03-23	22	Multi site collection	Screen	14448_2#16	ERR715290	2013-01-17	22	ABDOMEN	Clinical	5	823	yes	65	Included
14448_1#49	ERR715234	2013-03-23	22	Multi site collection	Screen	14448_2#63	ERR715337	2012-11-21	22	TIBIA	Clinical	6	823	yes	122	Included
14448_1#49	ERR715234	2013-03-23	22	Multi site collection	Screen	14623_6#82	ERR737459	2012-11-21	22	Multi site collection	Screen	8	823	yes	122	Included
14448_1#49	ERR715234	2013-03-23	22	Multi site collection	Screen	14623_8#28	ERR737585	2013-02-22	22	Multi site collection	Screen	6	823	yes	29	Included
14448_1#49	ERR715234	2013-03-23	22	Multi site collection	Screen	14623_8#42	ERR737599	2013-03-21	22	Multi site collection	Screen	0	823	yes	2	Included
14448_2#16	ERR715290	2013-01-17	22	ABDOMEN	Clinical	14448_2#63	ERR715337	2012-11-21	22	TIBIA	Clinical	5	823	yes	57	Included
14448_2#16	ERR715290	2013-01-17	22	ABDOMEN	Clinical	14623_6#82	ERR737459	2012-11-21	22	Multi site collection	Screen	5	823	yes	57	Included
14448_2#16	ERR715290	2013-01-17	22	ABDOMEN	Clinical	14623_8#28	ERR737585	2013-02-22	22	Multi site collection	Screen	5	823	yes	36	Included
14448_2#16	ERR715290	2013-01-17	22	ABDOMEN	Clinical	14623_8#42	ERR737599	2013-03-21	22	Multi site collection	Screen	5	823	yes	63	Included
14448_2#63	ERR715337	2012-11-21	22	TIBIA	Clinical	14623_6#82	ERR737459	2012-11-21	22	Multi site collection	Screen	8	823	yes	0	Included
14448_2#63	ERR715337	2012-11-21	22	TIBIA	Clinical	14623_8#28	ERR737585	2013-02-22	22	Multi site collection	Screen	6	823	yes	93	Included
14448_2#63	ERR715337	2012-11-21	22	TIBIA	Clinical	14623_8#42	ERR737599	2013-03-21	22	Multi site collection	Screen	6	823	yes	120	Included
14623_6#82	ERR737459	2012-11-21	22	Multi site collection	Screen	14623_8#28	ERR737585	2013-02-22	22	Multi site collection	Screen	8	823	yes	93	Included
14623_6#82	ERR737459	2012-11-21	22	Multi site collection	Screen	14623_8#42	ERR737599	2013-03-21	22	Multi site collection	Screen	8	823	yes	120	Included
14623_8#28	ERR737585	2013-02-22	22	Multi site collection	Screen	14623_8#42	ERR737599	2013-03-21	22	Multi site collection	Screen	6	823	yes	27	Included
14324_8#63	ERR714878	2012-12-12	22	Multi site collection	Screen	14623_6#80	ERR737457	2012-11-21	22	Multi site collection	Screen	29	824	no	21	Included
14208_8#38	ERR702171	2012-12-08	22	Multi site collection	Screen	14324_8#2	ERR714818	2012-11-22	22	Multi site collection	Screen	4	825	no	16	Included
14208_8#38	ERR702171	2012-12-08	22	Multi site collection	Screen	14448_1#59	ERR715244	2012-11-23	22	Multi site collection	Screen	4	825	no	15	Included
14324_8#2	ERR714818	2012-11-22	22	Multi site collection	Screen	14448_1#59	ERR715244	2012-11-23	22	Multi site collection	Screen	4	825	no	1	Included
14324_8#12	ERR714828	2012-11-26	22	Multi site collection	Screen	14623_8#21	ERR737578	2013-02-15	22	Multi site collection	Screen	2	839	no	81	Included
14208_8#40	ERR702173	2012-12-07	22	Multi site collection	Screen	14448_1#58	ERR715243	2012-11-28	22	Multi site collection	Screen	0	841	yes	9	Included
14208_8#40	ERR702173	2012-12-07	22	Multi site collection	Screen	14623_6#70	ERR737447	2012-11-16	22	SPUTUM	Clinical	0	841	yes	21	Included
14448_1#58	ERR715243	2012-11-28	22	Multi site collection	Screen	14623_6#70	ERR737447	2012-11-16	22	SPUTUM	Clinical	0	841	yes	12	Included
14324_8#31	ERR714846	2012-11-28	22	Multi site collection	Screen	14623_2#44	ERR737063	2012-12-27	22	Multi site collection	Screen	2	845	yes	29	Included
14355_2#62	ERR715062	2012-10-19	22	TOE	Clinical	14448_2#68	ERR715342	2012-12-02	22	Multi site collection	Screen	4	855	yes	44	Included
14324_8#35	ERR714850	2012-12-03	22	Multi site collection	Screen	14555_7#77	ERR737009	2012-12-04	22	SPUTUM	Clinical	0	858	yes	1	Included
[truncated: 311 more rows]

## Sheet: ST 30 whole genome
SequencingTag1	RunAccession1	CollectionDate1	ClonalComplex1	SpecimenSite1	SpecimenType1	SequencingTag2	RunAccession2	CollectionDate2	ClonalComplex2	SpecimenSite2	SpecimenType2	AnonymisedPatientId	HostSymptomatic	SNPs	TimeGap	Note
[truncated: 1,557 more rows]

[truncated: 1 more sheets: ST 30 core genome]
