# Supplementary material for: Definition of a genetic relatedness cutoff to exclude recent transmission of meticillin-resistant Staphylococcus aureus: a genomic epidemiology analysis
Source: Lancet Microbe. 2020 Dec;1(8):e328–35. doi: 10.1016/S2666-5247(20)30149-X (PMC7721685; doi:10.1016/S2666-5247(20)30149-X)
Supplement: Supplementary appendix [file mmc3.xlsx]

## Sheet: ST 22 whole genome
SequencingTag1	CollectionDate1	ClonalComplex1	SpecimenSite1	SpecimenType1	SequencingTag2	CollectionDate2	ClonalComplex2	SpecimenSite2	SpecimenType2	AnonymisedPatientId	HostSymptomatic	SNPs	TimeGap	Note
SRR3730913	2012-04-09	1	nose	Screen	SRR3729388	2012-04-09	1	perineum	Screen	2028212	no	2	0	Included
SRR3729372	2012-11-24	1	nose	Screen	SRR3729418	2012-11-25	1	perineum	Screen	2029680	no	12	1	Included
SRR3731456	2012-06-29	1	nose	Screen	SRR3731806	2012-06-29	1	perineum	Screen	2198644	no	14	0	Included
SRR3731456	2012-06-29	1	nose	Screen	SRR3729276	2012-07-02	1	nose	Screen	2198644	no	4	3	Included
SRR3731806	2012-06-29	1	perineum	Screen	SRR3729276	2012-07-02	1	nose	Screen	2198644	no	12	3	Included
SRR3729346	2012-02-19	1	nose	Screen	SRR3728897	2012-02-19	1	groin	Screen	2395978	no	25	0	Included
SRR3729346	2012-02-19	1	nose	Screen	SRR3731867	2012-02-27	398	nose	Screen	2395978	no	50664	8	outlier, different CCs
SRR3728897	2012-02-19	1	groin	Screen	SRR3731867	2012-02-27	398	nose	Screen	2395978	no	50619	8	outlier, different CCs
SRR3728387	2012-04-29	1	nose	Screen	SRR3729195	2012-05-07	1	nose	Screen	2401930	no	2	8	Included
SRR3728387	2012-04-29	1	nose	Screen	SRR3731731	2012-05-07	1	groin	Screen	2401930	no	1	8	Included
SRR3729195	2012-05-07	1	nose	Screen	SRR3731731	2012-05-07	1	groin	Screen	2401930	no	3	0	Included
SRR3728772	2012-07-02	1	perineum	Screen	SRR3730715	2012-07-06	1	nose	Screen	2503284	no	38	4	Included
SRR3730794	2012-06-23	1	nose	Screen	SRR3731535	2012-06-29	1	nose	Screen	2647749	yes	7	6	Included
SRR3730794	2012-06-23	1	nose	Screen	SRR3729330	2012-06-27	7	wound	Clinical	2647749	yes	18120	4	outlier, different CCs
SRR3731535	2012-06-29	1	nose	Screen	SRR3729330	2012-06-27	7	wound	Clinical	2647749	yes	17996	2	outlier, different CCs
SRR3729319	2012-09-23	1	nose	Screen	SRR3731532	2012-09-26	1	nose	Screen	2719879	no	5	3	Included
SRR3728577	2012-05-02	1	nose	Screen	SRR3730902	2012-05-07	1	nose	Screen	2963362	no	4	5	Included
SRR3731425	2012-05-27	1	nose	Screen	SRR3729308	2012-05-27	398	perineum	Screen	3431729	no	55957	0	outlier, different CCs
SRR3729245	2012-08-25	1	nose	Screen	SRR3731521	2012-09-03	1	nose	Screen	3445440	no	10	9	Included
SRR3731681	2012-11-13	1	nose	Screen	SRR3729217	2012-11-19	1	nose	Screen	3446096	no	4	6	Included
SRR3731866	2012-11-12	1	perineum	Screen	SRR3729483	2012-11-11	1	respiratory sample	Clinical	3449573	yes	6	1	Included
SRR3731866	2012-11-12	1	perineum	Screen	SRR3729423	2012-11-14	1	respiratory sample	Clinical	3449573	yes	6	2	Included
SRR3731866	2012-11-12	1	perineum	Screen	SRR3730474	2012-11-15	1	respiratory sample	Clinical	3449573	yes	5	3	Included
SRR3731866	2012-11-12	1	perineum	Screen	SRR3730899	2012-11-19	1	nose	Screen	3449573	yes	5	7	Included
SRR3731866	2012-11-12	1	perineum	Screen	SRR3731925	2012-11-26	1	nose	Screen	3449573	yes	5	14	Included
SRR3731866	2012-11-12	1	perineum	Screen	SRR3728534	2012-11-26	1	perineum	Screen	3449573	yes	12	14	Included
SRR3731866	2012-11-12	1	perineum	Screen	SRR3731435	2012-11-26	1	respiratory sample	Clinical	3449573	yes	9	14	Included
SRR3731866	2012-11-12	1	perineum	Screen	SRR3730497	2012-12-03	1	nose	Screen	3449573	yes	4	21	Included
SRR3731866	2012-11-12	1	perineum	Screen	SRR3731689	2012-12-04	1	nose	Screen	3449573	yes	6	22	Included
SRR3731866	2012-11-12	1	perineum	Screen	SRR3728431	2012-12-03	1	nose	Screen	3449573	yes	7	21	Included
SRR3731866	2012-11-12	1	perineum	Screen	SRR3728494	2012-12-03	1	perineum	Screen	3449573	yes	11	21	Included
SRR3731866	2012-11-12	1	perineum	Screen	SRR3728562	2012-12-10	1	nose	Screen	3449573	yes	3	28	Included
SRR3731866	2012-11-12	1	perineum	Screen	SRR3729415	2012-12-10	1	perineum	Screen	3449573	yes	5	28	Included
SRR3731866	2012-11-12	1	perineum	Screen	SRR3731849	2012-12-17	1	perineum	Screen	3449573	yes	4	35	Included
SRR3731866	2012-11-12	1	perineum	Screen	SRR3730465	2012-12-17	1	nose	Screen	3449573	yes	5	35	Included
SRR3731866	2012-11-12	1	perineum	Screen	SRR3731698	2012-12-17	1	respiratory sample	Clinical	3449573	yes	5	35	Included
SRR3731866	2012-11-12	1	perineum	Screen	SRR3729280	2012-12-20	1	nose	Screen	3449573	yes	7	38	Included
SRR3729483	2012-11-11	1	respiratory sample	Clinical	SRR3729423	2012-11-14	1	respiratory sample	Clinical	3449573	yes	6	3	Included
SRR3729483	2012-11-11	1	respiratory sample	Clinical	SRR3730474	2012-11-15	1	respiratory sample	Clinical	3449573	yes	3	4	Included
SRR3729483	2012-11-11	1	respiratory sample	Clinical	SRR3730899	2012-11-19	1	nose	Screen	3449573	yes	3	8	Included
SRR3729483	2012-11-11	1	respiratory sample	Clinical	SRR3731925	2012-11-26	1	nose	Screen	3449573	yes	4	15	Included
SRR3729483	2012-11-11	1	respiratory sample	Clinical	SRR3728534	2012-11-26	1	perineum	Screen	3449573	yes	8	15	Included
SRR3729483	2012-11-11	1	respiratory sample	Clinical	SRR3731435	2012-11-26	1	respiratory sample	Clinical	3449573	yes	8	15	Included
SRR3729483	2012-11-11	1	respiratory sample	Clinical	SRR3730497	2012-12-03	1	nose	Screen	3449573	yes	2	22	Included
SRR3729483	2012-11-11	1	respiratory sample	Clinical	SRR3731689	2012-12-04	1	nose	Screen	3449573	yes	3	23	Included
SRR3729483	2012-11-11	1	respiratory sample	Clinical	SRR3728431	2012-12-03	1	nose	Screen	3449573	yes	6	22	Included
SRR3729483	2012-11-11	1	respiratory sample	Clinical	SRR3728494	2012-12-03	1	perineum	Screen	3449573	yes	3	22	Included
SRR3729483	2012-11-11	1	respiratory sample	Clinical	SRR3728562	2012-12-10	1	nose	Screen	3449573	yes	1	29	Included
SRR3729483	2012-11-11	1	respiratory sample	Clinical	SRR3729415	2012-12-10	1	perineum	Screen	3449573	yes	4	29	Included
SRR3729483	2012-11-11	1	respiratory sample	Clinical	SRR3731849	2012-12-17	1	perineum	Screen	3449573	yes	1	36	Included
SRR3729483	2012-11-11	1	respiratory sample	Clinical	SRR3730465	2012-12-17	1	nose	Screen	3449573	yes	0	36	Included
SRR3729483	2012-11-11	1	respiratory sample	Clinical	SRR3731698	2012-12-17	1	respiratory sample	Clinical	3449573	yes	3	36	Included
SRR3729483	2012-11-11	1	respiratory sample	Clinical	SRR3729280	2012-12-20	1	nose	Screen	3449573	yes	1	39	Included
SRR3729423	2012-11-14	1	respiratory sample	Clinical	SRR3730474	2012-11-15	1	respiratory sample	Clinical	3449573	yes	5	1	Included
SRR3729423	2012-11-14	1	respiratory sample	Clinical	SRR3730899	2012-11-19	1	nose	Screen	3449573	yes	6	5	Included
SRR3729423	2012-11-14	1	respiratory sample	Clinical	SRR3731925	2012-11-26	1	nose	Screen	3449573	yes	7	12	Included
SRR3729423	2012-11-14	1	respiratory sample	Clinical	SRR3728534	2012-11-26	1	perineum	Screen	3449573	yes	9	12	Included
SRR3729423	2012-11-14	1	respiratory sample	Clinical	SRR3731435	2012-11-26	1	respiratory sample	Clinical	3449573	yes	5	12	Included
SRR3729423	2012-11-14	1	respiratory sample	Clinical	SRR3730497	2012-12-03	1	nose	Screen	3449573	yes	6	19	Included
SRR3729423	2012-11-14	1	respiratory sample	Clinical	SRR3731689	2012-12-04	1	nose	Screen	3449573	yes	5	20	Included
SRR3729423	2012-11-14	1	respiratory sample	Clinical	SRR3728431	2012-12-03	1	nose	Screen	3449573	yes	7	19	Included
SRR3729423	2012-11-14	1	respiratory sample	Clinical	SRR3728494	2012-12-03	1	perineum	Screen	3449573	yes	7	19	Included
SRR3729423	2012-11-14	1	respiratory sample	Clinical	SRR3728562	2012-12-10	1	nose	Screen	3449573	yes	5	26	Included
SRR3729423	2012-11-14	1	respiratory sample	Clinical	SRR3729415	2012-12-10	1	perineum	Screen	3449573	yes	7	26	Included
SRR3729423	2012-11-14	1	respiratory sample	Clinical	SRR3731849	2012-12-17	1	perineum	Screen	3449573	yes	6	33	Included
SRR3729423	2012-11-14	1	respiratory sample	Clinical	SRR3730465	2012-12-17	1	nose	Screen	3449573	yes	7	33	Included
SRR3729423	2012-11-14	1	respiratory sample	Clinical	SRR3731698	2012-12-17	1	respiratory sample	Clinical	3449573	yes	5	33	Included
SRR3729423	2012-11-14	1	respiratory sample	Clinical	SRR3729280	2012-12-20	1	nose	Screen	3449573	yes	5	36	Included
SRR3730474	2012-11-15	1	respiratory sample	Clinical	SRR3730899	2012-11-19	1	nose	Screen	3449573	yes	3	4	Included
SRR3730474	2012-11-15	1	respiratory sample	Clinical	SRR3731925	2012-11-26	1	nose	Screen	3449573	yes	4	11	Included
SRR3730474	2012-11-15	1	respiratory sample	Clinical	SRR3728534	2012-11-26	1	perineum	Screen	3449573	yes	4	11	Included
SRR3730474	2012-11-15	1	respiratory sample	Clinical	SRR3731435	2012-11-26	1	respiratory sample	Clinical	3449573	yes	6	11	Included
SRR3730474	2012-11-15	1	respiratory sample	Clinical	SRR3730497	2012-12-03	1	nose	Screen	3449573	yes	3	18	Included
SRR3730474	2012-11-15	1	respiratory sample	Clinical	SRR3731689	2012-12-04	1	nose	Screen	3449573	yes	2	19	Included
SRR3730474	2012-11-15	1	respiratory sample	Clinical	SRR3728431	2012-12-03	1	nose	Screen	3449573	yes	4	18	Included
SRR3730474	2012-11-15	1	respiratory sample	Clinical	SRR3728494	2012-12-03	1	perineum	Screen	3449573	yes	3	18	Included
SRR3730474	2012-11-15	1	respiratory sample	Clinical	SRR3728562	2012-12-10	1	nose	Screen	3449573	yes	4	25	Included
SRR3730474	2012-11-15	1	respiratory sample	Clinical	SRR3729415	2012-12-10	1	perineum	Screen	3449573	yes	6	25	Included
SRR3730474	2012-11-15	1	respiratory sample	Clinical	SRR3731849	2012-12-17	1	perineum	Screen	3449573	yes	3	32	Included
SRR3730474	2012-11-15	1	respiratory sample	Clinical	SRR3730465	2012-12-17	1	nose	Screen	3449573	yes	5	32	Included
SRR3730474	2012-11-15	1	respiratory sample	Clinical	SRR3731698	2012-12-17	1	respiratory sample	Clinical	3449573	yes	2	32	Included
SRR3730474	2012-11-15	1	respiratory sample	Clinical	SRR3729280	2012-12-20	1	nose	Screen	3449573	yes	2	35	Included
SRR3730899	2012-11-19	1	nose	Screen	SRR3731925	2012-11-26	1	nose	Screen	3449573	yes	4	7	Included
SRR3730899	2012-11-19	1	nose	Screen	SRR3728534	2012-11-26	1	perineum	Screen	3449573	yes	7	7	Included
SRR3730899	2012-11-19	1	nose	Screen	SRR3731435	2012-11-26	1	respiratory sample	Clinical	3449573	yes	7	7	Included
SRR3730899	2012-11-19	1	nose	Screen	SRR3730497	2012-12-03	1	nose	Screen	3449573	yes	2	14	Included
SRR3730899	2012-11-19	1	nose	Screen	SRR3731689	2012-12-04	1	nose	Screen	3449573	yes	3	15	Included
SRR3730899	2012-11-19	1	nose	Screen	SRR3728431	2012-12-03	1	nose	Screen	3449573	yes	5	14	Included
SRR3730899	2012-11-19	1	nose	Screen	SRR3728494	2012-12-03	1	perineum	Screen	3449573	yes	2	14	Included
SRR3730899	2012-11-19	1	nose	Screen	SRR3728562	2012-12-10	1	nose	Screen	3449573	yes	3	21	Included
SRR3730899	2012-11-19	1	nose	Screen	SRR3729415	2012-12-10	1	perineum	Screen	3449573	yes	4	21	Included
SRR3730899	2012-11-19	1	nose	Screen	SRR3731849	2012-12-17	1	perineum	Screen	3449573	yes	2	28	Included
SRR3730899	2012-11-19	1	nose	Screen	SRR3730465	2012-12-17	1	nose	Screen	3449573	yes	3	28	Included
SRR3730899	2012-11-19	1	nose	Screen	SRR3731698	2012-12-17	1	respiratory sample	Clinical	3449573	yes	3	28	Included
SRR3730899	2012-11-19	1	nose	Screen	SRR3729280	2012-12-20	1	nose	Screen	3449573	yes	3	31	Included
SRR3731925	2012-11-26	1	nose	Screen	SRR3728534	2012-11-26	1	perineum	Screen	3449573	yes	10	0	Included
SRR3731925	2012-11-26	1	nose	Screen	SRR3731435	2012-11-26	1	respiratory sample	Clinical	3449573	yes	6	0	Included
SRR3731925	2012-11-26	1	nose	Screen	SRR3730497	2012-12-03	1	nose	Screen	3449573	yes	1	7	Included
SRR3731925	2012-11-26	1	nose	Screen	SRR3731689	2012-12-04	1	nose	Screen	3449573	yes	3	8	Included
SRR3731925	2012-11-26	1	nose	Screen	SRR3728431	2012-12-03	1	nose	Screen	3449573	yes	5	7	Included
SRR3731925	2012-11-26	1	nose	Screen	SRR3728494	2012-12-03	1	perineum	Screen	3449573	yes	5	7	Included
SRR3731925	2012-11-26	1	nose	Screen	SRR3728562	2012-12-10	1	nose	Screen	3449573	yes	2	14	Included
SRR3731925	2012-11-26	1	nose	Screen	SRR3729415	2012-12-10	1	perineum	Screen	3449573	yes	3	14	Included
SRR3731925	2012-11-26	1	nose	Screen	SRR3731849	2012-12-17	1	perineum	Screen	3449573	yes	1	21	Included
SRR3731925	2012-11-26	1	nose	Screen	SRR3730465	2012-12-17	1	nose	Screen	3449573	yes	1	21	Included
SRR3731925	2012-11-26	1	nose	Screen	SRR3731698	2012-12-17	1	respiratory sample	Clinical	3449573	yes	2	21	Included
SRR3731925	2012-11-26	1	nose	Screen	SRR3729280	2012-12-20	1	nose	Screen	3449573	yes	5	24	Included
SRR3728534	2012-11-26	1	perineum	Screen	SRR3731435	2012-11-26	1	respiratory sample	Clinical	3449573	yes	12	0	Included
SRR3728534	2012-11-26	1	perineum	Screen	SRR3730497	2012-12-03	1	nose	Screen	3449573	yes	8	7	Included
SRR3728534	2012-11-26	1	perineum	Screen	SRR3731689	2012-12-04	1	nose	Screen	3449573	yes	8	8	Included
SRR3728534	2012-11-26	1	perineum	Screen	SRR3728431	2012-12-03	1	nose	Screen	3449573	yes	12	7	Included
SRR3728534	2012-11-26	1	perineum	Screen	SRR3728494	2012-12-03	1	perineum	Screen	3449573	yes	7	7	Included
SRR3728534	2012-11-26	1	perineum	Screen	SRR3728562	2012-12-10	1	nose	Screen	3449573	yes	8	14	Included
SRR3728534	2012-11-26	1	perineum	Screen	SRR3729415	2012-12-10	1	perineum	Screen	3449573	yes	11	14	Included
SRR3728534	2012-11-26	1	perineum	Screen	SRR3731849	2012-12-17	1	perineum	Screen	3449573	yes	8	21	Included
SRR3728534	2012-11-26	1	perineum	Screen	SRR3730465	2012-12-17	1	nose	Screen	3449573	yes	8	21	Included
SRR3728534	2012-11-26	1	perineum	Screen	SRR3731698	2012-12-17	1	respiratory sample	Clinical	3449573	yes	9	21	Included
SRR3728534	2012-11-26	1	perineum	Screen	SRR3729280	2012-12-20	1	nose	Screen	3449573	yes	6	24	Included
SRR3731435	2012-11-26	1	respiratory sample	Clinical	SRR3730497	2012-12-03	1	nose	Screen	3449573	yes	5	7	Included
SRR3731435	2012-11-26	1	respiratory sample	Clinical	SRR3731689	2012-12-04	1	nose	Screen	3449573	yes	4	8	Included
SRR3731435	2012-11-26	1	respiratory sample	Clinical	SRR3728431	2012-12-03	1	nose	Screen	3449573	yes	6	7	Included
SRR3731435	2012-11-26	1	respiratory sample	Clinical	SRR3728494	2012-12-03	1	perineum	Screen	3449573	yes	5	7	Included
SRR3731435	2012-11-26	1	respiratory sample	Clinical	SRR3728562	2012-12-10	1	nose	Screen	3449573	yes	6	14	Included
SRR3731435	2012-11-26	1	respiratory sample	Clinical	SRR3729415	2012-12-10	1	perineum	Screen	3449573	yes	7	14	Included
SRR3731435	2012-11-26	1	respiratory sample	Clinical	SRR3731849	2012-12-17	1	perineum	Screen	3449573	yes	5	21	Included
SRR3731435	2012-11-26	1	respiratory sample	Clinical	SRR3730465	2012-12-17	1	nose	Screen	3449573	yes	6	21	Included
SRR3731435	2012-11-26	1	respiratory sample	Clinical	SRR3731698	2012-12-17	1	respiratory sample	Clinical	3449573	yes	4	21	Included
SRR3731435	2012-11-26	1	respiratory sample	Clinical	SRR3729280	2012-12-20	1	nose	Screen	3449573	yes	7	24	Included
SRR3730497	2012-12-03	1	nose	Screen	SRR3731689	2012-12-04	1	nose	Screen	3449573	yes	1	1	Included
SRR3730497	2012-12-03	1	nose	Screen	SRR3728431	2012-12-03	1	nose	Screen	3449573	yes	3	0	Included
SRR3730497	2012-12-03	1	nose	Screen	SRR3728494	2012-12-03	1	perineum	Screen	3449573	yes	2	0	Included
SRR3730497	2012-12-03	1	nose	Screen	SRR3728562	2012-12-10	1	nose	Screen	3449573	yes	1	7	Included
SRR3730497	2012-12-03	1	nose	Screen	SRR3729415	2012-12-10	1	perineum	Screen	3449573	yes	2	7	Included
SRR3730497	2012-12-03	1	nose	Screen	SRR3731849	2012-12-17	1	perineum	Screen	3449573	yes	0	14	Included
SRR3730497	2012-12-03	1	nose	Screen	SRR3730465	2012-12-17	1	nose	Screen	3449573	yes	1	14	Included
SRR3730497	2012-12-03	1	nose	Screen	SRR3731698	2012-12-17	1	respiratory sample	Clinical	3449573	yes	1	14	Included
SRR3730497	2012-12-03	1	nose	Screen	SRR3729280	2012-12-20	1	nose	Screen	3449573	yes	3	17	Included
SRR3731689	2012-12-04	1	nose	Screen	SRR3728431	2012-12-03	1	nose	Screen	3449573	yes	2	1	Included
SRR3731689	2012-12-04	1	nose	Screen	SRR3728494	2012-12-03	1	perineum	Screen	3449573	yes	2	1	Included
SRR3731689	2012-12-04	1	nose	Screen	SRR3728562	2012-12-10	1	nose	Screen	3449573	yes	2	6	Included
SRR3731689	2012-12-04	1	nose	Screen	SRR3729415	2012-12-10	1	perineum	Screen	3449573	yes	3	6	Included
SRR3731689	2012-12-04	1	nose	Screen	SRR3731849	2012-12-17	1	perineum	Screen	3449573	yes	1	13	Included
SRR3731689	2012-12-04	1	nose	Screen	SRR3730465	2012-12-17	1	nose	Screen	3449573	yes	1	13	Included
SRR3731689	2012-12-04	1	nose	Screen	SRR3731698	2012-12-17	1	respiratory sample	Clinical	3449573	yes	0	13	Included
SRR3731689	2012-12-04	1	nose	Screen	SRR3729280	2012-12-20	1	nose	Screen	3449573	yes	1	16	Included
SRR3728431	2012-12-03	1	nose	Screen	SRR3728494	2012-12-03	1	perineum	Screen	3449573	yes	3	0	Included
SRR3728431	2012-12-03	1	nose	Screen	SRR3728562	2012-12-10	1	nose	Screen	3449573	yes	4	7	Included
SRR3728431	2012-12-03	1	nose	Screen	SRR3729415	2012-12-10	1	perineum	Screen	3449573	yes	5	7	Included
SRR3728431	2012-12-03	1	nose	Screen	SRR3731849	2012-12-17	1	perineum	Screen	3449573	yes	3	14	Included
SRR3728431	2012-12-03	1	nose	Screen	SRR3730465	2012-12-17	1	nose	Screen	3449573	yes	2	14	Included
SRR3728431	2012-12-03	1	nose	Screen	SRR3731698	2012-12-17	1	respiratory sample	Clinical	3449573	yes	2	14	Included
SRR3728431	2012-12-03	1	nose	Screen	SRR3729280	2012-12-20	1	nose	Screen	3449573	yes	4	17	Included
SRR3728494	2012-12-03	1	perineum	Screen	SRR3728562	2012-12-10	1	nose	Screen	3449573	yes	3	7	Included
SRR3728494	2012-12-03	1	perineum	Screen	SRR3729415	2012-12-10	1	perineum	Screen	3449573	yes	5	7	Included
SRR3728494	2012-12-03	1	perineum	Screen	SRR3731849	2012-12-17	1	perineum	Screen	3449573	yes	2	14	Included
SRR3728494	2012-12-03	1	perineum	Screen	SRR3730465	2012-12-17	1	nose	Screen	3449573	yes	2	14	Included
SRR3728494	2012-12-03	1	perineum	Screen	SRR3731698	2012-12-17	1	respiratory sample	Clinical	3449573	yes	1	14	Included
SRR3728494	2012-12-03	1	perineum	Screen	SRR3729280	2012-12-20	1	nose	Screen	3449573	yes	2	17	Included
SRR3728562	2012-12-10	1	nose	Screen	SRR3729415	2012-12-10	1	perineum	Screen	3449573	yes	2	0	Included
SRR3728562	2012-12-10	1	nose	Screen	SRR3731849	2012-12-17	1	perineum	Screen	3449573	yes	1	7	Included
SRR3728562	2012-12-10	1	nose	Screen	SRR3730465	2012-12-17	1	nose	Screen	3449573	yes	1	7	Included
SRR3728562	2012-12-10	1	nose	Screen	SRR3731698	2012-12-17	1	respiratory sample	Clinical	3449573	yes	2	7	Included
SRR3728562	2012-12-10	1	nose	Screen	SRR3729280	2012-12-20	1	nose	Screen	3449573	yes	2	10	Included
SRR3729415	2012-12-10	1	perineum	Screen	SRR3731849	2012-12-17	1	perineum	Screen	3449573	yes	2	7	Included
SRR3729415	2012-12-10	1	perineum	Screen	SRR3730465	2012-12-17	1	nose	Screen	3449573	yes	2	7	Included
SRR3729415	2012-12-10	1	perineum	Screen	SRR3731698	2012-12-17	1	respiratory sample	Clinical	3449573	yes	3	7	Included
SRR3729415	2012-12-10	1	perineum	Screen	SRR3729280	2012-12-20	1	nose	Screen	3449573	yes	5	10	Included
SRR3731849	2012-12-17	1	perineum	Screen	SRR3730465	2012-12-17	1	nose	Screen	3449573	yes	1	0	Included
SRR3731849	2012-12-17	1	perineum	Screen	SRR3731698	2012-12-17	1	respiratory sample	Clinical	3449573	yes	1	0	Included
SRR3731849	2012-12-17	1	perineum	Screen	SRR3729280	2012-12-20	1	nose	Screen	3449573	yes	2	3	Included
SRR3730465	2012-12-17	1	nose	Screen	SRR3731698	2012-12-17	1	respiratory sample	Clinical	3449573	yes	2	0	Included
SRR3730465	2012-12-17	1	nose	Screen	SRR3729280	2012-12-20	1	nose	Screen	3449573	yes	3	3	Included
SRR3731698	2012-12-17	1	respiratory sample	Clinical	SRR3729280	2012-12-20	1	nose	Screen	3449573	yes	2	3	Included
SRR3731912	2012-12-24	1	nose	Screen	SRR3728632	2012-12-24	1	nose	Screen	3462681	no	0	0	Included
SRR3731912	2012-12-24	1	nose	Screen	SRR3728785	2012-12-24	59	nose	Screen	3462681	no	39956	0	outlier, different CCs
SRR3731912	2012-12-24	1	nose	Screen	SRR3728671	2012-12-24	1	nose	Screen	3462681	no	1	0	Included
SRR3731912	2012-12-24	1	nose	Screen	SRR3729253	2012-12-24	1	nose	Screen	3462681	no	1	0	Included
SRR3731912	2012-12-24	1	nose	Screen	SRR3730738	2012-12-24	1	nose	Screen	3462681	no	0	0	Included
SRR3728632	2012-12-24	1	nose	Screen	SRR3728785	2012-12-24	59	nose	Screen	3462681	no	40047	0	outlier, different CCs
SRR3728632	2012-12-24	1	nose	Screen	SRR3728671	2012-12-24	1	nose	Screen	3462681	no	1	0	Included
SRR3728632	2012-12-24	1	nose	Screen	SRR3729253	2012-12-24	1	nose	Screen	3462681	no	1	0	Included
SRR3728632	2012-12-24	1	nose	Screen	SRR3730738	2012-12-24	1	nose	Screen	3462681	no	0	0	Included
SRR3728671	2012-12-24	1	nose	Screen	SRR3729253	2012-12-24	1	nose	Screen	3462681	no	2	0	Included
SRR3728671	2012-12-24	1	nose	Screen	SRR3730738	2012-12-24	1	nose	Screen	3462681	no	1	0	Included
SRR3729253	2012-12-24	1	nose	Screen	SRR3730738	2012-12-24	1	nose	Screen	3462681	no	1	0	Included
SRR3729017	2012-10-18	1	nose	Screen	SRR3729095	2012-10-18	1	nose	Screen	H119	no	1	0	Included
SRR3729017	2012-10-18	1	nose	Screen	SRR3731492	2012-10-18	1	nose	Screen	H119	no	1	0	Included
SRR3729017	2012-10-18	1	nose	Screen	SRR3730550	2012-10-18	1	nose	Screen	H119	no	1	0	Included
SRR3729017	2012-10-18	1	nose	Screen	SRR3731671	2012-10-18	30	nose	Screen	H119	no	50990	0	outlier, different CCs
SRR3729017	2012-10-18	1	nose	Screen	SRR3731733	2012-10-18	1	nose	Screen	H119	no	2	0	Included
SRR3729017	2012-10-18	1	nose	Screen	SRR3731556	2012-11-08	30	nose	Screen	H119	no	50525	21	outlier, different CCs
SRR3729017	2012-10-18	1	nose	Screen	SRR3728597	2012-12-13	30	nose	Screen	H119	no	50399	56	outlier, different CCs
SRR3729017	2012-10-18	1	nose	Screen	SRR3730595	2012-05-25	30	nose	Screen	H119	no	50680	146	outlier, different CCs
SRR3729017	2012-10-18	1	nose	Screen	SRR3729085	2012-05-25	30	nose	Screen	H119	no	50184	146	outlier, different CCs
SRR3729095	2012-10-18	1	nose	Screen	SRR3731492	2012-10-18	1	nose	Screen	H119	no	2	0	Included
SRR3729095	2012-10-18	1	nose	Screen	SRR3730550	2012-10-18	1	nose	Screen	H119	no	0	0	Included
SRR3729095	2012-10-18	1	nose	Screen	SRR3731671	2012-10-18	30	nose	Screen	H119	no	51421	0	outlier, different CCs
SRR3729095	2012-10-18	1	nose	Screen	SRR3731733	2012-10-18	1	nose	Screen	H119	no	1	0	Included
SRR3729095	2012-10-18	1	nose	Screen	SRR3731556	2012-11-08	30	nose	Screen	H119	no	50920	21	outlier, different CCs
SRR3729095	2012-10-18	1	nose	Screen	SRR3728597	2012-12-13	30	nose	Screen	H119	no	50801	56	outlier, different CCs
SRR3729095	2012-10-18	1	nose	Screen	SRR3730595	2012-05-25	30	nose	Screen	H119	no	51063	146	outlier, different CCs
SRR3729095	2012-10-18	1	nose	Screen	SRR3729085	2012-05-25	30	nose	Screen	H119	no	50575	146	outlier, different CCs
SRR3731492	2012-10-18	1	nose	Screen	SRR3730550	2012-10-18	1	nose	Screen	H119	no	2	0	Included
SRR3731492	2012-10-18	1	nose	Screen	SRR3731671	2012-10-18	30	nose	Screen	H119	no	51178	0	outlier, different CCs
SRR3731492	2012-10-18	1	nose	Screen	SRR3731733	2012-10-18	1	nose	Screen	H119	no	2	0	Included
SRR3731492	2012-10-18	1	nose	Screen	SRR3731556	2012-11-08	30	nose	Screen	H119	no	50698	21	outlier, different CCs
SRR3731492	2012-10-18	1	nose	Screen	SRR3728597	2012-12-13	30	nose	Screen	H119	no	50566	56	outlier, different CCs
SRR3731492	2012-10-18	1	nose	Screen	SRR3730595	2012-05-25	30	nose	Screen	H119	no	50844	146	outlier, different CCs
SRR3731492	2012-10-18	1	nose	Screen	SRR3729085	2012-05-25	30	nose	Screen	H119	no	50349	146	outlier, different CCs
SRR3730550	2012-10-18	1	nose	Screen	SRR3731671	2012-10-18	30	nose	Screen	H119	no	51402	0	outlier, different CCs
SRR3730550	2012-10-18	1	nose	Screen	SRR3731733	2012-10-18	1	nose	Screen	H119	no	1	0	Included
SRR3730550	2012-10-18	1	nose	Screen	SRR3731556	2012-11-08	30	nose	Screen	H119	no	50916	21	outlier, different CCs
SRR3730550	2012-10-18	1	nose	Screen	SRR3728597	2012-12-13	30	nose	Screen	H119	no	50783	56	outlier, different CCs
SRR3730550	2012-10-18	1	nose	Screen	SRR3730595	2012-05-25	30	nose	Screen	H119	no	51058	146	outlier, different CCs
SRR3730550	2012-10-18	1	nose	Screen	SRR3729085	2012-05-25	30	nose	Screen	H119	no	50562	146	outlier, different CCs
SRR3731733	2012-10-18	1	nose	Screen	SRR3731556	2012-11-08	30	nose	Screen	H119	no	50711	21	outlier, different CCs
SRR3731733	2012-10-18	1	nose	Screen	SRR3728597	2012-12-13	30	nose	Screen	H119	no	50591	56	outlier, different CCs
SRR3731733	2012-10-18	1	nose	Screen	SRR3730595	2012-05-25	30	nose	Screen	H119	no	50853	146	outlier, different CCs
SRR3731733	2012-10-18	1	nose	Screen	SRR3729085	2012-05-25	30	nose	Screen	H119	no	50374	146	outlier, different CCs
SRR3728665	2012-09-10	1	throat	Screen	SRR3729197	2012-09-10	22	throat	Screen	H121	no	38748	0	outlier, different CCs
SRR3728702	2012-09-11	1	throat	Screen	SRR3729144	2011-11-26	1	nose	Screen	H123	no	1	290	Included
SRR3728702	2012-09-11	1	throat	Screen	SRR3731803	2012-02-01	22	nose	Screen	H123	no	38883	223	outlier, different CCs
SRR3728702	2012-09-11	1	throat	Screen	SRR3731460	2012-04-16	22	nose	Screen	H123	no	38874	148	outlier, different CCs
SRR3728702	2012-09-11	1	throat	Screen	SRR3730745	2012-05-15	22	nose	Screen	H123	no	38842	119	outlier, different CCs
SRR3728702	2012-09-11	1	throat	Screen	SRR3731538	2012-06-19	22	nose	Screen	H123	no	38882	84	outlier, different CCs
SRR3728702	2012-09-11	1	throat	Screen	SRR3729210	2012-07-10	22	nose	Screen	H123	no	38876	63	outlier, different CCs
SRR3728702	2012-09-11	1	throat	Screen	SRR3728755	2012-08-14	1	nose	Screen	H123	no	3	28	Included
SRR3728702	2012-09-11	1	throat	Screen	SRR3730606	2012-09-11	1	nose	Screen	H123	no	3	0	Included
SRR3728702	2012-09-11	1	throat	Screen	SRR3731773	2012-10-02	1	nose	Screen	H123	no	3	21	Included
SRR3728702	2012-09-11	1	throat	Screen	SRR3729394	2012-11-27	1	nose	Screen	H123	no	6	77	Included
SRR3729144	2011-11-26	1	nose	Screen	SRR3731803	2012-02-01	22	nose	Screen	H123	no	38828	67	outlier, different CCs
SRR3729144	2011-11-26	1	nose	Screen	SRR3731460	2012-04-16	22	nose	Screen	H123	no	38820	142	outlier, different CCs
SRR3729144	2011-11-26	1	nose	Screen	SRR3730745	2012-05-15	22	nose	Screen	H123	no	38792	171	outlier, different CCs
SRR3729144	2011-11-26	1	nose	Screen	SRR3731538	2012-06-19	22	nose	Screen	H123	no	38827	206	outlier, different CCs
SRR3729144	2011-11-26	1	nose	Screen	SRR3729210	2012-07-10	22	nose	Screen	H123	no	38827	227	outlier, different CCs
SRR3729144	2011-11-26	1	nose	Screen	SRR3728755	2012-08-14	1	nose	Screen	H123	no	2	262	Included
SRR3729144	2011-11-26	1	nose	Screen	SRR3730606	2012-09-11	1	nose	Screen	H123	no	1	290	Included
SRR3729144	2011-11-26	1	nose	Screen	SRR3731773	2012-10-02	1	nose	Screen	H123	no	2	311	Included
SRR3729144	2011-11-26	1	nose	Screen	SRR3729394	2012-11-27	1	nose	Screen	H123	no	5	367	Included
SRR3728755	2012-08-14	1	nose	Screen	SRR3730606	2012-09-11	1	nose	Screen	H123	no	4	28	Included
SRR3728755	2012-08-14	1	nose	Screen	SRR3731773	2012-10-02	1	nose	Screen	H123	no	6	49	Included
SRR3728755	2012-08-14	1	nose	Screen	SRR3729394	2012-11-27	1	nose	Screen	H123	no	7	105	Included
SRR3730606	2012-09-11	1	nose	Screen	SRR3731773	2012-10-02	1	nose	Screen	H123	no	4	21	Included
SRR3730606	2012-09-11	1	nose	Screen	SRR3729394	2012-11-27	1	nose	Screen	H123	no	7	77	Included
SRR3731773	2012-10-02	1	nose	Screen	SRR3729394	2012-11-27	1	nose	Screen	H123	no	8	56	Included
SRR3728612	2011-11-29	1	throat	Screen	SRR3728586	2012-09-25	1	throat	Screen	H127	no	10	301	Included
SRR3728612	2011-11-29	1	throat	Screen	SRR3728954	2012-08-08	5	nose	Screen	H127	no	24090	253	outlier, different CCs
SRR3728612	2011-11-29	1	throat	Screen	SRR3729114	2012-10-16	22	nose	Screen	H127	no	44048	322	outlier, different CCs
SRR3728586	2012-09-25	1	throat	Screen	SRR3728954	2012-08-08	5	nose	Screen	H127	no	23965	48	outlier, different CCs
SRR3728586	2012-09-25	1	throat	Screen	SRR3729114	2012-10-16	22	nose	Screen	H127	no	43913	21	outlier, different CCs
SRR3728404	2012-04-29	1	nose	Screen	SRR3728944	2012-12-13	123	nose	Screen	H155	no	40099	228	outlier, different CCs
SRR3730421	2012-04-19	1	throat	Screen	SRR3731762	2011-12-09	1	nose	Screen	H160	no	5	132	Included
SRR3730421	2012-04-19	1	throat	Screen	SRR3731501	2012-01-05	1	nose	Screen	H160	no	5	105	Included
SRR3730421	2012-04-19	1	throat	Screen	SRR3730646	2012-05-15	5	nose	Screen	H160	no	19357	26	outlier, different CCs
SRR3731762	2011-12-09	1	nose	Screen	SRR3731501	2012-01-05	1	nose	Screen	H160	no	2	27	Included
SRR3731762	2011-12-09	1	nose	Screen	SRR3730646	2012-05-15	5	nose	Screen	H160	no	19556	158	outlier, different CCs
SRR3731501	2012-01-05	1	nose	Screen	SRR3730646	2012-05-15	5	nose	Screen	H160	no	19506	131	outlier, different CCs
SRR3731504	2011-11-01	1	throat	Screen	SRR3728492	2011-11-01	1	armpit	Screen	H180	no	8	0	Included
SRR3731504	2011-11-01	1	throat	Screen	SRR3730789	2011-11-01	1	groin	Screen	H180	no	7	0	Included
SRR3731504	2011-11-01	1	throat	Screen	SRR3729404	2012-04-29	1	throat	Screen	H180	no	7	180	Included
SRR3731504	2011-11-01	1	throat	Screen	SRR3731491	2012-09-04	1	throat	Screen	H180	no	6	308	Included
SRR3731504	2011-11-01	1	throat	Screen	SRR3730921	2011-11-01	1	nose	Screen	H180	no	13	0	Included
SRR3731504	2011-11-01	1	throat	Screen	SRR3731344	2011-12-02	1	nose	Screen	H180	no	13	31	Included
SRR3731504	2011-11-01	1	throat	Screen	SRR3729155	2012-01-09	1	nose	Screen	H180	no	11	69	Included
SRR3731504	2011-11-01	1	throat	Screen	SRR3728743	2012-02-01	1	nose	Screen	H180	no	14	92	Included
SRR3731504	2011-11-01	1	throat	Screen	SRR3731876	2012-02-22	1	nose	Screen	H180	no	14	113	Included
SRR3731504	2011-11-01	1	throat	Screen	SRR3731449	2012-04-29	1	nose	Screen	H180	no	14	180	Included
SRR3731504	2011-11-01	1	throat	Screen	SRR3731921	2012-05-23	1	nose	Screen	H180	no	20	204	Included
SRR3731504	2011-11-01	1	throat	Screen	SRR3731913	2012-06-14	1	nose	Screen	H180	no	17	226	Included
SRR3731504	2011-11-01	1	throat	Screen	SRR3731772	2012-07-14	1	nose	Screen	H180	no	9	256	Included
SRR3731504	2011-11-01	1	throat	Screen	SRR3728916	2012-08-07	1	nose	Screen	H180	no	14	280	Included
SRR3731504	2011-11-01	1	throat	Screen	SRR3731807	2012-09-04	1	nose	Screen	H180	no	11	308	Included
SRR3731504	2011-11-01	1	throat	Screen	SRR3729136	2012-10-16	1	nose	Screen	H180	no	9	350	Included
SRR3731504	2011-11-01	1	throat	Screen	SRR3729019	2012-11-06	1	nose	Screen	H180	no	13	371	Included
SRR3731504	2011-11-01	1	throat	Screen	SRR3730632	2011-11-02	1	nose	Screen	H180	no	9	1	Included
SRR3731504	2011-11-01	1	throat	Screen	SRR3730904	2011-11-02	1	nose	Screen	H180	no	3	1	Included
SRR3731504	2011-11-01	1	throat	Screen	SRR3730531	2011-11-02	1	nose	Screen	H180	no	12	1	Included
SRR3728492	2011-11-01	1	armpit	Screen	SRR3730789	2011-11-01	1	groin	Screen	H180	no	6	0	Included
SRR3728492	2011-11-01	1	armpit	Screen	SRR3729404	2012-04-29	1	throat	Screen	H180	no	3	180	Included
SRR3728492	2011-11-01	1	armpit	Screen	SRR3731491	2012-09-04	1	throat	Screen	H180	no	2	308	Included
SRR3728492	2011-11-01	1	armpit	Screen	SRR3730921	2011-11-01	1	nose	Screen	H180	no	9	0	Included
SRR3728492	2011-11-01	1	armpit	Screen	SRR3731344	2011-12-02	1	nose	Screen	H180	no	10	31	Included
SRR3728492	2011-11-01	1	armpit	Screen	SRR3729155	2012-01-09	1	nose	Screen	H180	no	3	69	Included
SRR3728492	2011-11-01	1	armpit	Screen	SRR3728743	2012-02-01	1	nose	Screen	H180	no	10	92	Included
SRR3728492	2011-11-01	1	armpit	Screen	SRR3731876	2012-02-22	1	nose	Screen	H180	no	10	113	Included
SRR3728492	2011-11-01	1	armpit	Screen	SRR3731449	2012-04-29	1	nose	Screen	H180	no	10	180	Included
SRR3728492	2011-11-01	1	armpit	Screen	SRR3731921	2012-05-23	1	nose	Screen	H180	no	13	204	Included
SRR3728492	2011-11-01	1	armpit	Screen	SRR3731913	2012-06-14	1	nose	Screen	H180	no	9	226	Included
SRR3728492	2011-11-01	1	armpit	Screen	SRR3731772	2012-07-14	1	nose	Screen	H180	no	5	256	Included
SRR3728492	2011-11-01	1	armpit	Screen	SRR3728916	2012-08-07	1	nose	Screen	H180	no	6	280	Included
SRR3728492	2011-11-01	1	armpit	Screen	SRR3731807	2012-09-04	1	nose	Screen	H180	no	3	308	Included
SRR3728492	2011-11-01	1	armpit	Screen	SRR3729136	2012-10-16	1	nose	Screen	H180	no	5	350	Included
SRR3728492	2011-11-01	1	armpit	Screen	SRR3729019	2012-11-06	1	nose	Screen	H180	no	7	371	Included
SRR3728492	2011-11-01	1	armpit	Screen	SRR3730632	2011-11-02	1	nose	Screen	H180	no	3	1	Included
SRR3728492	2011-11-01	1	armpit	Screen	SRR3730904	2011-11-02	1	nose	Screen	H180	no	7	1	Included
SRR3728492	2011-11-01	1	armpit	Screen	SRR3730531	2011-11-02	1	nose	Screen	H180	no	8	1	Included
SRR3730789	2011-11-01	1	groin	Screen	SRR3729404	2012-04-29	1	throat	Screen	H180	no	8	180	Included
SRR3730789	2011-11-01	1	groin	Screen	SRR3731491	2012-09-04	1	throat	Screen	H180	no	7	308	Included
SRR3730789	2011-11-01	1	groin	Screen	SRR3730921	2011-11-01	1	nose	Screen	H180	no	15	0	Included
SRR3730789	2011-11-01	1	groin	Screen	SRR3731344	2011-12-02	1	nose	Screen	H180	no	14	31	Included
SRR3730789	2011-11-01	1	groin	Screen	SRR3729155	2012-01-09	1	nose	Screen	H180	no	8	69	Included
SRR3730789	2011-11-01	1	groin	Screen	SRR3728743	2012-02-01	1	nose	Screen	H180	no	15	92	Included
SRR3730789	2011-11-01	1	groin	Screen	SRR3731876	2012-02-22	1	nose	Screen	H180	no	16	113	Included
SRR3730789	2011-11-01	1	groin	Screen	SRR3731449	2012-04-29	1	nose	Screen	H180	no	15	180	Included
SRR3730789	2011-11-01	1	groin	Screen	SRR3731921	2012-05-23	1	nose	Screen	H180	no	19	204	Included
SRR3730789	2011-11-01	1	groin	Screen	SRR3731913	2012-06-14	1	nose	Screen	H180	no	16	226	Included
SRR3730789	2011-11-01	1	groin	Screen	SRR3731772	2012-07-14	1	nose	Screen	H180	no	11	256	Included
SRR3730789	2011-11-01	1	groin	Screen	SRR3728916	2012-08-07	1	nose	Screen	H180	no	13	280	Included
SRR3730789	2011-11-01	1	groin	Screen	SRR3731807	2012-09-04	1	nose	Screen	H180	no	9	308	Included
SRR3730789	2011-11-01	1	groin	Screen	SRR3729136	2012-10-16	1	nose	Screen	H180	no	11	350	Included
SRR3730789	2011-11-01	1	groin	Screen	SRR3729019	2012-11-06	1	nose	Screen	H180	no	13	371	Included
SRR3730789	2011-11-01	1	groin	Screen	SRR3730632	2011-11-02	1	nose	Screen	H180	no	7	1	Included
SRR3730789	2011-11-01	1	groin	Screen	SRR3730904	2011-11-02	1	nose	Screen	H180	no	7	1	Included
SRR3730789	2011-11-01	1	groin	Screen	SRR3730531	2011-11-02	1	nose	Screen	H180	no	14	1	Included
SRR3729404	2012-04-29	1	throat	Screen	SRR3731491	2012-09-04	1	throat	Screen	H180	no	1	128	Included
SRR3729404	2012-04-29	1	throat	Screen	SRR3730921	2011-11-01	1	nose	Screen	H180	no	6	180	Included
SRR3729404	2012-04-29	1	throat	Screen	SRR3731344	2011-12-02	1	nose	Screen	H180	no	6	149	Included
SRR3729404	2012-04-29	1	throat	Screen	SRR3729155	2012-01-09	1	nose	Screen	H180	no	4	111	Included
SRR3729404	2012-04-29	1	throat	Screen	SRR3728743	2012-02-01	1	nose	Screen	H180	no	7	88	Included
SRR3729404	2012-04-29	1	throat	Screen	SRR3731876	2012-02-22	1	nose	Screen	H180	no	5	67	Included
SRR3729404	2012-04-29	1	throat	Screen	SRR3731449	2012-04-29	1	nose	Screen	H180	no	7	0	Included
SRR3729404	2012-04-29	1	throat	Screen	SRR3731921	2012-05-23	1	nose	Screen	H180	no	10	24	Included
SRR3729404	2012-04-29	1	throat	Screen	SRR3731913	2012-06-14	1	nose	Screen	H180	no	10	46	Included
SRR3729404	2012-04-29	1	throat	Screen	SRR3731772	2012-07-14	1	nose	Screen	H180	no	4	76	Included
SRR3729404	2012-04-29	1	throat	Screen	SRR3728916	2012-08-07	1	nose	Screen	H180	no	7	100	Included
SRR3729404	2012-04-29	1	throat	Screen	SRR3731807	2012-09-04	1	nose	Screen	H180	no	6	128	Included
SRR3729404	2012-04-29	1	throat	Screen	SRR3729136	2012-10-16	1	nose	Screen	H180	no	4	170	Included
SRR3729404	2012-04-29	1	throat	Screen	SRR3729019	2012-11-06	1	nose	Screen	H180	no	8	191	Included
SRR3729404	2012-04-29	1	throat	Screen	SRR3730632	2011-11-02	1	nose	Screen	H180	no	4	179	Included
SRR3729404	2012-04-29	1	throat	Screen	SRR3730904	2011-11-02	1	nose	Screen	H180	no	6	179	Included
SRR3729404	2012-04-29	1	throat	Screen	SRR3730531	2011-11-02	1	nose	Screen	H180	no	5	179	Included
SRR3731491	2012-09-04	1	throat	Screen	SRR3730921	2011-11-01	1	nose	Screen	H180	no	7	308	Included
SRR3731491	2012-09-04	1	throat	Screen	SRR3731344	2011-12-02	1	nose	Screen	H180	no	7	277	Included
SRR3731491	2012-09-04	1	throat	Screen	SRR3729155	2012-01-09	1	nose	Screen	H180	no	3	239	Included
SRR3731491	2012-09-04	1	throat	Screen	SRR3728743	2012-02-01	1	nose	Screen	H180	no	9	216	Included
SRR3731491	2012-09-04	1	throat	Screen	SRR3731876	2012-02-22	1	nose	Screen	H180	no	9	195	Included
SRR3731491	2012-09-04	1	throat	Screen	SRR3731449	2012-04-29	1	nose	Screen	H180	no	8	128	Included
SRR3731491	2012-09-04	1	throat	Screen	SRR3731921	2012-05-23	1	nose	Screen	H180	no	12	104	Included
SRR3731491	2012-09-04	1	throat	Screen	SRR3731913	2012-06-14	1	nose	Screen	H180	no	12	82	Included
SRR3731491	2012-09-04	1	throat	Screen	SRR3731772	2012-07-14	1	nose	Screen	H180	no	4	52	Included
SRR3731491	2012-09-04	1	throat	Screen	SRR3728916	2012-08-07	1	nose	Screen	H180	no	7	28	Included
SRR3731491	2012-09-04	1	throat	Screen	SRR3731807	2012-09-04	1	nose	Screen	H180	no	3	0	Included
SRR3731491	2012-09-04	1	throat	Screen	SRR3729136	2012-10-16	1	nose	Screen	H180	no	3	42	Included
SRR3731491	2012-09-04	1	throat	Screen	SRR3729019	2012-11-06	1	nose	Screen	H180	no	10	63	Included
SRR3731491	2012-09-04	1	throat	Screen	SRR3730632	2011-11-02	1	nose	Screen	H180	no	5	307	Included
SRR3731491	2012-09-04	1	throat	Screen	SRR3730904	2011-11-02	1	nose	Screen	H180	no	5	307	Included
SRR3731491	2012-09-04	1	throat	Screen	SRR3730531	2011-11-02	1	nose	Screen	H180	no	6	307	Included
SRR3730921	2011-11-01	1	nose	Screen	SRR3731344	2011-12-02	1	nose	Screen	H180	no	3	31	Included
SRR3730921	2011-11-01	1	nose	Screen	SRR3729155	2012-01-09	1	nose	Screen	H180	no	12	69	Included
SRR3730921	2011-11-01	1	nose	Screen	SRR3728743	2012-02-01	1	nose	Screen	H180	no	4	92	Included
SRR3730921	2011-11-01	1	nose	Screen	SRR3731876	2012-02-22	1	nose	Screen	H180	no	6	113	Included
SRR3730921	2011-11-01	1	nose	Screen	SRR3731449	2012-04-29	1	nose	Screen	H180	no	3	180	Included
SRR3730921	2011-11-01	1	nose	Screen	SRR3731921	2012-05-23	1	nose	Screen	H180	no	7	204	Included
SRR3730921	2011-11-01	1	nose	Screen	SRR3731913	2012-06-14	1	nose	Screen	H180	no	7	226	Included
SRR3730921	2011-11-01	1	nose	Screen	SRR3731772	2012-07-14	1	nose	Screen	H180	no	11	256	Included
SRR3730921	2011-11-01	1	nose	Screen	SRR3728916	2012-08-07	1	nose	Screen	H180	no	16	280	Included
SRR3730921	2011-11-01	1	nose	Screen	SRR3731807	2012-09-04	1	nose	Screen	H180	no	12	308	Included
SRR3730921	2011-11-01	1	nose	Screen	SRR3729136	2012-10-16	1	nose	Screen	H180	no	10	350	Included
SRR3730921	2011-11-01	1	nose	Screen	SRR3729019	2012-11-06	1	nose	Screen	H180	no	14	371	Included
SRR3730921	2011-11-01	1	nose	Screen	SRR3730632	2011-11-02	1	nose	Screen	H180	no	4	1	Included
SRR3730921	2011-11-01	1	nose	Screen	SRR3730904	2011-11-02	1	nose	Screen	H180	no	12	1	Included
SRR3730921	2011-11-01	1	nose	Screen	SRR3730531	2011-11-02	1	nose	Screen	H180	no	1	1	Included
SRR3731344	2011-12-02	1	nose	Screen	SRR3729155	2012-01-09	1	nose	Screen	H180	no	12	38	Included
SRR3731344	2011-12-02	1	nose	Screen	SRR3728743	2012-02-01	1	nose	Screen	H180	no	2	61	Included
SRR3731344	2011-12-02	1	nose	Screen	SRR3731876	2012-02-22	1	nose	Screen	H180	no	4	82	Included
SRR3731344	2011-12-02	1	nose	Screen	SRR3731449	2012-04-29	1	nose	Screen	H180	no	1	149	Included
SRR3731344	2011-12-02	1	nose	Screen	SRR3731921	2012-05-23	1	nose	Screen	H180	no	6	173	Included
SRR3731344	2011-12-02	1	nose	Screen	SRR3731913	2012-06-14	1	nose	Screen	H180	no	6	195	Included
SRR3731344	2011-12-02	1	nose	Screen	SRR3731772	2012-07-14	1	nose	Screen	H180	no	11	225	Included
SRR3731344	2011-12-02	1	nose	Screen	SRR3728916	2012-08-07	1	nose	Screen	H180	no	16	249	Included
SRR3731344	2011-12-02	1	nose	Screen	SRR3731807	2012-09-04	1	nose	Screen	H180	no	12	277	Included
SRR3731344	2011-12-02	1	nose	Screen	SRR3729136	2012-10-16	1	nose	Screen	H180	no	11	319	Included
SRR3731344	2011-12-02	1	nose	Screen	SRR3729019	2012-11-06	1	nose	Screen	H180	no	14	340	Included
SRR3731344	2011-12-02	1	nose	Screen	SRR3730632	2011-11-02	1	nose	Screen	H180	no	4	30	Included
SRR3731344	2011-12-02	1	nose	Screen	SRR3730904	2011-11-02	1	nose	Screen	H180	no	13	30	Included
SRR3731344	2011-12-02	1	nose	Screen	SRR3730531	2011-11-02	1	nose	Screen	H180	no	2	30	Included
SRR3729155	2012-01-09	1	nose	Screen	SRR3728743	2012-02-01	1	nose	Screen	H180	no	13	23	Included
SRR3729155	2012-01-09	1	nose	Screen	SRR3731876	2012-02-22	1	nose	Screen	H180	no	14	44	Included
SRR3729155	2012-01-09	1	nose	Screen	SRR3731449	2012-04-29	1	nose	Screen	H180	no	13	111	Included
SRR3729155	2012-01-09	1	nose	Screen	SRR3731921	2012-05-23	1	nose	Screen	H180	no	17	135	Included
SRR3729155	2012-01-09	1	nose	Screen	SRR3731913	2012-06-14	1	nose	Screen	H180	no	13	157	Included
SRR3729155	2012-01-09	1	nose	Screen	SRR3731772	2012-07-14	1	nose	Screen	H180	no	9	187	Included
SRR3729155	2012-01-09	1	nose	Screen	SRR3728916	2012-08-07	1	nose	Screen	H180	no	6	211	Included
SRR3729155	2012-01-09	1	nose	Screen	SRR3731807	2012-09-04	1	nose	Screen	H180	no	6	239	Included
SRR3729155	2012-01-09	1	nose	Screen	SRR3729136	2012-10-16	1	nose	Screen	H180	no	8	281	Included
SRR3729155	2012-01-09	1	nose	Screen	SRR3729019	2012-11-06	1	nose	Screen	H180	no	12	302	Included
SRR3729155	2012-01-09	1	nose	Screen	SRR3730632	2011-11-02	1	nose	Screen	H180	no	6	68	Included
SRR3729155	2012-01-09	1	nose	Screen	SRR3730904	2011-11-02	1	nose	Screen	H180	no	11	68	Included
SRR3729155	2012-01-09	1	nose	Screen	SRR3730531	2011-11-02	1	nose	Screen	H180	no	11	68	Included
SRR3728743	2012-02-01	1	nose	Screen	SRR3731876	2012-02-22	1	nose	Screen	H180	no	3	21	Included
SRR3728743	2012-02-01	1	nose	Screen	SRR3731449	2012-04-29	1	nose	Screen	H180	no	0	88	Included
SRR3728743	2012-02-01	1	nose	Screen	SRR3731921	2012-05-23	1	nose	Screen	H180	no	3	112	Included
SRR3728743	2012-02-01	1	nose	Screen	SRR3731913	2012-06-14	1	nose	Screen	H180	no	4	134	Included
SRR3728743	2012-02-01	1	nose	Screen	SRR3731772	2012-07-14	1	nose	Screen	H180	no	11	164	Included
SRR3728743	2012-02-01	1	nose	Screen	SRR3728916	2012-08-07	1	nose	Screen	H180	no	17	188	Included
SRR3728743	2012-02-01	1	nose	Screen	SRR3731807	2012-09-04	1	nose	Screen	H180	no	13	216	Included
SRR3728743	2012-02-01	1	nose	Screen	SRR3729136	2012-10-16	1	nose	Screen	H180	no	11	258	Included
SRR3728743	2012-02-01	1	nose	Screen	SRR3729019	2012-11-06	1	nose	Screen	H180	no	15	279	Included
SRR3728743	2012-02-01	1	nose	Screen	SRR3730632	2011-11-02	1	nose	Screen	H180	no	5	91	Included
SRR3728743	2012-02-01	1	nose	Screen	SRR3730904	2011-11-02	1	nose	Screen	H180	no	13	91	Included
SRR3728743	2012-02-01	1	nose	Screen	SRR3730531	2011-11-02	1	nose	Screen	H180	no	2	91	Included
SRR3731876	2012-02-22	1	nose	Screen	SRR3731449	2012-04-29	1	nose	Screen	H180	no	2	67	Included
SRR3731876	2012-02-22	1	nose	Screen	SRR3731921	2012-05-23	1	nose	Screen	H180	no	8	91	Included
SRR3731876	2012-02-22	1	nose	Screen	SRR3731913	2012-06-14	1	nose	Screen	H180	no	5	113	Included
SRR3731876	2012-02-22	1	nose	Screen	SRR3731772	2012-07-14	1	nose	Screen	H180	no	11	143	Included
SRR3731876	2012-02-22	1	nose	Screen	SRR3728916	2012-08-07	1	nose	Screen	H180	no	16	167	Included
SRR3731876	2012-02-22	1	nose	Screen	SRR3731807	2012-09-04	1	nose	Screen	H180	no	13	195	Included
SRR3731876	2012-02-22	1	nose	Screen	SRR3729136	2012-10-16	1	nose	Screen	H180	no	12	237	Included
SRR3731876	2012-02-22	1	nose	Screen	SRR3729019	2012-11-06	1	nose	Screen	H180	no	14	258	Included
SRR3731876	2012-02-22	1	nose	Screen	SRR3730632	2011-11-02	1	nose	Screen	H180	no	6	112	Included
SRR3731876	2012-02-22	1	nose	Screen	SRR3730904	2011-11-02	1	nose	Screen	H180	no	16	112	Included
SRR3731876	2012-02-22	1	nose	Screen	SRR3730531	2011-11-02	1	nose	Screen	H180	no	5	112	Included
SRR3731449	2012-04-29	1	nose	Screen	SRR3731921	2012-05-23	1	nose	Screen	H180	no	2	24	Included
SRR3731449	2012-04-29	1	nose	Screen	SRR3731913	2012-06-14	1	nose	Screen	H180	no	3	46	Included
SRR3731449	2012-04-29	1	nose	Screen	SRR3731772	2012-07-14	1	nose	Screen	H180	no	11	76	Included
SRR3731449	2012-04-29	1	nose	Screen	SRR3728916	2012-08-07	1	nose	Screen	H180	no	16	100	Included
SRR3731449	2012-04-29	1	nose	Screen	SRR3731807	2012-09-04	1	nose	Screen	H180	no	13	128	Included
SRR3731449	2012-04-29	1	nose	Screen	SRR3729136	2012-10-16	1	nose	Screen	H180	no	11	170	Included
SRR3731449	2012-04-29	1	nose	Screen	SRR3729019	2012-11-06	1	nose	Screen	H180	no	13	191	Included
SRR3731449	2012-04-29	1	nose	Screen	SRR3730632	2011-11-02	1	nose	Screen	H180	no	5	179	Included
SRR3731449	2012-04-29	1	nose	Screen	SRR3730904	2011-11-02	1	nose	Screen	H180	no	13	179	Included
SRR3731449	2012-04-29	1	nose	Screen	SRR3730531	2011-11-02	1	nose	Screen	H180	no	2	179	Included
SRR3731921	2012-05-23	1	nose	Screen	SRR3731913	2012-06-14	1	nose	Screen	H180	no	7	22	Included
SRR3731921	2012-05-23	1	nose	Screen	SRR3731772	2012-07-14	1	nose	Screen	H180	no	14	52	Included
SRR3731921	2012-05-23	1	nose	Screen	SRR3728916	2012-08-07	1	nose	Screen	H180	no	21	76	Included
SRR3731921	2012-05-23	1	nose	Screen	SRR3731807	2012-09-04	1	nose	Screen	H180	no	20	104	Included
SRR3731921	2012-05-23	1	nose	Screen	SRR3729136	2012-10-16	1	nose	Screen	H180	no	14	146	Included
SRR3731921	2012-05-23	1	nose	Screen	SRR3729019	2012-11-06	1	nose	Screen	H180	no	18	167	Included
SRR3731921	2012-05-23	1	nose	Screen	SRR3730632	2011-11-02	1	nose	Screen	H180	no	11	203	Included
SRR3731921	2012-05-23	1	nose	Screen	SRR3730904	2011-11-02	1	nose	Screen	H180	no	17	203	Included
SRR3731921	2012-05-23	1	nose	Screen	SRR3730531	2011-11-02	1	nose	Screen	H180	no	5	203	Included
SRR3731913	2012-06-14	1	nose	Screen	SRR3731772	2012-07-14	1	nose	Screen	H180	no	14	30	Included
SRR3731913	2012-06-14	1	nose	Screen	SRR3728916	2012-08-07	1	nose	Screen	H180	no	15	54	Included
SRR3731913	2012-06-14	1	nose	Screen	SRR3731807	2012-09-04	1	nose	Screen	H180	no	12	82	Included
SRR3731913	2012-06-14	1	nose	Screen	SRR3729136	2012-10-16	1	nose	Screen	H180	no	15	124	Included
SRR3731913	2012-06-14	1	nose	Screen	SRR3729019	2012-11-06	1	nose	Screen	H180	no	18	145	Included
SRR3731913	2012-06-14	1	nose	Screen	SRR3730632	2011-11-02	1	nose	Screen	H180	no	5	225	Included
SRR3731913	2012-06-14	1	nose	Screen	SRR3730904	2011-11-02	1	nose	Screen	H180	no	17	225	Included
SRR3731913	2012-06-14	1	nose	Screen	SRR3730531	2011-11-02	1	nose	Screen	H180	no	6	225	Included
SRR3731772	2012-07-14	1	nose	Screen	SRR3728916	2012-08-07	1	nose	Screen	H180	no	11	24	Included
SRR3731772	2012-07-14	1	nose	Screen	SRR3731807	2012-09-04	1	nose	Screen	H180	no	8	52	Included
SRR3731772	2012-07-14	1	nose	Screen	SRR3729136	2012-10-16	1	nose	Screen	H180	no	1	94	Included
SRR3731772	2012-07-14	1	nose	Screen	SRR3729019	2012-11-06	1	nose	Screen	H180	no	3	115	Included
SRR3731772	2012-07-14	1	nose	Screen	SRR3730632	2011-11-02	1	nose	Screen	H180	no	9	255	Included
SRR3731772	2012-07-14	1	nose	Screen	SRR3730904	2011-11-02	1	nose	Screen	H180	no	9	255	Included
SRR3731772	2012-07-14	1	nose	Screen	SRR3730531	2011-11-02	1	nose	Screen	H180	no	10	255	Included
SRR3728916	2012-08-07	1	nose	Screen	SRR3731807	2012-09-04	1	nose	Screen	H180	no	9	28	Included
SRR3728916	2012-08-07	1	nose	Screen	SRR3729136	2012-10-16	1	nose	Screen	H180	no	14	70	Included
SRR3728916	2012-08-07	1	nose	Screen	SRR3729019	2012-11-06	1	nose	Screen	H180	no	13	91	Included
SRR3728916	2012-08-07	1	nose	Screen	SRR3730632	2011-11-02	1	nose	Screen	H180	no	10	279	Included
SRR3728916	2012-08-07	1	nose	Screen	SRR3730904	2011-11-02	1	nose	Screen	H180	no	14	279	Included
SRR3728916	2012-08-07	1	nose	Screen	SRR3730531	2011-11-02	1	nose	Screen	H180	no	15	279	Included
SRR3731807	2012-09-04	1	nose	Screen	SRR3729136	2012-10-16	1	nose	Screen	H180	no	9	42	Included
SRR3731807	2012-09-04	1	nose	Screen	SRR3729019	2012-11-06	1	nose	Screen	H180	no	11	63	Included
SRR3731807	2012-09-04	1	nose	Screen	SRR3730632	2011-11-02	1	nose	Screen	H180	no	6	307	Included
SRR3731807	2012-09-04	1	nose	Screen	SRR3730904	2011-11-02	1	nose	Screen	H180	no	12	307	Included
SRR3731807	2012-09-04	1	nose	Screen	SRR3730531	2011-11-02	1	nose	Screen	H180	no	11	307	Included
SRR3729136	2012-10-16	1	nose	Screen	SRR3729019	2012-11-06	1	nose	Screen	H180	no	6	21	Included
SRR3729136	2012-10-16	1	nose	Screen	SRR3730632	2011-11-02	1	nose	Screen	H180	no	8	349	Included
SRR3729136	2012-10-16	1	nose	Screen	SRR3730904	2011-11-02	1	nose	Screen	H180	no	8	349	Included
SRR3729136	2012-10-16	1	nose	Screen	SRR3730531	2011-11-02	1	nose	Screen	H180	no	9	349	Included
SRR3729019	2012-11-06	1	nose	Screen	SRR3730632	2011-11-02	1	nose	Screen	H180	no	13	370	Included
SRR3729019	2012-11-06	1	nose	Screen	SRR3730904	2011-11-02	1	nose	Screen	H180	no	12	370	Included
SRR3729019	2012-11-06	1	nose	Screen	SRR3730531	2011-11-02	1	nose	Screen	H180	no	13	370	Included
SRR3730632	2011-11-02	1	nose	Screen	SRR3730904	2011-11-02	1	nose	Screen	H180	no	10	0	Included
SRR3730632	2011-11-02	1	nose	Screen	SRR3730531	2011-11-02	1	nose	Screen	H180	no	3	0	Included
SRR3730904	2011-11-02	1	nose	Screen	SRR3730531	2011-11-02	1	nose	Screen	H180	no	11	0	Included
SRR3730492	2011-11-04	1	throat	Screen	SRR3730682	2012-09-05	1	throat	Screen	H197	no	12	306	Included
SRR3730492	2011-11-04	1	throat	Screen	SRR3729112	2012-02-26	1	nose	Screen	H197	no	6	114	Included
SRR3730492	2011-11-04	1	throat	Screen	SRR3729142	2012-04-19	1	nose	Screen	H197	no	10	167	Included
SRR3730682	2012-09-05	1	throat	Screen	SRR3729112	2012-02-26	1	nose	Screen	H197	no	6	192	Included
SRR3730682	2012-09-05	1	throat	Screen	SRR3729142	2012-04-19	1	nose	Screen	H197	no	8	139	Included
SRR3729112	2012-02-26	1	nose	Screen	SRR3729142	2012-04-19	1	nose	Screen	H197	no	3	53	Included
SRR3728913	2011-11-02	1	groin	Screen	SRR3729490	2012-04-18	5	throat	Screen	H212	no	17319	168	outlier, different CCs
SRR3728913	2011-11-02	1	groin	Screen	SRR3728922	2011-11-02	5	nose	Screen	H212	no	17313	0	outlier, different CCs
SRR3728913	2011-11-02	1	groin	Screen	SRR3731910	2011-12-10	5	nose	Screen	H212	no	17367	38	outlier, different CCs
SRR3728913	2011-11-02	1	groin	Screen	SRR3729478	2012-01-03	5	nose	Screen	H212	no	17331	62	outlier, different CCs
SRR3728913	2011-11-02	1	groin	Screen	SRR3729466	2012-02-14	5	nose	Screen	H212	no	17360	104	outlier, different CCs
SRR3728913	2011-11-02	1	groin	Screen	SRR3729295	2012-02-29	5	nose	Screen	H212	no	17316	119	outlier, different CCs
SRR3728913	2011-11-02	1	groin	Screen	SRR3731432	2012-03-20	5	nose	Screen	H212	no	17417	139	outlier, different CCs
SRR3728913	2011-11-02	1	groin	Screen	SRR3728504	2012-04-18	5	nose	Screen	H212	no	17248	168	outlier, different CCs
SRR3728913	2011-11-02	1	groin	Screen	SRR3730590	2012-05-29	5	nose	Screen	H212	no	17262	209	outlier, different CCs
SRR3728913	2011-11-02	1	groin	Screen	SRR3730418	2012-06-22	5	nose	Screen	H212	no	17384	233	outlier, different CCs
SRR3728913	2011-11-02	1	groin	Screen	SRR3728530	2012-07-14	5	nose	Screen	H212	no	17309	255	outlier, different CCs
SRR3728913	2011-11-02	1	groin	Screen	SRR3731888	2012-08-07	5	nose	Screen	H212	no	17277	279	outlier, different CCs
SRR3728913	2011-11-02	1	groin	Screen	SRR3728949	2012-08-08	5	nose	Screen	H212	no	17292	280	outlier, different CCs
SRR3728913	2011-11-02	1	groin	Screen	SRR3729369	2012-08-08	5	nose	Screen	H212	no	17197	280	outlier, different CCs
SRR3730623	2012-10-09	1	throat	Screen	SRR3731499	2012-10-09	1	nose	Screen	H304	no	19	0	Included
SRR3730623	2012-10-09	1	throat	Screen	SRR3730689	2012-10-30	1	nose	Screen	H304	no	18	21	Included
SRR3730623	2012-10-09	1	throat	Screen	SRR3731421	2012-12-07	1	nose	Screen	H304	no	20	59	Included
SRR3731499	2012-10-09	1	nose	Screen	SRR3730689	2012-10-30	1	nose	Screen	H304	no	1	21	Included
SRR3731499	2012-10-09	1	nose	Screen	SRR3731421	2012-12-07	1	nose	Screen	H304	no	3	59	Included
SRR3730689	2012-10-30	1	nose	Screen	SRR3731421	2012-12-07	1	nose	Screen	H304	no	2	38	Included
SRR3730843	2012-10-16	1	throat	Screen	SRR3730439	2012-10-16	1	nose	Screen	H311	no	3	0	Included
SRR3730843	2012-10-16	1	throat	Screen	SRR3728991	2012-11-17	1	nose	Screen	H311	no	3	32	Included
SRR3730439	2012-10-16	1	nose	Screen	SRR3728991	2012-11-17	1	nose	Screen	H311	no	2	32	Included
SRR3729258	2012-03-11	101	nose	Screen	SRR3729455	2012-03-11	101	perineum	Screen	2058578	no	6	0	Included
SRR3731916	2012-10-22	101	nose	Screen	SRR3731518	2012-10-22	101	perineum	Screen	2431801	no	11	0	Included
SRR3731916	2012-10-22	101	nose	Screen	SRR3731503	2012-10-19	101	nose	Screen	2431801	no	9	3	Included
SRR3731916	2012-10-22	101	nose	Screen	SRR3731744	2012-10-22	101	nose	Screen	2431801	no	5	0	Included
SRR3731916	2012-10-22	101	nose	Screen	SRR3730890	2012-10-22	101	perineum	Screen	2431801	no	10	0	Included
SRR3731518	2012-10-22	101	perineum	Screen	SRR3731503	2012-10-19	101	nose	Screen	2431801	no	6	3	Included
SRR3731518	2012-10-22	101	perineum	Screen	SRR3731744	2012-10-22	101	nose	Screen	2431801	no	7	0	Included
SRR3731518	2012-10-22	101	perineum	Screen	SRR3730890	2012-10-22	101	perineum	Screen	2431801	no	3	0	Included
SRR3731503	2012-10-19	101	nose	Screen	SRR3731744	2012-10-22	101	nose	Screen	2431801	no	6	3	Included
SRR3731503	2012-10-19	101	nose	Screen	SRR3730890	2012-10-22	101	perineum	Screen	2431801	no	7	3	Included
SRR3731744	2012-10-22	101	nose	Screen	SRR3730890	2012-10-22	101	perineum	Screen	2431801	no	8	0	Included
SRR3728626	2012-09-03	101	nose	Screen	SRR3730437	2012-09-17	101	nose	Screen	2440689	no	14	14	Included
SRR3730903	2012-10-10	101	groin	Screen	SRR3728917	2012-10-13	101	nose	Screen	2956857	yes	7	3	Included
SRR3730903	2012-10-10	101	groin	Screen	SRR3729349	2012-10-12	101	wound	Clinical	2956857	yes	15	2	Included
SRR3728917	2012-10-13	101	nose	Screen	SRR3729349	2012-10-12	101	wound	Clinical	2956857	yes	13	1	Included
SRR3729129	2012-01-11	101	nose	Screen	SRR3731483	2012-01-15	101	nose	Screen	3271684	no	4	4	Included
SRR3731797	2012-10-15	101	perineum	Screen	SRR3730713	2012-10-17	101	nose	Screen	3452746	no	6	2	Included
SRR3730704	2011-11-10	101	throat	Screen	SRR3730577	2011-11-10	97	throat	Screen	H199	no	10752	0	outlier, different CCs
SRR3730704	2011-11-10	101	throat	Screen	SRR3731862	2012-09-04	101	throat	Screen	H199	no	6	299	Included
SRR3730704	2011-11-10	101	throat	Screen	SRR3729471	2011-11-10	97	nose	Screen	H199	no	19220	0	outlier, different CCs
SRR3730704	2011-11-10	101	throat	Screen	SRR3729145	2011-12-13	97	nose	Screen	H199	no	19150	33	outlier, different CCs
SRR3730704	2011-11-10	101	throat	Screen	SRR3730801	2012-01-12	97	nose	Screen	H199	no	19226	63	outlier, different CCs
SRR3730704	2011-11-10	101	throat	Screen	SRR3730420	2012-02-07	97	nose	Screen	H199	no	19127	89	outlier, different CCs
SRR3730704	2011-11-10	101	throat	Screen	SRR3728529	2012-03-06	97	nose	Screen	H199	no	19151	117	outlier, different CCs
SRR3730704	2011-11-10	101	throat	Screen	SRR3729474	2012-03-27	97	nose	Screen	H199	no	19211	138	outlier, different CCs
SRR3730704	2011-11-10	101	throat	Screen	SRR3728436	2012-06-12	97	nose	Screen	H199	no	19065	215	outlier, different CCs
SRR3730704	2011-11-10	101	throat	Screen	SRR3728992	2012-07-11	97	nose	Screen	H199	no	19130	244	outlier, different CCs
SRR3730704	2011-11-10	101	throat	Screen	SRR3729227	2012-08-07	97	nose	Screen	H199	no	18891	271	outlier, different CCs
SRR3730704	2011-11-10	101	throat	Screen	SRR3729214	2012-09-04	97	nose	Screen	H199	no	19004	299	outlier, different CCs
SRR3730704	2011-11-10	101	throat	Screen	SRR3730877	2012-10-03	97	nose	Screen	H199	no	19135	328	outlier, different CCs
SRR3730704	2011-11-10	101	throat	Screen	SRR3729299	2012-11-16	12	nose	Screen	H199	no	19621	372	outlier, different CCs
SRR3730704	2011-11-10	101	throat	Screen	SRR3731475	2012-11-29	12	nose	Screen	H199	no	19525	385	outlier, different CCs
SRR3730704	2011-11-10	101	throat	Screen	SRR3729487	2011-11-10	97	nose	Screen	H199	no	19064	0	outlier, different CCs
SRR3730704	2011-11-10	101	throat	Screen	SRR3729402	2011-11-11	97	nose	Screen	H199	no	18957	1	outlier, different CCs
SRR3731862	2012-09-04	101	throat	Screen	SRR3729471	2011-11-10	97	nose	Screen	H199	no	19288	299	outlier, different CCs
SRR3731862	2012-09-04	101	throat	Screen	SRR3729145	2011-12-13	97	nose	Screen	H199	no	19211	266	outlier, different CCs
SRR3731862	2012-09-04	101	throat	Screen	SRR3730801	2012-01-12	97	nose	Screen	H199	no	19290	236	outlier, different CCs
SRR3731862	2012-09-04	101	throat	Screen	SRR3730420	2012-02-07	97	nose	Screen	H199	no	19190	210	outlier, different CCs
SRR3731862	2012-09-04	101	throat	Screen	SRR3728529	2012-03-06	97	nose	Screen	H199	no	19221	182	outlier, different CCs
SRR3731862	2012-09-04	101	throat	Screen	SRR3729474	2012-03-27	97	nose	Screen	H199	no	19279	161	outlier, different CCs
SRR3731862	2012-09-04	101	throat	Screen	SRR3728436	2012-06-12	97	nose	Screen	H199	no	19132	84	outlier, different CCs
SRR3731862	2012-09-04	101	throat	Screen	SRR3728992	2012-07-11	97	nose	Screen	H199	no	19190	55	outlier, different CCs
SRR3731862	2012-09-04	101	throat	Screen	SRR3729227	2012-08-07	97	nose	Screen	H199	no	18964	28	outlier, different CCs
SRR3731862	2012-09-04	101	throat	Screen	SRR3729214	2012-09-04	97	nose	Screen	H199	no	19066	0	outlier, different CCs
SRR3731862	2012-09-04	101	throat	Screen	SRR3730877	2012-10-03	97	nose	Screen	H199	no	19199	29	outlier, different CCs
SRR3731862	2012-09-04	101	throat	Screen	SRR3729299	2012-11-16	12	nose	Screen	H199	no	19685	73	outlier, different CCs
SRR3731862	2012-09-04	101	throat	Screen	SRR3731475	2012-11-29	12	nose	Screen	H199	no	19592	86	outlier, different CCs
SRR3731862	2012-09-04	101	throat	Screen	SRR3729487	2011-11-10	97	nose	Screen	H199	no	19127	299	outlier, different CCs
SRR3731862	2012-09-04	101	throat	Screen	SRR3729402	2011-11-11	97	nose	Screen	H199	no	19014	298	outlier, different CCs
SRR3728659	2012-09-03	12	nose	Screen	SRR3728544	2012-09-01	12	nose	Screen	2206902	no	4	2	Included
SRR3728397	2012-07-21	12	nose	Screen	SRR3731695	2012-07-25	12	respiratory sample	Clinical	2669003	yes	7	4	Included
SRR3728397	2012-07-21	12	nose	Screen	SRR3730692	2012-07-25	12	respiratory sample	Clinical	2669003	yes	8	4	Included
SRR3728397	2012-07-21	12	nose	Screen	SRR3728962	2012-07-25	12	respiratory sample	Clinical	2669003	yes	7	4	Included
SRR3728397	2012-07-21	12	nose	Screen	SRR3728523	2012-07-25	59	respiratory sample	Clinical	2669003	yes	39615	4	outlier, different CCs
SRR3728397	2012-07-21	12	nose	Screen	SRR3729078	2012-07-25	12	respiratory sample	Clinical	2669003	yes	8	4	Included
SRR3728397	2012-07-21	12	nose	Screen	SRR3729347	2012-07-25	12	respiratory sample	Clinical	2669003	yes	6	4	Included
SRR3731695	2012-07-25	12	respiratory sample	Clinical	SRR3730692	2012-07-25	12	respiratory sample	Clinical	2669003	yes	2	0	Included
SRR3731695	2012-07-25	12	respiratory sample	Clinical	SRR3728962	2012-07-25	12	respiratory sample	Clinical	2669003	yes	3	0	Included
SRR3731695	2012-07-25	12	respiratory sample	Clinical	SRR3728523	2012-07-25	59	respiratory sample	Clinical	2669003	yes	39690	0	outlier, different CCs
SRR3731695	2012-07-25	12	respiratory sample	Clinical	SRR3729078	2012-07-25	12	respiratory sample	Clinical	2669003	yes	0	0	Included
SRR3731695	2012-07-25	12	respiratory sample	Clinical	SRR3729347	2012-07-25	12	respiratory sample	Clinical	2669003	yes	3	0	Included
SRR3730692	2012-07-25	12	respiratory sample	Clinical	SRR3728962	2012-07-25	12	respiratory sample	Clinical	2669003	yes	3	0	Included
SRR3730692	2012-07-25	12	respiratory sample	Clinical	SRR3728523	2012-07-25	59	respiratory sample	Clinical	2669003	yes	39671	0	outlier, different CCs
SRR3730692	2012-07-25	12	respiratory sample	Clinical	SRR3729078	2012-07-25	12	respiratory sample	Clinical	2669003	yes	2	0	Included
SRR3730692	2012-07-25	12	respiratory sample	Clinical	SRR3729347	2012-07-25	12	respiratory sample	Clinical	2669003	yes	3	0	Included
SRR3728962	2012-07-25	12	respiratory sample	Clinical	SRR3728523	2012-07-25	59	respiratory sample	Clinical	2669003	yes	39533	0	outlier, different CCs
SRR3728962	2012-07-25	12	respiratory sample	Clinical	SRR3729078	2012-07-25	12	respiratory sample	Clinical	2669003	yes	3	0	Included
SRR3728962	2012-07-25	12	respiratory sample	Clinical	SRR3729347	2012-07-25	12	respiratory sample	Clinical	2669003	yes	2	0	Included
SRR3729078	2012-07-25	12	respiratory sample	Clinical	SRR3729347	2012-07-25	12	respiratory sample	Clinical	2669003	yes	3	0	Included
SRR3730403	2012-12-15	12	nose	Screen	SRR3731903	2012-12-17	15	nose	Screen	3233041	no	2274	2	outlier, different CCs
SRR3730498	2012-10-16	12	nose	Screen	SRR3729215	2012-10-16	12	perineum	Screen	3452962	no	7	0	Included
SRR3729445	2012-09-05	12	throat	Screen	SRR3731781	2011-11-07	12	nose	Screen	H179	no	1	303	Included
SRR3729445	2012-09-05	12	throat	Screen	SRR3728959	2011-12-07	12	nose	Screen	H179	no	3	273	Included
SRR3729445	2012-09-05	12	throat	Screen	SRR3728706	2012-01-03	12	nose	Screen	H179	no	6	246	Included
SRR3729445	2012-09-05	12	throat	Screen	SRR3729234	2012-01-25	12	nose	Screen	H179	no	8	224	Included
SRR3729445	2012-09-05	12	throat	Screen	SRR3728804	2012-03-27	12	nose	Screen	H179	no	4	162	Included
SRR3729445	2012-09-05	12	throat	Screen	SRR3730625	2012-04-16	12	nose	Screen	H179	no	6	142	Included
SRR3729445	2012-09-05	12	throat	Screen	SRR3729310	2012-05-17	12	nose	Screen	H179	no	5	111	Included
SRR3729445	2012-09-05	12	throat	Screen	SRR3730923	2012-06-11	12	nose	Screen	H179	no	3	86	Included
SRR3729445	2012-09-05	12	throat	Screen	SRR3730450	2012-07-30	12	nose	Screen	H179	no	6	37	Included
SRR3729445	2012-09-05	12	throat	Screen	SRR3730633	2012-09-05	12	nose	Screen	H179	no	1	0	Included
SRR3729445	2012-09-05	12	throat	Screen	SRR3728392	2012-10-09	12	nose	Screen	H179	no	3	34	Included
SRR3729445	2012-09-05	12	throat	Screen	SRR3729322	2012-10-30	12	nose	Screen	H179	no	2	55	Included
SRR3729445	2012-09-05	12	throat	Screen	SRR3729350	2012-11-29	12	nose	Screen	H179	no	5	85	Included
SRR3729445	2012-09-05	12	throat	Screen	SRR3730771	2011-11-08	12	nose	Screen	H179	no	2	302	Included
SRR3729445	2012-09-05	12	throat	Screen	SRR3730477	2011-11-08	12	nose	Screen	H179	no	3	302	Included
SRR3731781	2011-11-07	12	nose	Screen	SRR3728959	2011-12-07	12	nose	Screen	H179	no	0	30	Included
SRR3731781	2011-11-07	12	nose	Screen	SRR3728706	2012-01-03	12	nose	Screen	H179	no	2	57	Included
SRR3731781	2011-11-07	12	nose	Screen	SRR3729234	2012-01-25	12	nose	Screen	H179	no	4	79	Included
SRR3731781	2011-11-07	12	nose	Screen	SRR3728804	2012-03-27	12	nose	Screen	H179	no	1	141	Included
SRR3731781	2011-11-07	12	nose	Screen	SRR3730625	2012-04-16	12	nose	Screen	H179	no	4	161	Included
SRR3731781	2011-11-07	12	nose	Screen	SRR3729310	2012-05-17	12	nose	Screen	H179	no	3	192	Included
SRR3731781	2011-11-07	12	nose	Screen	SRR3730923	2012-06-11	12	nose	Screen	H179	no	2	217	Included
SRR3731781	2011-11-07	12	nose	Screen	SRR3730450	2012-07-30	12	nose	Screen	H179	no	5	266	Included
SRR3731781	2011-11-07	12	nose	Screen	SRR3730633	2012-09-05	12	nose	Screen	H179	no	1	303	Included
SRR3731781	2011-11-07	12	nose	Screen	SRR3728392	2012-10-09	12	nose	Screen	H179	no	3	337	Included
SRR3731781	2011-11-07	12	nose	Screen	SRR3729322	2012-10-30	12	nose	Screen	H179	no	1	358	Included
SRR3731781	2011-11-07	12	nose	Screen	SRR3729350	2012-11-29	12	nose	Screen	H179	no	7	388	Included
SRR3731781	2011-11-07	12	nose	Screen	SRR3730771	2011-11-08	12	nose	Screen	H179	no	1	1	Included
SRR3731781	2011-11-07	12	nose	Screen	SRR3730477	2011-11-08	12	nose	Screen	H179	no	1	1	Included
SRR3728959	2011-12-07	12	nose	Screen	SRR3728706	2012-01-03	12	nose	Screen	H179	no	4	27	Included
SRR3728959	2011-12-07	12	nose	Screen	SRR3729234	2012-01-25	12	nose	Screen	H179	no	6	49	Included
SRR3728959	2011-12-07	12	nose	Screen	SRR3728804	2012-03-27	12	nose	Screen	H179	no	2	111	Included
SRR3728959	2011-12-07	12	nose	Screen	SRR3730625	2012-04-16	12	nose	Screen	H179	no	6	131	Included
SRR3728959	2011-12-07	12	nose	Screen	SRR3729310	2012-05-17	12	nose	Screen	H179	no	3	162	Included
SRR3728959	2011-12-07	12	nose	Screen	SRR3730923	2012-06-11	12	nose	Screen	H179	no	2	187	Included
SRR3728959	2011-12-07	12	nose	Screen	SRR3730450	2012-07-30	12	nose	Screen	H179	no	5	236	Included
SRR3728959	2011-12-07	12	nose	Screen	SRR3730633	2012-09-05	12	nose	Screen	H179	no	1	273	Included
SRR3728959	2011-12-07	12	nose	Screen	SRR3728392	2012-10-09	12	nose	Screen	H179	no	4	307	Included
SRR3728959	2011-12-07	12	nose	Screen	SRR3729322	2012-10-30	12	nose	Screen	H179	no	2	328	Included
SRR3728959	2011-12-07	12	nose	Screen	SRR3729350	2012-11-29	12	nose	Screen	H179	no	6	358	Included
SRR3728959	2011-12-07	12	nose	Screen	SRR3730771	2011-11-08	12	nose	Screen	H179	no	1	29	Included
SRR3728959	2011-12-07	12	nose	Screen	SRR3730477	2011-11-08	12	nose	Screen	H179	no	3	29	Included
SRR3728706	2012-01-03	12	nose	Screen	SRR3729234	2012-01-25	12	nose	Screen	H179	no	5	22	Included
SRR3728706	2012-01-03	12	nose	Screen	SRR3728804	2012-03-27	12	nose	Screen	H179	no	7	84	Included
SRR3728706	2012-01-03	12	nose	Screen	SRR3730625	2012-04-16	12	nose	Screen	H179	no	7	104	Included
SRR3728706	2012-01-03	12	nose	Screen	SRR3729310	2012-05-17	12	nose	Screen	H179	no	2	135	Included
SRR3728706	2012-01-03	12	nose	Screen	SRR3730923	2012-06-11	12	nose	Screen	H179	no	1	160	Included
SRR3728706	2012-01-03	12	nose	Screen	SRR3730450	2012-07-30	12	nose	Screen	H179	no	5	209	Included
SRR3728706	2012-01-03	12	nose	Screen	SRR3730633	2012-09-05	12	nose	Screen	H179	no	2	246	Included
SRR3728706	2012-01-03	12	nose	Screen	SRR3728392	2012-10-09	12	nose	Screen	H179	no	4	280	Included
SRR3728706	2012-01-03	12	nose	Screen	SRR3729322	2012-10-30	12	nose	Screen	H179	no	1	301	Included
SRR3728706	2012-01-03	12	nose	Screen	SRR3729350	2012-11-29	12	nose	Screen	H179	no	4	331	Included
SRR3728706	2012-01-03	12	nose	Screen	SRR3730771	2011-11-08	12	nose	Screen	H179	no	1	56	Included
SRR3728706	2012-01-03	12	nose	Screen	SRR3730477	2011-11-08	12	nose	Screen	H179	no	1	56	Included
SRR3729234	2012-01-25	12	nose	Screen	SRR3728804	2012-03-27	12	nose	Screen	H179	no	8	62	Included
SRR3729234	2012-01-25	12	nose	Screen	SRR3730625	2012-04-16	12	nose	Screen	H179	no	8	82	Included
SRR3729234	2012-01-25	12	nose	Screen	SRR3729310	2012-05-17	12	nose	Screen	H179	no	7	113	Included
SRR3729234	2012-01-25	12	nose	Screen	SRR3730923	2012-06-11	12	nose	Screen	H179	no	4	138	Included
SRR3729234	2012-01-25	12	nose	Screen	SRR3730450	2012-07-30	12	nose	Screen	H179	no	9	187	Included
SRR3729234	2012-01-25	12	nose	Screen	SRR3730633	2012-09-05	12	nose	Screen	H179	no	5	224	Included
SRR3729234	2012-01-25	12	nose	Screen	SRR3728392	2012-10-09	12	nose	Screen	H179	no	8	258	Included
SRR3729234	2012-01-25	12	nose	Screen	SRR3729322	2012-10-30	12	nose	Screen	H179	no	8	279	Included
SRR3729234	2012-01-25	12	nose	Screen	SRR3729350	2012-11-29	12	nose	Screen	H179	no	10	309	Included
SRR3729234	2012-01-25	12	nose	Screen	SRR3730771	2011-11-08	12	nose	Screen	H179	no	5	78	Included
SRR3729234	2012-01-25	12	nose	Screen	SRR3730477	2011-11-08	12	nose	Screen	H179	no	4	78	Included
SRR3728804	2012-03-27	12	nose	Screen	SRR3730625	2012-04-16	12	nose	Screen	H179	no	7	20	Included
SRR3728804	2012-03-27	12	nose	Screen	SRR3729310	2012-05-17	12	nose	Screen	H179	no	5	51	Included
SRR3728804	2012-03-27	12	nose	Screen	SRR3730923	2012-06-11	12	nose	Screen	H179	no	4	76	Included
SRR3728804	2012-03-27	12	nose	Screen	SRR3730450	2012-07-30	12	nose	Screen	H179	no	7	125	Included
SRR3728804	2012-03-27	12	nose	Screen	SRR3730633	2012-09-05	12	nose	Screen	H179	no	2	162	Included
SRR3728804	2012-03-27	12	nose	Screen	SRR3728392	2012-10-09	12	nose	Screen	H179	no	4	196	Included
SRR3728804	2012-03-27	12	nose	Screen	SRR3729322	2012-10-30	12	nose	Screen	H179	no	2	217	Included
SRR3728804	2012-03-27	12	nose	Screen	SRR3729350	2012-11-29	12	nose	Screen	H179	no	6	247	Included
SRR3728804	2012-03-27	12	nose	Screen	SRR3730771	2011-11-08	12	nose	Screen	H179	no	3	140	Included
SRR3728804	2012-03-27	12	nose	Screen	SRR3730477	2011-11-08	12	nose	Screen	H179	no	3	140	Included
SRR3730625	2012-04-16	12	nose	Screen	SRR3729310	2012-05-17	12	nose	Screen	H179	no	5	31	Included
SRR3730625	2012-04-16	12	nose	Screen	SRR3730923	2012-06-11	12	nose	Screen	H179	no	4	56	Included
SRR3730625	2012-04-16	12	nose	Screen	SRR3730450	2012-07-30	12	nose	Screen	H179	no	7	105	Included
SRR3730625	2012-04-16	12	nose	Screen	SRR3730633	2012-09-05	12	nose	Screen	H179	no	6	142	Included
SRR3730625	2012-04-16	12	nose	Screen	SRR3728392	2012-10-09	12	nose	Screen	H179	no	3	176	Included
SRR3730625	2012-04-16	12	nose	Screen	SRR3729322	2012-10-30	12	nose	Screen	H179	no	4	197	Included
SRR3730625	2012-04-16	12	nose	Screen	SRR3729350	2012-11-29	12	nose	Screen	H179	no	8	227	Included
SRR3730625	2012-04-16	12	nose	Screen	SRR3730771	2011-11-08	12	nose	Screen	H179	no	3	160	Included
SRR3730625	2012-04-16	12	nose	Screen	SRR3730477	2011-11-08	12	nose	Screen	H179	no	6	160	Included
SRR3729310	2012-05-17	12	nose	Screen	SRR3730923	2012-06-11	12	nose	Screen	H179	no	1	25	Included
SRR3729310	2012-05-17	12	nose	Screen	SRR3730450	2012-07-30	12	nose	Screen	H179	no	3	74	Included
SRR3729310	2012-05-17	12	nose	Screen	SRR3730633	2012-09-05	12	nose	Screen	H179	no	2	111	Included
SRR3729310	2012-05-17	12	nose	Screen	SRR3728392	2012-10-09	12	nose	Screen	H179	no	4	145	Included
SRR3729310	2012-05-17	12	nose	Screen	SRR3729322	2012-10-30	12	nose	Screen	H179	no	1	166	Included
SRR3729310	2012-05-17	12	nose	Screen	SRR3729350	2012-11-29	12	nose	Screen	H179	no	4	196	Included
SRR3729310	2012-05-17	12	nose	Screen	SRR3730771	2011-11-08	12	nose	Screen	H179	no	3	191	Included
SRR3729310	2012-05-17	12	nose	Screen	SRR3730477	2011-11-08	12	nose	Screen	H179	no	2	191	Included
SRR3730923	2012-06-11	12	nose	Screen	SRR3730450	2012-07-30	12	nose	Screen	H179	no	2	49	Included
SRR3730923	2012-06-11	12	nose	Screen	SRR3730633	2012-09-05	12	nose	Screen	H179	no	1	86	Included
SRR3730923	2012-06-11	12	nose	Screen	SRR3728392	2012-10-09	12	nose	Screen	H179	no	2	120	Included
SRR3730923	2012-06-11	12	nose	Screen	SRR3729322	2012-10-30	12	nose	Screen	H179	no	3	141	Included
SRR3730923	2012-06-11	12	nose	Screen	SRR3729350	2012-11-29	12	nose	Screen	H179	no	4	171	Included
SRR3730923	2012-06-11	12	nose	Screen	SRR3730771	2011-11-08	12	nose	Screen	H179	no	1	216	Included
SRR3730923	2012-06-11	12	nose	Screen	SRR3730477	2011-11-08	12	nose	Screen	H179	no	2	216	Included
SRR3730450	2012-07-30	12	nose	Screen	SRR3730633	2012-09-05	12	nose	Screen	H179	no	4	37	Included
SRR3730450	2012-07-30	12	nose	Screen	SRR3728392	2012-10-09	12	nose	Screen	H179	no	6	71	Included
SRR3730450	2012-07-30	12	nose	Screen	SRR3729322	2012-10-30	12	nose	Screen	H179	no	3	92	Included
SRR3730450	2012-07-30	12	nose	Screen	SRR3729350	2012-11-29	12	nose	Screen	H179	no	9	122	Included
SRR3730450	2012-07-30	12	nose	Screen	SRR3730771	2011-11-08	12	nose	Screen	H179	no	4	265	Included
SRR3730450	2012-07-30	12	nose	Screen	SRR3730477	2011-11-08	12	nose	Screen	H179	no	6	265	Included
SRR3730633	2012-09-05	12	nose	Screen	SRR3728392	2012-10-09	12	nose	Screen	H179	no	3	34	Included
SRR3730633	2012-09-05	12	nose	Screen	SRR3729322	2012-10-30	12	nose	Screen	H179	no	2	55	Included
SRR3730633	2012-09-05	12	nose	Screen	SRR3729350	2012-11-29	12	nose	Screen	H179	no	6	85	Included
SRR3730633	2012-09-05	12	nose	Screen	SRR3730771	2011-11-08	12	nose	Screen	H179	no	2	302	Included
SRR3730633	2012-09-05	12	nose	Screen	SRR3730477	2011-11-08	12	nose	Screen	H179	no	1	302	Included
SRR3728392	2012-10-09	12	nose	Screen	SRR3729322	2012-10-30	12	nose	Screen	H179	no	2	21	Included
SRR3728392	2012-10-09	12	nose	Screen	SRR3729350	2012-11-29	12	nose	Screen	H179	no	5	51	Included
SRR3728392	2012-10-09	12	nose	Screen	SRR3730771	2011-11-08	12	nose	Screen	H179	no	2	336	Included
SRR3728392	2012-10-09	12	nose	Screen	SRR3730477	2011-11-08	12	nose	Screen	H179	no	4	336	Included
SRR3729322	2012-10-30	12	nose	Screen	SRR3729350	2012-11-29	12	nose	Screen	H179	no	3	30	Included
SRR3729322	2012-10-30	12	nose	Screen	SRR3730771	2011-11-08	12	nose	Screen	H179	no	1	357	Included
SRR3729322	2012-10-30	12	nose	Screen	SRR3730477	2011-11-08	12	nose	Screen	H179	no	3	357	Included
SRR3729350	2012-11-29	12	nose	Screen	SRR3730771	2011-11-08	12	nose	Screen	H179	no	8	387	Included
SRR3729350	2012-11-29	12	nose	Screen	SRR3730477	2011-11-08	12	nose	Screen	H179	no	7	387	Included
SRR3730771	2011-11-08	12	nose	Screen	SRR3730477	2011-11-08	12	nose	Screen	H179	no	3	0	Included
SRR3731443	2011-11-01	12	groin	Screen	SRR3730476	2011-11-01	30	nose	Screen	H184	no	51075	0	outlier, different CCs
SRR3731443	2011-11-01	12	groin	Screen	SRR3730598	2011-12-27	30	nose	Screen	H184	no	50902	56	outlier, different CCs
SRR3731443	2011-11-01	12	groin	Screen	SRR3729093	2012-01-24	30	nose	Screen	H184	no	51214	84	outlier, different CCs
SRR3731443	2011-11-01	12	groin	Screen	SRR3729373	2012-02-21	30	nose	Screen	H184	no	51213	112	outlier, different CCs
SRR3731443	2011-11-01	12	groin	Screen	SRR3729493	2012-03-20	30	nose	Screen	H184	no	51323	140	outlier, different CCs
SRR3731443	2011-11-01	12	groin	Screen	SRR3730814	2012-06-12	30	nose	Screen	H184	no	51006	224	outlier, different CCs
SRR3731443	2011-11-01	12	groin	Screen	SRR3728498	2012-07-11	12	nose	Screen	H184	no	18	253	Included
SRR3731443	2011-11-01	12	groin	Screen	SRR3729260	2012-08-14	12	nose	Screen	H184	no	18	287	Included
SRR3731443	2011-11-01	12	groin	Screen	SRR3731729	2012-09-04	12	nose	Screen	H184	no	16	308	Included
SRR3731443	2011-11-01	12	groin	Screen	SRR3731790	2012-10-02	12	nose	Screen	H184	no	17	336	Included
SRR3731443	2011-11-01	12	groin	Screen	SRR3730772	2012-11-02	12	nose	Screen	H184	no	19	367	Included
SRR3731443	2011-11-01	12	groin	Screen	SRR3731544	2011-11-02	30	nose	Screen	H184	no	51141	1	outlier, different CCs
SRR3731443	2011-11-01	12	groin	Screen	SRR3731750	2011-11-02	30	nose	Screen	H184	no	51182	1	outlier, different CCs
SRR3728498	2012-07-11	12	nose	Screen	SRR3729260	2012-08-14	12	nose	Screen	H184	no	4	34	Included
SRR3728498	2012-07-11	12	nose	Screen	SRR3731729	2012-09-04	12	nose	Screen	H184	no	3	55	Included
SRR3728498	2012-07-11	12	nose	Screen	SRR3731790	2012-10-02	12	nose	Screen	H184	no	3	83	Included
SRR3728498	2012-07-11	12	nose	Screen	SRR3730772	2012-11-02	12	nose	Screen	H184	no	3	114	Included
SRR3728498	2012-07-11	12	nose	Screen	SRR3731544	2011-11-02	30	nose	Screen	H184	no	51057	252	outlier, different CCs
SRR3728498	2012-07-11	12	nose	Screen	SRR3731750	2011-11-02	30	nose	Screen	H184	no	51086	252	outlier, different CCs
SRR3729260	2012-08-14	12	nose	Screen	SRR3731729	2012-09-04	12	nose	Screen	H184	no	2	21	Included
SRR3729260	2012-08-14	12	nose	Screen	SRR3731790	2012-10-02	12	nose	Screen	H184	no	2	49	Included
SRR3729260	2012-08-14	12	nose	Screen	SRR3730772	2012-11-02	12	nose	Screen	H184	no	5	80	Included
SRR3729260	2012-08-14	12	nose	Screen	SRR3731544	2011-11-02	30	nose	Screen	H184	no	51091	286	outlier, different CCs
SRR3729260	2012-08-14	12	nose	Screen	SRR3731750	2011-11-02	30	nose	Screen	H184	no	51137	286	outlier, different CCs
SRR3731729	2012-09-04	12	nose	Screen	SRR3731790	2012-10-02	12	nose	Screen	H184	no	2	28	Included
SRR3731729	2012-09-04	12	nose	Screen	SRR3730772	2012-11-02	12	nose	Screen	H184	no	1	59	Included
SRR3731729	2012-09-04	12	nose	Screen	SRR3731544	2011-11-02	30	nose	Screen	H184	no	50862	307	outlier, different CCs
SRR3731729	2012-09-04	12	nose	Screen	SRR3731750	2011-11-02	30	nose	Screen	H184	no	50891	307	outlier, different CCs
SRR3731790	2012-10-02	12	nose	Screen	SRR3730772	2012-11-02	12	nose	Screen	H184	no	2	31	Included
SRR3731790	2012-10-02	12	nose	Screen	SRR3731544	2011-11-02	30	nose	Screen	H184	no	51194	335	outlier, different CCs
SRR3731790	2012-10-02	12	nose	Screen	SRR3731750	2011-11-02	30	nose	Screen	H184	no	51234	335	outlier, different CCs
SRR3730772	2012-11-02	12	nose	Screen	SRR3731544	2011-11-02	30	nose	Screen	H184	no	50822	366	outlier, different CCs
SRR3730772	2012-11-02	12	nose	Screen	SRR3731750	2011-11-02	30	nose	Screen	H184	no	50845	366	outlier, different CCs
SRR3729299	2012-11-16	12	nose	Screen	SRR3731475	2012-11-29	12	nose	Screen	H199	no	5	13	Included
SRR3729299	2012-11-16	12	nose	Screen	SRR3729487	2011-11-10	97	nose	Screen	H199	no	17656	372	outlier, different CCs
SRR3729299	2012-11-16	12	nose	Screen	SRR3729402	2011-11-11	97	nose	Screen	H199	no	17585	371	outlier, different CCs
SRR3731475	2012-11-29	12	nose	Screen	SRR3729487	2011-11-10	97	nose	Screen	H199	no	17473	385	outlier, different CCs
SRR3731475	2012-11-29	12	nose	Screen	SRR3729402	2011-11-11	97	nose	Screen	H199	no	17406	384	outlier, different CCs
SRR3728438	2012-11-02	12	nose	Screen	SRR3731719	2012-11-02	30	nose	Screen	H234	no	51534	0	outlier, different CCs
SRR3728609	2012-05-19	12	throat	Screen	SRR3731699	2012-09-14	12	nose	Screen	H243	no	7	118	Included
SRR3728734	2012-12-03	123	nose	Screen	SRR3730615	2012-12-10	123	nose	Screen	3285618	yes	4	7	Included
SRR3728734	2012-12-03	123	nose	Screen	SRR3728413	2012-12-17	123	nose	Screen	3285618	yes	5	14	Included
SRR3728734	2012-12-03	123	nose	Screen	SRR3728911	2012-12-31	123	nose	Screen	3285618	yes	7	28	Included
SRR3728734	2012-12-03	123	nose	Screen	SRR3728809	2012-12-21	123	wound	Clinical	3285618	yes	2	18	Included
SRR3730615	2012-12-10	123	nose	Screen	SRR3728413	2012-12-17	123	nose	Screen	3285618	yes	8	7	Included
SRR3730615	2012-12-10	123	nose	Screen	SRR3728911	2012-12-31	123	nose	Screen	3285618	yes	11	21	Included
SRR3730615	2012-12-10	123	nose	Screen	SRR3728809	2012-12-21	123	wound	Clinical	3285618	yes	6	11	Included
SRR3728413	2012-12-17	123	nose	Screen	SRR3728911	2012-12-31	123	nose	Screen	3285618	yes	2	14	Included
SRR3728413	2012-12-17	123	nose	Screen	SRR3728809	2012-12-21	123	wound	Clinical	3285618	yes	2	4	Included
SRR3728911	2012-12-31	123	nose	Screen	SRR3728809	2012-12-21	123	wound	Clinical	3285618	yes	4	10	Included
SRR3730488	2012-04-09	123	nose	Screen	SRR3728750	2012-04-09	123	nose	Screen	3415209	no	3	0	Included
SRR3731860	2012-04-30	123	nose	Screen	SRR3731516	2012-05-29	123	nose	Screen	H255	no	0	29	Included
SRR3731860	2012-04-30	123	nose	Screen	SRR3728425	2012-07-03	123	nose	Screen	H255	no	1	64	Included
SRR3731860	2012-04-30	123	nose	Screen	SRR3730446	2012-07-17	123	nose	Screen	H255	no	1	78	Included
SRR3731516	2012-05-29	123	nose	Screen	SRR3728425	2012-07-03	123	nose	Screen	H255	no	1	35	Included
SRR3731516	2012-05-29	123	nose	Screen	SRR3730446	2012-07-17	123	nose	Screen	H255	no	1	49	Included
SRR3728425	2012-07-03	123	nose	Screen	SRR3730446	2012-07-17	123	nose	Screen	H255	no	3	14	Included
SRR3728704	2012-09-05	123	throat	Screen	SRR3729200	2012-09-05	8	nose	Screen	H293	no	40631	0	outlier, different CCs
SRR3728704	2012-09-05	123	throat	Screen	SRR3729048	2012-10-02	8	nose	Screen	H293	no	40532	27	outlier, different CCs
SRR3728704	2012-09-05	123	throat	Screen	SRR3731710	2012-11-06	8	nose	Screen	H293	no	40513	62	outlier, different CCs
SRR3731658	2012-09-25	123	throat	Screen	SRR3730522	2012-09-25	123	nose	Screen	H300	no	4	0	Included
SRR3731440	2012-02-19	15	nose	Screen	SRR3728563	2012-02-20	15	respiratory sample	Clinical	2101897	yes	3	1	Included
SRR3729434	2012-12-16	15	nose	Screen	SRR3728754	2012-12-16	15	perineum	Screen	2224886	no	17	0	Included
SRR3731881	2012-04-02	15	nose	Screen	SRR3731420	2012-03-31	15	nose	Screen	2385885	no	4	2	Included
SRR3730826	2012-12-11	15	urine	Clinical	SRR3728636	2012-12-12	30	nose	Screen	2387299	yes	51789	1	outlier, different CCs
SRR3729238	2012-07-20	15	nose	Screen	SRR3729152	2012-07-20	15	perineum	Screen	2514613	no	1	0	Included
SRR3729238	2012-07-20	15	nose	Screen	SRR3728974	2012-07-23	15	nose	Screen	2514613	no	3	3	Included
SRR3729152	2012-07-20	15	perineum	Screen	SRR3728974	2012-07-23	15	nose	Screen	2514613	no	4	3	Included
SRR3730515	2012-11-21	15	blood	Clinical	SRR3728606	2012-11-15	15	nose	Screen	2559107	yes	16	6	Included
SRR3730515	2012-11-21	15	blood	Clinical	SRR3730722	2012-11-16	15	respiratory sample	Clinical	2559107	yes	37	5	Included
SRR3730515	2012-11-21	15	blood	Clinical	SRR3730584	2012-11-21	15	urine	Clinical	2559107	yes	6	0	Included
SRR3728606	2012-11-15	15	nose	Screen	SRR3730722	2012-11-16	15	respiratory sample	Clinical	2559107	yes	7	1	Included
SRR3728606	2012-11-15	15	nose	Screen	SRR3730584	2012-11-21	15	urine	Clinical	2559107	yes	9	6	Included
SRR3730722	2012-11-16	15	respiratory sample	Clinical	SRR3730584	2012-11-21	15	urine	Clinical	2559107	yes	30	5	Included
SRR3728512	2012-10-24	15	nose	Screen	SRR3729106	2012-10-24	15	nose	Screen	2561452	yes	8	0	Included
SRR3728512	2012-10-24	15	nose	Screen	SRR3730860	2012-10-25	15	wound	Clinical	2561452	yes	6	1	Included
SRR3728512	2012-10-24	15	nose	Screen	SRR3729397	2012-10-29	15	nose	Screen	2561452	yes	9	5	Included
SRR3729106	2012-10-24	15	nose	Screen	SRR3730860	2012-10-25	15	wound	Clinical	2561452	yes	4	1	Included
SRR3729106	2012-10-24	15	nose	Screen	SRR3729397	2012-10-29	15	nose	Screen	2561452	yes	3	5	Included
SRR3730860	2012-10-25	15	wound	Clinical	SRR3729397	2012-10-29	15	nose	Screen	2561452	yes	7	4	Included
SRR3730521	2012-09-21	15	nose	Screen	SRR3729184	2012-09-23	15	nose	Screen	2669596	yes	5	2	Included
SRR3730521	2012-09-21	15	nose	Screen	SRR3731832	2012-09-28	15	wound	Clinical	2669596	yes	317	7	outliers, different parts of the tree
SRR3730521	2012-09-21	15	nose	Screen	SRR3730473	2012-10-28	15	respiratory sample	Clinical	2669596	yes	274	37	outliers, different parts of the tree
SRR3730521	2012-09-21	15	nose	Screen	SRR3730811	2012-10-29	45	nose	Screen	2669596	yes	58981	38	outlier, different CCs
SRR3729184	2012-09-23	15	nose	Screen	SRR3731832	2012-09-28	15	wound	Clinical	2669596	yes	313	5	outliers, different parts of the tree
SRR3729184	2012-09-23	15	nose	Screen	SRR3730473	2012-10-28	15	respiratory sample	Clinical	2669596	yes	270	35	outliers, different parts of the tree
SRR3729184	2012-09-23	15	nose	Screen	SRR3730811	2012-10-29	45	nose	Screen	2669596	yes	58970	36	outlier, different CCs
SRR3731832	2012-09-28	15	wound	Clinical	SRR3730473	2012-10-28	15	respiratory sample	Clinical	2669596	yes	302	30	outliers, different parts of the tree
SRR3731832	2012-09-28	15	wound	Clinical	SRR3730811	2012-10-29	45	nose	Screen	2669596	yes	58810	31	outlier, different CCs
SRR3730473	2012-10-28	15	respiratory sample	Clinical	SRR3730811	2012-10-29	45	nose	Screen	2669596	yes	58414	1	outlier, different CCs
SRR3730709	2012-07-09	15	nose	Screen	SRR3730765	2012-07-09	59	perineum	Screen	2707043	no	39809	0	outlier, different CCs
SRR3730896	2012-11-07	15	nose	Screen	SRR3728730	2012-11-12	15	nose	Screen	2991974	no	2	5	Included
SRR3729050	2012-10-24	15	groin	Screen	SRR3728761	2012-10-29	30	nose	Screen	3017277	no	51530	5	outlier, different CCs
SRR3730804	2012-03-06	15	respiratory sample	Clinical	SRR3728486	2012-03-06	15	respiratory sample	Clinical	3018077	yes	1	0	Included
SRR3730804	2012-03-06	15	respiratory sample	Clinical	SRR3728746	2012-03-06	15	respiratory sample	Clinical	3018077	yes	1	0	Included
SRR3730804	2012-03-06	15	respiratory sample	Clinical	SRR3730591	2012-03-06	15	respiratory sample	Clinical	3018077	yes	2	0	Included
SRR3730804	2012-03-06	15	respiratory sample	Clinical	SRR3728569	2012-03-06	30	respiratory sample	Clinical	3018077	yes	51212	0	outlier, different CCs
SRR3730804	2012-03-06	15	respiratory sample	Clinical	SRR3730855	2012-03-06	15	respiratory sample	Clinical	3018077	yes	1	0	Included
SRR3728486	2012-03-06	15	respiratory sample	Clinical	SRR3728746	2012-03-06	15	respiratory sample	Clinical	3018077	yes	2	0	Included
SRR3728486	2012-03-06	15	respiratory sample	Clinical	SRR3730591	2012-03-06	15	respiratory sample	Clinical	3018077	yes	1	0	Included
SRR3728486	2012-03-06	15	respiratory sample	Clinical	SRR3728569	2012-03-06	30	respiratory sample	Clinical	3018077	yes	51283	0	outlier, different CCs
SRR3728486	2012-03-06	15	respiratory sample	Clinical	SRR3730855	2012-03-06	15	respiratory sample	Clinical	3018077	yes	3	0	Included
SRR3728746	2012-03-06	15	respiratory sample	Clinical	SRR3730591	2012-03-06	15	respiratory sample	Clinical	3018077	yes	2	0	Included
SRR3728746	2012-03-06	15	respiratory sample	Clinical	SRR3728569	2012-03-06	30	respiratory sample	Clinical	3018077	yes	51379	0	outlier, different CCs
SRR3728746	2012-03-06	15	respiratory sample	Clinical	SRR3730855	2012-03-06	15	respiratory sample	Clinical	3018077	yes	3	0	Included
SRR3730591	2012-03-06	15	respiratory sample	Clinical	SRR3728569	2012-03-06	30	respiratory sample	Clinical	3018077	yes	51158	0	outlier, different CCs
SRR3730591	2012-03-06	15	respiratory sample	Clinical	SRR3730855	2012-03-06	15	respiratory sample	Clinical	3018077	yes	4	0	Included
SRR3731891	2011-11-29	15	nose	Screen	SRR3729229	2011-11-29	15	perineum	Screen	3188416	no	6	0	Included
SRR3731891	2011-11-29	15	nose	Screen	SRR3731335	2011-11-30	15	nose	Screen	3188416	no	10	1	Included
SRR3729229	2011-11-29	15	perineum	Screen	SRR3731335	2011-11-30	15	nose	Screen	3188416	no	9	1	Included
SRR3730536	2011-12-06	15	nose	Screen	SRR3730570	2011-12-06	15	perineum	Screen	3193856	no	5	0	Included
SRR3730536	2011-12-06	15	nose	Screen	SRR3728521	2011-12-04	15	nose	Screen	3193856	no	5	2	Included
SRR3730570	2011-12-06	15	perineum	Screen	SRR3728521	2011-12-04	15	nose	Screen	3193856	no	6	2	Included
SRR3729036	2012-02-28	15	nose	Screen	SRR3731826	2012-03-05	15	nose	Screen	3418951	no	2	6	Included
SRR3731902	2012-04-09	15	nose	Screen	SRR3731496	2012-04-08	15	nose	Screen	3424409	no	2	1	Included
SRR3731902	2012-04-09	15	nose	Screen	SRR3731649	2012-04-09	15	nose	Screen	3424409	no	2	0	Included
SRR3731496	2012-04-08	15	nose	Screen	SRR3731649	2012-04-09	15	nose	Screen	3424409	no	3	1	Included
SRR3728615	2012-08-06	15	nose	Screen	SRR3729024	2012-08-06	15	nose	Screen	3442051	no	5	0	Included
SRR3728615	2012-08-06	15	nose	Screen	SRR3730828	2012-08-07	12	nose	Screen	3442051	no	16500	1	outlier, different CCs
SRR3729024	2012-08-06	15	nose	Screen	SRR3730828	2012-08-07	12	nose	Screen	3442051	no	16516	1	outlier, different CCs
SRR3728993	2012-10-29	15	nose	Screen	SRR3728662	2012-11-03	25	respiratory sample	Clinical	3451423	yes	2373	5	outlier, different CCs
SRR3728931	2011-11-10	15	throat	Screen	SRR3730761	2012-06-03	15	nose	Screen	H106	no	10	206	Included
SRR3728931	2011-11-10	15	throat	Screen	SRR3729181	2012-06-26	15	nose	Screen	H106	no	10	229	Included
SRR3728931	2011-11-10	15	throat	Screen	SRR3728679	2012-08-14	15	nose	Screen	H106	no	12	278	Included
SRR3728931	2011-11-10	15	throat	Screen	SRR3728967	2012-09-04	15	nose	Screen	H106	no	10	299	Included
SRR3728931	2011-11-10	15	throat	Screen	SRR3730653	2012-10-02	15	nose	Screen	H106	no	12	327	Included
SRR3728931	2011-11-10	15	throat	Screen	SRR3731780	2012-11-02	15	nose	Screen	H106	no	14	358	Included
SRR3728931	2011-11-10	15	throat	Screen	SRR3730567	2012-12-05	15	nose	Screen	H106	no	13	391	Included
SRR3730761	2012-06-03	15	nose	Screen	SRR3729181	2012-06-26	15	nose	Screen	H106	no	11	23	Included
SRR3730761	2012-06-03	15	nose	Screen	SRR3728679	2012-08-14	15	nose	Screen	H106	no	6	72	Included
SRR3730761	2012-06-03	15	nose	Screen	SRR3728967	2012-09-04	15	nose	Screen	H106	no	6	93	Included
SRR3730761	2012-06-03	15	nose	Screen	SRR3730653	2012-10-02	15	nose	Screen	H106	no	9	121	Included
SRR3730761	2012-06-03	15	nose	Screen	SRR3731780	2012-11-02	15	nose	Screen	H106	no	9	152	Included
SRR3730761	2012-06-03	15	nose	Screen	SRR3730567	2012-12-05	15	nose	Screen	H106	no	9	185	Included
SRR3729181	2012-06-26	15	nose	Screen	SRR3728679	2012-08-14	15	nose	Screen	H106	no	11	49	Included
SRR3729181	2012-06-26	15	nose	Screen	SRR3728967	2012-09-04	15	nose	Screen	H106	no	12	70	Included
SRR3729181	2012-06-26	15	nose	Screen	SRR3730653	2012-10-02	15	nose	Screen	H106	no	14	98	Included
SRR3729181	2012-06-26	15	nose	Screen	SRR3731780	2012-11-02	15	nose	Screen	H106	no	17	129	Included
SRR3729181	2012-06-26	15	nose	Screen	SRR3730567	2012-12-05	15	nose	Screen	H106	no	16	162	Included
SRR3728679	2012-08-14	15	nose	Screen	SRR3728967	2012-09-04	15	nose	Screen	H106	no	0	21	Included
SRR3728679	2012-08-14	15	nose	Screen	SRR3730653	2012-10-02	15	nose	Screen	H106	no	4	49	Included
SRR3728679	2012-08-14	15	nose	Screen	SRR3731780	2012-11-02	15	nose	Screen	H106	no	4	80	Included
SRR3728679	2012-08-14	15	nose	Screen	SRR3730567	2012-12-05	15	nose	Screen	H106	no	5	113	Included
SRR3728967	2012-09-04	15	nose	Screen	SRR3730653	2012-10-02	15	nose	Screen	H106	no	0	28	Included
SRR3728967	2012-09-04	15	nose	Screen	SRR3731780	2012-11-02	15	nose	Screen	H106	no	3	59	Included
SRR3728967	2012-09-04	15	nose	Screen	SRR3730567	2012-12-05	15	nose	Screen	H106	no	2	92	Included
SRR3730653	2012-10-02	15	nose	Screen	SRR3731780	2012-11-02	15	nose	Screen	H106	no	3	31	Included
SRR3730653	2012-10-02	15	nose	Screen	SRR3730567	2012-12-05	15	nose	Screen	H106	no	1	64	Included
SRR3731780	2012-11-02	15	nose	Screen	SRR3730567	2012-12-05	15	nose	Screen	H106	no	5	33	Included
SRR3731429	2012-01-10	15	throat	Screen	SRR3728986	2012-01-10	15	groin	Screen	H128	no	8	0	Included
SRR3731429	2012-01-10	15	throat	Screen	SRR3728678	2012-04-24	15	throat	Screen	H128	no	4	105	Included
SRR3731429	2012-01-10	15	throat	Screen	SRR3728926	2012-09-04	15	throat	Screen	H128	no	9	238	Included
SRR3731429	2012-01-10	15	throat	Screen	SRR3729283	2012-01-10	15	nose	Screen	H128	no	8	0	Included
SRR3731429	2012-01-10	15	throat	Screen	SRR3729366	2012-02-07	15	nose	Screen	H128	no	8	28	Included
SRR3731429	2012-01-10	15	throat	Screen	SRR3728381	2012-03-20	15	nose	Screen	H128	no	11	70	Included
SRR3731429	2012-01-10	15	throat	Screen	SRR3728700	2012-04-24	15	nose	Screen	H128	no	7	105	Included
SRR3731429	2012-01-10	15	throat	Screen	SRR3728428	2012-05-23	15	nose	Screen	H128	no	7	134	Included
SRR3731429	2012-01-10	15	throat	Screen	SRR3729201	2012-07-04	15	nose	Screen	H128	no	10	176	Included
SRR3731429	2012-01-10	15	throat	Screen	SRR3730862	2012-07-23	15	nose	Screen	H128	no	7	195	Included
SRR3731429	2012-01-10	15	throat	Screen	SRR3729282	2012-09-04	15	nose	Screen	H128	no	7	238	Included
SRR3731429	2012-01-10	15	throat	Screen	SRR3731870	2012-10-02	15	nose	Screen	H128	no	4	266	Included
SRR3731429	2012-01-10	15	throat	Screen	SRR3730640	2012-10-30	15	nose	Screen	H128	no	2	294	Included
SRR3731429	2012-01-10	15	throat	Screen	SRR3731540	2012-04-25	15	nose	Screen	H128	no	7	106	Included
SRR3728986	2012-01-10	15	groin	Screen	SRR3728678	2012-04-24	15	throat	Screen	H128	no	8	105	Included
SRR3728986	2012-01-10	15	groin	Screen	SRR3728926	2012-09-04	15	throat	Screen	H128	no	8	238	Included
SRR3728986	2012-01-10	15	groin	Screen	SRR3729283	2012-01-10	15	nose	Screen	H128	no	8	0	Included
SRR3728986	2012-01-10	15	groin	Screen	SRR3729366	2012-02-07	15	nose	Screen	H128	no	7	28	Included
SRR3728986	2012-01-10	15	groin	Screen	SRR3728381	2012-03-20	15	nose	Screen	H128	no	10	70	Included
SRR3728986	2012-01-10	15	groin	Screen	SRR3728700	2012-04-24	15	nose	Screen	H128	no	7	105	Included
SRR3728986	2012-01-10	15	groin	Screen	SRR3728428	2012-05-23	15	nose	Screen	H128	no	9	134	Included
SRR3728986	2012-01-10	15	groin	Screen	SRR3729201	2012-07-04	15	nose	Screen	H128	no	10	176	Included
SRR3728986	2012-01-10	15	groin	Screen	SRR3730862	2012-07-23	15	nose	Screen	H128	no	11	195	Included
SRR3728986	2012-01-10	15	groin	Screen	SRR3729282	2012-09-04	15	nose	Screen	H128	no	7	238	Included
SRR3728986	2012-01-10	15	groin	Screen	SRR3731870	2012-10-02	15	nose	Screen	H128	no	6	266	Included
SRR3728986	2012-01-10	15	groin	Screen	SRR3730640	2012-10-30	15	nose	Screen	H128	no	4	294	Included
SRR3728986	2012-01-10	15	groin	Screen	SRR3731540	2012-04-25	15	nose	Screen	H128	no	7	106	Included
SRR3728678	2012-04-24	15	throat	Screen	SRR3728926	2012-09-04	15	throat	Screen	H128	no	7	133	Included
SRR3728678	2012-04-24	15	throat	Screen	SRR3729283	2012-01-10	15	nose	Screen	H128	no	7	105	Included
SRR3728678	2012-04-24	15	throat	Screen	SRR3729366	2012-02-07	15	nose	Screen	H128	no	6	77	Included
SRR3728678	2012-04-24	15	throat	Screen	SRR3728381	2012-03-20	15	nose	Screen	H128	no	9	35	Included
SRR3728678	2012-04-24	15	throat	Screen	SRR3728700	2012-04-24	15	nose	Screen	H128	no	5	0	Included
SRR3728678	2012-04-24	15	throat	Screen	SRR3728428	2012-05-23	15	nose	Screen	H128	no	1	29	Included
SRR3728678	2012-04-24	15	throat	Screen	SRR3729201	2012-07-04	15	nose	Screen	H128	no	9	71	Included
SRR3728678	2012-04-24	15	throat	Screen	SRR3730862	2012-07-23	15	nose	Screen	H128	no	2	90	Included
SRR3728678	2012-04-24	15	throat	Screen	SRR3729282	2012-09-04	15	nose	Screen	H128	no	2	133	Included
SRR3728678	2012-04-24	15	throat	Screen	SRR3731870	2012-10-02	15	nose	Screen	H128	no	3	161	Included
SRR3728678	2012-04-24	15	throat	Screen	SRR3730640	2012-10-30	15	nose	Screen	H128	no	3	189	Included
SRR3728678	2012-04-24	15	throat	Screen	SRR3731540	2012-04-25	15	nose	Screen	H128	no	3	1	Included
SRR3728926	2012-09-04	15	throat	Screen	SRR3729283	2012-01-10	15	nose	Screen	H128	no	6	238	Included
SRR3728926	2012-09-04	15	throat	Screen	SRR3729366	2012-02-07	15	nose	Screen	H128	no	3	210	Included
SRR3728926	2012-09-04	15	throat	Screen	SRR3728381	2012-03-20	15	nose	Screen	H128	no	6	168	Included
SRR3728926	2012-09-04	15	throat	Screen	SRR3728700	2012-04-24	15	nose	Screen	H128	no	8	133	Included
SRR3728926	2012-09-04	15	throat	Screen	SRR3728428	2012-05-23	15	nose	Screen	H128	no	10	104	Included
SRR3728926	2012-09-04	15	throat	Screen	SRR3729201	2012-07-04	15	nose	Screen	H128	no	8	62	Included
SRR3728926	2012-09-04	15	throat	Screen	SRR3730862	2012-07-23	15	nose	Screen	H128	no	11	43	Included
SRR3728926	2012-09-04	15	throat	Screen	SRR3729282	2012-09-04	15	nose	Screen	H128	no	5	0	Included
SRR3728926	2012-09-04	15	throat	Screen	SRR3731870	2012-10-02	15	nose	Screen	H128	no	4	28	Included
SRR3728926	2012-09-04	15	throat	Screen	SRR3730640	2012-10-30	15	nose	Screen	H128	no	4	56	Included
SRR3728926	2012-09-04	15	throat	Screen	SRR3731540	2012-04-25	15	nose	Screen	H128	no	5	132	Included
SRR3729283	2012-01-10	15	nose	Screen	SRR3729366	2012-02-07	15	nose	Screen	H128	no	2	28	Included
SRR3729283	2012-01-10	15	nose	Screen	SRR3728381	2012-03-20	15	nose	Screen	H128	no	5	70	Included
SRR3729283	2012-01-10	15	nose	Screen	SRR3728700	2012-04-24	15	nose	Screen	H128	no	5	105	Included
SRR3729283	2012-01-10	15	nose	Screen	SRR3728428	2012-05-23	15	nose	Screen	H128	no	7	134	Included
SRR3729283	2012-01-10	15	nose	Screen	SRR3729201	2012-07-04	15	nose	Screen	H128	no	7	176	Included
SRR3729283	2012-01-10	15	nose	Screen	SRR3730862	2012-07-23	15	nose	Screen	H128	no	8	195	Included
SRR3729283	2012-01-10	15	nose	Screen	SRR3729282	2012-09-04	15	nose	Screen	H128	no	4	238	Included
SRR3729283	2012-01-10	15	nose	Screen	SRR3731870	2012-10-02	15	nose	Screen	H128	no	5	266	Included
SRR3729283	2012-01-10	15	nose	Screen	SRR3730640	2012-10-30	15	nose	Screen	H128	no	2	294	Included
SRR3729283	2012-01-10	15	nose	Screen	SRR3731540	2012-04-25	15	nose	Screen	H128	no	4	106	Included
SRR3729366	2012-02-07	15	nose	Screen	SRR3728381	2012-03-20	15	nose	Screen	H128	no	3	42	Included
SRR3729366	2012-02-07	15	nose	Screen	SRR3728700	2012-04-24	15	nose	Screen	H128	no	4	77	Included
SRR3729366	2012-02-07	15	nose	Screen	SRR3728428	2012-05-23	15	nose	Screen	H128	no	8	106	Included
SRR3729366	2012-02-07	15	nose	Screen	SRR3729201	2012-07-04	15	nose	Screen	H128	no	6	148	Included
SRR3729366	2012-02-07	15	nose	Screen	SRR3730862	2012-07-23	15	nose	Screen	H128	no	9	167	Included
SRR3729366	2012-02-07	15	nose	Screen	SRR3729282	2012-09-04	15	nose	Screen	H128	no	4	210	Included
SRR3729366	2012-02-07	15	nose	Screen	SRR3731870	2012-10-02	15	nose	Screen	H128	no	5	238	Included
SRR3729366	2012-02-07	15	nose	Screen	SRR3730640	2012-10-30	15	nose	Screen	H128	no	4	266	Included
SRR3729366	2012-02-07	15	nose	Screen	SRR3731540	2012-04-25	15	nose	Screen	H128	no	2	78	Included
SRR3728381	2012-03-20	15	nose	Screen	SRR3728700	2012-04-24	15	nose	Screen	H128	no	3	35	Included
SRR3728381	2012-03-20	15	nose	Screen	SRR3728428	2012-05-23	15	nose	Screen	H128	no	11	64	Included
SRR3728381	2012-03-20	15	nose	Screen	SRR3729201	2012-07-04	15	nose	Screen	H128	no	3	106	Included
SRR3728381	2012-03-20	15	nose	Screen	SRR3730862	2012-07-23	15	nose	Screen	H128	no	12	125	Included
SRR3728381	2012-03-20	15	nose	Screen	SRR3729282	2012-09-04	15	nose	Screen	H128	no	6	168	Included
SRR3728381	2012-03-20	15	nose	Screen	SRR3731870	2012-10-02	15	nose	Screen	H128	no	7	196	Included
SRR3728381	2012-03-20	15	nose	Screen	SRR3730640	2012-10-30	15	nose	Screen	H128	no	7	224	Included
SRR3728381	2012-03-20	15	nose	Screen	SRR3731540	2012-04-25	15	nose	Screen	H128	no	1	36	Included
SRR3728700	2012-04-24	15	nose	Screen	SRR3728428	2012-05-23	15	nose	Screen	H128	no	5	29	Included
SRR3728700	2012-04-24	15	nose	Screen	SRR3729201	2012-07-04	15	nose	Screen	H128	no	2	71	Included
SRR3728700	2012-04-24	15	nose	Screen	SRR3730862	2012-07-23	15	nose	Screen	H128	no	3	90	Included
SRR3728700	2012-04-24	15	nose	Screen	SRR3729282	2012-09-04	15	nose	Screen	H128	no	5	133	Included
SRR3728700	2012-04-24	15	nose	Screen	SRR3731870	2012-10-02	15	nose	Screen	H128	no	7	161	Included
SRR3728700	2012-04-24	15	nose	Screen	SRR3730640	2012-10-30	15	nose	Screen	H128	no	6	189	Included
SRR3728700	2012-04-24	15	nose	Screen	SRR3731540	2012-04-25	15	nose	Screen	H128	no	4	1	Included
SRR3728428	2012-05-23	15	nose	Screen	SRR3729201	2012-07-04	15	nose	Screen	H128	no	11	42	Included
SRR3728428	2012-05-23	15	nose	Screen	SRR3730862	2012-07-23	15	nose	Screen	H128	no	1	61	Included
SRR3728428	2012-05-23	15	nose	Screen	SRR3729282	2012-09-04	15	nose	Screen	H128	no	0	104	Included
SRR3728428	2012-05-23	15	nose	Screen	SRR3731870	2012-10-02	15	nose	Screen	H128	no	3	132	Included
SRR3728428	2012-05-23	15	nose	Screen	SRR3730640	2012-10-30	15	nose	Screen	H128	no	2	160	Included
SRR3728428	2012-05-23	15	nose	Screen	SRR3731540	2012-04-25	15	nose	Screen	H128	no	4	28	Included
SRR3729201	2012-07-04	15	nose	Screen	SRR3730862	2012-07-23	15	nose	Screen	H128	no	10	19	Included
SRR3729201	2012-07-04	15	nose	Screen	SRR3729282	2012-09-04	15	nose	Screen	H128	no	8	62	Included
SRR3729201	2012-07-04	15	nose	Screen	SRR3731870	2012-10-02	15	nose	Screen	H128	no	8	90	Included
SRR3729201	2012-07-04	15	nose	Screen	SRR3730640	2012-10-30	15	nose	Screen	H128	no	7	118	Included
SRR3729201	2012-07-04	15	nose	Screen	SRR3731540	2012-04-25	15	nose	Screen	H128	no	3	70	Included
SRR3730862	2012-07-23	15	nose	Screen	SRR3729282	2012-09-04	15	nose	Screen	H128	no	2	43	Included
SRR3730862	2012-07-23	15	nose	Screen	SRR3731870	2012-10-02	15	nose	Screen	H128	no	5	71	Included
SRR3730862	2012-07-23	15	nose	Screen	SRR3730640	2012-10-30	15	nose	Screen	H128	no	4	99	Included
SRR3730862	2012-07-23	15	nose	Screen	SRR3731540	2012-04-25	15	nose	Screen	H128	no	4	89	Included
SRR3729282	2012-09-04	15	nose	Screen	SRR3731870	2012-10-02	15	nose	Screen	H128	no	3	28	Included
SRR3729282	2012-09-04	15	nose	Screen	SRR3730640	2012-10-30	15	nose	Screen	H128	no	3	56	Included
SRR3729282	2012-09-04	15	nose	Screen	SRR3731540	2012-04-25	15	nose	Screen	H128	no	3	132	Included
SRR3731870	2012-10-02	15	nose	Screen	SRR3730640	2012-10-30	15	nose	Screen	H128	no	2	28	Included
SRR3731870	2012-10-02	15	nose	Screen	SRR3731540	2012-04-25	15	nose	Screen	H128	no	5	160	Included
SRR3730640	2012-10-30	15	nose	Screen	SRR3731540	2012-04-25	15	nose	Screen	H128	no	5	188	Included
SRR3730901	2011-11-02	15	nose	Screen	SRR3728497	2011-11-03	15	nose	Screen	H156	no	3	1	Included
SRR3730901	2011-11-02	15	nose	Screen	SRR3730630	2011-11-03	15	nose	Screen	H156	no	0	1	Included
SRR3728497	2011-11-03	15	nose	Screen	SRR3730630	2011-11-03	15	nose	Screen	H156	no	1	0	Included
SRR3731779	2012-05-01	15	throat	Screen	SRR3728541	2012-05-01	15	nose	Screen	H157	no	2	0	Included
SRR3731779	2012-05-01	15	throat	Screen	SRR3729371	2012-05-24	15	nose	Screen	H157	no	5	23	Included
SRR3731779	2012-05-01	15	throat	Screen	SRR3730767	2012-06-13	15	nose	Screen	H157	no	4	43	Included
SRR3731779	2012-05-01	15	throat	Screen	SRR3729480	2012-07-12	15	nose	Screen	H157	no	1	72	Included
SRR3731779	2012-05-01	15	throat	Screen	SRR3731941	2012-08-07	15	nose	Screen	H157	no	7	98	Included
SRR3731779	2012-05-01	15	throat	Screen	SRR3728623	2012-09-18	15	nose	Screen	H157	no	7	140	Included
SRR3731779	2012-05-01	15	throat	Screen	SRR3731846	2012-10-20	15	nose	Screen	H157	no	7	172	Included
SRR3731779	2012-05-01	15	throat	Screen	SRR3728430	2012-11-13	15	nose	Screen	H157	no	3	196	Included
SRR3731779	2012-05-01	15	throat	Screen	SRR3728666	2012-12-07	15	nose	Screen	H157	no	7	220	Included
SRR3728541	2012-05-01	15	nose	Screen	SRR3729371	2012-05-24	15	nose	Screen	H157	no	4	23	Included
SRR3728541	2012-05-01	15	nose	Screen	SRR3730767	2012-06-13	15	nose	Screen	H157	no	6	43	Included
SRR3728541	2012-05-01	15	nose	Screen	SRR3729480	2012-07-12	15	nose	Screen	H157	no	2	72	Included
SRR3728541	2012-05-01	15	nose	Screen	SRR3731941	2012-08-07	15	nose	Screen	H157	no	6	98	Included
SRR3728541	2012-05-01	15	nose	Screen	SRR3728623	2012-09-18	15	nose	Screen	H157	no	4	140	Included
SRR3728541	2012-05-01	15	nose	Screen	SRR3731846	2012-10-20	15	nose	Screen	H157	no	6	172	Included
SRR3728541	2012-05-01	15	nose	Screen	SRR3728430	2012-11-13	15	nose	Screen	H157	no	1	196	Included
SRR3728541	2012-05-01	15	nose	Screen	SRR3728666	2012-12-07	15	nose	Screen	H157	no	6	220	Included
SRR3729371	2012-05-24	15	nose	Screen	SRR3730767	2012-06-13	15	nose	Screen	H157	no	8	20	Included
SRR3729371	2012-05-24	15	nose	Screen	SRR3729480	2012-07-12	15	nose	Screen	H157	no	6	49	Included
SRR3729371	2012-05-24	15	nose	Screen	SRR3731941	2012-08-07	15	nose	Screen	H157	no	11	75	Included
SRR3729371	2012-05-24	15	nose	Screen	SRR3728623	2012-09-18	15	nose	Screen	H157	no	8	117	Included
SRR3729371	2012-05-24	15	nose	Screen	SRR3731846	2012-10-20	15	nose	Screen	H157	no	10	149	Included
SRR3729371	2012-05-24	15	nose	Screen	SRR3728430	2012-11-13	15	nose	Screen	H157	no	4	173	Included
SRR3729371	2012-05-24	15	nose	Screen	SRR3728666	2012-12-07	15	nose	Screen	H157	no	11	197	Included
SRR3730767	2012-06-13	15	nose	Screen	SRR3729480	2012-07-12	15	nose	Screen	H157	no	1	29	Included
SRR3730767	2012-06-13	15	nose	Screen	SRR3731941	2012-08-07	15	nose	Screen	H157	no	11	55	Included
SRR3730767	2012-06-13	15	nose	Screen	SRR3728623	2012-09-18	15	nose	Screen	H157	no	8	97	Included
SRR3730767	2012-06-13	15	nose	Screen	SRR3731846	2012-10-20	15	nose	Screen	H157	no	9	129	Included
SRR3730767	2012-06-13	15	nose	Screen	SRR3728430	2012-11-13	15	nose	Screen	H157	no	7	153	Included
SRR3730767	2012-06-13	15	nose	Screen	SRR3728666	2012-12-07	15	nose	Screen	H157	no	11	177	Included
SRR3729480	2012-07-12	15	nose	Screen	SRR3731941	2012-08-07	15	nose	Screen	H157	no	5	26	Included
SRR3729480	2012-07-12	15	nose	Screen	SRR3728623	2012-09-18	15	nose	Screen	H157	no	6	68	Included
SRR3729480	2012-07-12	15	nose	Screen	SRR3731846	2012-10-20	15	nose	Screen	H157	no	8	100	Included
SRR3729480	2012-07-12	15	nose	Screen	SRR3728430	2012-11-13	15	nose	Screen	H157	no	3	124	Included
SRR3729480	2012-07-12	15	nose	Screen	SRR3728666	2012-12-07	15	nose	Screen	H157	no	5	148	Included
SRR3731941	2012-08-07	15	nose	Screen	SRR3728623	2012-09-18	15	nose	Screen	H157	no	9	42	Included
SRR3731941	2012-08-07	15	nose	Screen	SRR3731846	2012-10-20	15	nose	Screen	H157	no	7	74	Included
SRR3731941	2012-08-07	15	nose	Screen	SRR3728430	2012-11-13	15	nose	Screen	H157	no	3	98	Included
SRR3731941	2012-08-07	15	nose	Screen	SRR3728666	2012-12-07	15	nose	Screen	H157	no	7	122	Included
SRR3728623	2012-09-18	15	nose	Screen	SRR3731846	2012-10-20	15	nose	Screen	H157	no	4	32	Included
SRR3728623	2012-09-18	15	nose	Screen	SRR3728430	2012-11-13	15	nose	Screen	H157	no	5	56	Included
SRR3728623	2012-09-18	15	nose	Screen	SRR3728666	2012-12-07	15	nose	Screen	H157	no	13	80	Included
SRR3731846	2012-10-20	15	nose	Screen	SRR3728430	2012-11-13	15	nose	Screen	H157	no	5	24	Included
SRR3731846	2012-10-20	15	nose	Screen	SRR3728666	2012-12-07	15	nose	Screen	H157	no	11	48	Included
SRR3728430	2012-11-13	15	nose	Screen	SRR3728666	2012-12-07	15	nose	Screen	H157	no	4	24	Included
SRR3728800	2012-04-16	15	throat	Screen	SRR3731830	2011-11-01	30	nose	Screen	H165	no	51190	167	outlier, different CCs
SRR3728800	2012-04-16	15	throat	Screen	SRR3730559	2011-11-29	30	nose	Screen	H165	no	50927	139	outlier, different CCs
SRR3728800	2012-04-16	15	throat	Screen	SRR3729353	2011-12-27	30	nose	Screen	H165	no	51162	111	outlier, different CCs
SRR3728800	2012-04-16	15	throat	Screen	SRR3731855	2012-01-24	30	nose	Screen	H165	no	51374	83	outlier, different CCs
SRR3728800	2012-04-16	15	throat	Screen	SRR3731553	2012-02-20	30	nose	Screen	H165	no	51541	56	outlier, different CCs
SRR3728800	2012-04-16	15	throat	Screen	SRR3728427	2012-03-26	30	nose	Screen	H165	no	51337	21	outlier, different CCs
SRR3728800	2012-04-16	15	throat	Screen	SRR3731670	2012-04-16	30	nose	Screen	H165	no	51306	0	outlier, different CCs
SRR3728800	2012-04-16	15	throat	Screen	SRR3729384	2012-05-15	30	nose	Screen	H165	no	51334	29	outlier, different CCs
SRR3728800	2012-04-16	15	throat	Screen	SRR3729004	2012-06-11	30	nose	Screen	H165	no	50966	56	outlier, different CCs
SRR3728800	2012-04-16	15	throat	Screen	SRR3730900	2012-07-17	30	nose	Screen	H165	no	51309	92	outlier, different CCs
SRR3728800	2012-04-16	15	throat	Screen	SRR3729125	2012-08-08	30	nose	Screen	H165	no	50990	114	outlier, different CCs
SRR3728800	2012-04-16	15	throat	Screen	SRR3729301	2012-09-04	30	nose	Screen	H165	no	51352	141	outlier, different CCs
SRR3728800	2012-04-16	15	throat	Screen	SRR3731484	2012-10-03	30	nose	Screen	H165	no	51289	170	outlier, different CCs
SRR3728800	2012-04-16	15	throat	Screen	SRR3729202	2012-10-29	30	nose	Screen	H165	no	13581	196	outlier, different CCs
SRR3728800	2012-04-16	15	throat	Screen	SRR3731801	2012-11-27	30	nose	Screen	H165	no	51301	225	outlier, different CCs
SRR3728800	2012-04-16	15	throat	Screen	SRR3728732	2011-11-01	30	nose	Screen	H165	no	51309	167	outlier, different CCs
SRR3728800	2012-04-16	15	throat	Screen	SRR3730572	2011-11-02	30	nose	Screen	H165	no	51252	166	outlier, different CCs
SRR3731837	2011-11-26	15	throat	Screen	SRR3728912	2011-11-26	15	nose	Screen	H176	no	3	0	Included
SRR3728908	2011-11-07	15	throat	Screen	SRR3728936	2011-11-07	45	groin	Screen	H181	no	58929	0	outlier, different CCs
SRR3728908	2011-11-07	15	throat	Screen	SRR3730718	2012-04-18	45	throat	Screen	H181	no	58756	163	outlier, different CCs
SRR3728908	2011-11-07	15	throat	Screen	SRR3730435	2012-09-04	45	throat	Screen	H181	no	58804	302	outlier, different CCs
SRR3728908	2011-11-07	15	throat	Screen	SRR3730555	2011-11-07	45	nose	Screen	H181	no	58360	0	outlier, different CCs
SRR3728908	2011-11-07	15	throat	Screen	SRR3730648	2011-12-07	45	nose	Screen	H181	no	58915	30	outlier, different CCs
SRR3728908	2011-11-07	15	throat	Screen	SRR3730922	2012-01-02	45	nose	Screen	H181	no	58643	56	outlier, different CCs
SRR3728908	2011-11-07	15	throat	Screen	SRR3728405	2012-02-14	45	nose	Screen	H181	no	58782	99	outlier, different CCs
SRR3728908	2011-11-07	15	throat	Screen	SRR3728799	2012-02-24	45	nose	Screen	H181	no	58592	109	outlier, different CCs
SRR3728908	2011-11-07	15	throat	Screen	SRR3731619	2012-03-19	45	nose	Screen	H181	no	59076	133	outlier, different CCs
SRR3728908	2011-11-07	15	throat	Screen	SRR3731788	2012-04-18	45	nose	Screen	H181	no	58634	163	outlier, different CCs
SRR3728908	2011-11-07	15	throat	Screen	SRR3730517	2012-05-16	45	nose	Screen	H181	no	58289	191	outlier, different CCs
SRR3728908	2011-11-07	15	throat	Screen	SRR3731755	2012-06-11	45	nose	Screen	H181	no	58844	217	outlier, different CCs
SRR3728908	2011-11-07	15	throat	Screen	SRR3728953	2012-07-13	45	nose	Screen	H181	no	58701	249	outlier, different CCs
SRR3728908	2011-11-07	15	throat	Screen	SRR3728532	2012-08-17	45	nose	Screen	H181	no	59068	284	outlier, different CCs
SRR3728908	2011-11-07	15	throat	Screen	SRR3730580	2012-09-04	45	nose	Screen	H181	no	58861	302	outlier, different CCs
SRR3728908	2011-11-07	15	throat	Screen	SRR3728503	2012-10-02	45	nose	Screen	H181	no	58911	330	outlier, different CCs
SRR3728908	2011-11-07	15	throat	Screen	SRR3729396	2011-11-08	45	nose	Screen	H181	no	59039	1	outlier, different CCs
SRR3728908	2011-11-07	15	throat	Screen	SRR3729178	2011-11-08	45	nose	Screen	H181	no	58475	1	outlier, different CCs
SRR3728789	2012-04-16	15	throat	Screen	SRR3728773	2012-09-06	15	throat	Screen	H207	no	10	143	Included
SRR3728789	2012-04-16	15	throat	Screen	SRR3728682	2012-02-23	45	nose	Screen	H207	no	58657	53	outlier, different CCs
SRR3728773	2012-09-06	15	throat	Screen	SRR3728682	2012-02-23	45	nose	Screen	H207	no	58674	196	outlier, different CCs
SRR3731472	2012-05-17	15	throat	Screen	SRR3730919	2012-05-17	15	nose	Screen	H275	no	27	0	Included
SRR3731472	2012-05-17	15	throat	Screen	SRR3729213	2012-07-11	15	nose	Screen	H275	no	26	55	Included
SRR3731472	2012-05-17	15	throat	Screen	SRR3729081	2012-09-06	15	nose	Screen	H275	no	22	112	Included
SRR3730919	2012-05-17	15	nose	Screen	SRR3729213	2012-07-11	15	nose	Screen	H275	no	2	55	Included
SRR3730919	2012-05-17	15	nose	Screen	SRR3729081	2012-09-06	15	nose	Screen	H275	no	4	112	Included
SRR3729213	2012-07-11	15	nose	Screen	SRR3729081	2012-09-06	15	nose	Screen	H275	no	1	57	Included
SRR3731536	2012-10-11	15	throat	Screen	SRR3729064	2012-11-02	15	nose	Screen	H307	no	7	22	Included
SRR3731536	2012-10-11	15	throat	Screen	SRR3731502	2012-11-27	15	nose	Screen	H307	no	7	47	Included
SRR3729064	2012-11-02	15	nose	Screen	SRR3731502	2012-11-27	15	nose	Screen	H307	no	8	25	Included
SRR3729343	2012-03-27	182	nose	Screen	SRR3728786	2012-04-02	182	nose	Screen	3422781	no	6	6	Included
SRR3729343	2012-03-27	182	nose	Screen	SRR3728415	2012-04-09	182	nose	Screen	3422781	no	3	13	Included
SRR3728786	2012-04-02	182	nose	Screen	SRR3728415	2012-04-09	182	nose	Screen	3422781	no	5	7	Included
SRR3729463	2012-12-13	182	nose	Screen	SRR3729354	2012-10-09	30	nose	Screen	H137	no	45253	65	outlier, different CCs
SRR3729463	2012-12-13	182	nose	Screen	SRR3728548	2012-10-09	30	nose	Screen	H137	no	45216	65	outlier, different CCs
SRR3729239	2011-11-03	182	throat	Screen	SRR3730864	2012-04-16	182	throat	Screen	H213	no	9	165	Included
SRR3729239	2011-11-03	182	throat	Screen	SRR3731783	2012-09-10	182	throat	Screen	H213	no	2	312	Included
SRR3729239	2011-11-03	182	throat	Screen	SRR3728618	2011-11-03	182	nose	Screen	H213	no	4	0	Included
SRR3729239	2011-11-03	182	throat	Screen	SRR3731805	2011-11-30	182	nose	Screen	H213	no	1	27	Included
SRR3729239	2011-11-03	182	throat	Screen	SRR3730817	2012-01-04	182	nose	Screen	H213	no	2	62	Included
SRR3729239	2011-11-03	182	throat	Screen	SRR3729018	2012-01-24	182	nose	Screen	H213	no	1	82	Included
SRR3729239	2011-11-03	182	throat	Screen	SRR3729029	2012-02-28	182	nose	Screen	H213	no	3	117	Included
SRR3729239	2011-11-03	182	throat	Screen	SRR3728579	2012-03-21	182	nose	Screen	H213	no	4	139	Included
SRR3729239	2011-11-03	182	throat	Screen	SRR3730748	2012-04-16	182	nose	Screen	H213	no	1	165	Included
SRR3729239	2011-11-03	182	throat	Screen	SRR3730576	2012-05-17	182	nose	Screen	H213	no	1	196	Included
SRR3729239	2011-11-03	182	throat	Screen	SRR3730639	2012-06-13	182	nose	Screen	H213	no	2	223	Included
SRR3729239	2011-11-03	182	throat	Screen	SRR3731749	2012-07-19	182	nose	Screen	H213	no	1	259	Included
SRR3729239	2011-11-03	182	throat	Screen	SRR3728950	2012-08-10	182	nose	Screen	H213	no	1	281	Included
SRR3729239	2011-11-03	182	throat	Screen	SRR3730893	2012-09-10	182	nose	Screen	H213	no	2	312	Included
SRR3729239	2011-11-03	182	throat	Screen	SRR3728573	2012-10-21	182	nose	Screen	H213	no	5	353	Included
SRR3729239	2011-11-03	182	throat	Screen	SRR3730594	2012-11-17	182	nose	Screen	H213	no	4	380	Included
SRR3729239	2011-11-03	182	throat	Screen	SRR3729160	2011-11-03	182	nose	Screen	H213	no	0	0	Included
SRR3729239	2011-11-03	182	throat	Screen	SRR3729318	2011-11-04	182	nose	Screen	H213	no	0	1	Included
SRR3730864	2012-04-16	182	throat	Screen	SRR3731783	2012-09-10	182	throat	Screen	H213	no	11	147	Included
SRR3730864	2012-04-16	182	throat	Screen	SRR3728618	2011-11-03	182	nose	Screen	H213	no	6	165	Included
SRR3730864	2012-04-16	182	throat	Screen	SRR3731805	2011-11-30	182	nose	Screen	H213	no	9	138	Included
SRR3730864	2012-04-16	182	throat	Screen	SRR3730817	2012-01-04	182	nose	Screen	H213	no	9	103	Included
SRR3730864	2012-04-16	182	throat	Screen	SRR3729018	2012-01-24	182	nose	Screen	H213	no	8	83	Included
SRR3730864	2012-04-16	182	throat	Screen	SRR3729029	2012-02-28	182	nose	Screen	H213	no	16	48	Included
SRR3730864	2012-04-16	182	throat	Screen	SRR3728579	2012-03-21	182	nose	Screen	H213	no	14	26	Included
SRR3730864	2012-04-16	182	throat	Screen	SRR3730748	2012-04-16	182	nose	Screen	H213	no	10	0	Included
SRR3730864	2012-04-16	182	throat	Screen	SRR3730576	2012-05-17	182	nose	Screen	H213	no	7	31	Included
SRR3730864	2012-04-16	182	throat	Screen	SRR3730639	2012-06-13	182	nose	Screen	H213	no	6	58	Included
SRR3730864	2012-04-16	182	throat	Screen	SRR3731749	2012-07-19	182	nose	Screen	H213	no	9	94	Included
SRR3730864	2012-04-16	182	throat	Screen	SRR3728950	2012-08-10	182	nose	Screen	H213	no	9	116	Included
SRR3730864	2012-04-16	182	throat	Screen	SRR3730893	2012-09-10	182	nose	Screen	H213	no	12	147	Included
SRR3730864	2012-04-16	182	throat	Screen	SRR3728573	2012-10-21	182	nose	Screen	H213	no	16	188	Included
SRR3730864	2012-04-16	182	throat	Screen	SRR3730594	2012-11-17	182	nose	Screen	H213	no	15	215	Included
SRR3730864	2012-04-16	182	throat	Screen	SRR3729160	2011-11-03	182	nose	Screen	H213	no	8	165	Included
SRR3730864	2012-04-16	182	throat	Screen	SRR3729318	2011-11-04	182	nose	Screen	H213	no	7	164	Included
SRR3731783	2012-09-10	182	throat	Screen	SRR3728618	2011-11-03	182	nose	Screen	H213	no	7	312	Included
SRR3731783	2012-09-10	182	throat	Screen	SRR3731805	2011-11-30	182	nose	Screen	H213	no	3	285	Included
SRR3731783	2012-09-10	182	throat	Screen	SRR3730817	2012-01-04	182	nose	Screen	H213	no	4	250	Included
SRR3731783	2012-09-10	182	throat	Screen	SRR3729018	2012-01-24	182	nose	Screen	H213	no	3	230	Included
SRR3731783	2012-09-10	182	throat	Screen	SRR3729029	2012-02-28	182	nose	Screen	H213	no	4	195	Included
SRR3731783	2012-09-10	182	throat	Screen	SRR3728579	2012-03-21	182	nose	Screen	H213	no	4	173	Included
SRR3731783	2012-09-10	182	throat	Screen	SRR3730748	2012-04-16	182	nose	Screen	H213	no	3	147	Included
SRR3731783	2012-09-10	182	throat	Screen	SRR3730576	2012-05-17	182	nose	Screen	H213	no	2	116	Included
SRR3731783	2012-09-10	182	throat	Screen	SRR3730639	2012-06-13	182	nose	Screen	H213	no	5	89	Included
SRR3731783	2012-09-10	182	throat	Screen	SRR3731749	2012-07-19	182	nose	Screen	H213	no	5	53	Included
SRR3731783	2012-09-10	182	throat	Screen	SRR3728950	2012-08-10	182	nose	Screen	H213	no	4	31	Included
SRR3731783	2012-09-10	182	throat	Screen	SRR3730893	2012-09-10	182	nose	Screen	H213	no	1	0	Included
SRR3731783	2012-09-10	182	throat	Screen	SRR3728573	2012-10-21	182	nose	Screen	H213	no	4	41	Included
SRR3731783	2012-09-10	182	throat	Screen	SRR3730594	2012-11-17	182	nose	Screen	H213	no	6	68	Included
SRR3731783	2012-09-10	182	throat	Screen	SRR3729160	2011-11-03	182	nose	Screen	H213	no	2	312	Included
SRR3731783	2012-09-10	182	throat	Screen	SRR3729318	2011-11-04	182	nose	Screen	H213	no	2	311	Included
SRR3728618	2011-11-03	182	nose	Screen	SRR3731805	2011-11-30	182	nose	Screen	H213	no	5	27	Included
SRR3728618	2011-11-03	182	nose	Screen	SRR3730817	2012-01-04	182	nose	Screen	H213	no	5	62	Included
SRR3728618	2011-11-03	182	nose	Screen	SRR3729018	2012-01-24	182	nose	Screen	H213	no	5	82	Included
SRR3728618	2011-11-03	182	nose	Screen	SRR3729029	2012-02-28	182	nose	Screen	H213	no	5	117	Included
SRR3728618	2011-11-03	182	nose	Screen	SRR3728579	2012-03-21	182	nose	Screen	H213	no	8	139	Included
SRR3728618	2011-11-03	182	nose	Screen	SRR3730748	2012-04-16	182	nose	Screen	H213	no	5	165	Included
SRR3728618	2011-11-03	182	nose	Screen	SRR3730576	2012-05-17	182	nose	Screen	H213	no	4	196	Included
SRR3728618	2011-11-03	182	nose	Screen	SRR3730639	2012-06-13	182	nose	Screen	H213	no	4	223	Included
SRR3728618	2011-11-03	182	nose	Screen	SRR3731749	2012-07-19	182	nose	Screen	H213	no	5	259	Included
SRR3728618	2011-11-03	182	nose	Screen	SRR3728950	2012-08-10	182	nose	Screen	H213	no	5	281	Included
SRR3728618	2011-11-03	182	nose	Screen	SRR3730893	2012-09-10	182	nose	Screen	H213	no	5	312	Included
SRR3728618	2011-11-03	182	nose	Screen	SRR3728573	2012-10-21	182	nose	Screen	H213	no	8	353	Included
SRR3728618	2011-11-03	182	nose	Screen	SRR3730594	2012-11-17	182	nose	Screen	H213	no	7	380	Included
SRR3728618	2011-11-03	182	nose	Screen	SRR3729160	2011-11-03	182	nose	Screen	H213	no	3	0	Included
SRR3728618	2011-11-03	182	nose	Screen	SRR3729318	2011-11-04	182	nose	Screen	H213	no	4	1	Included
SRR3731805	2011-11-30	182	nose	Screen	SRR3730817	2012-01-04	182	nose	Screen	H213	no	0	35	Included
SRR3731805	2011-11-30	182	nose	Screen	SRR3729018	2012-01-24	182	nose	Screen	H213	no	0	55	Included
SRR3731805	2011-11-30	182	nose	Screen	SRR3729029	2012-02-28	182	nose	Screen	H213	no	5	90	Included
SRR3731805	2011-11-30	182	nose	Screen	SRR3728579	2012-03-21	182	nose	Screen	H213	no	6	112	Included
SRR3731805	2011-11-30	182	nose	Screen	SRR3730748	2012-04-16	182	nose	Screen	H213	no	3	138	Included
SRR3731805	2011-11-30	182	nose	Screen	SRR3730576	2012-05-17	182	nose	Screen	H213	no	2	169	Included
SRR3731805	2011-11-30	182	nose	Screen	SRR3730639	2012-06-13	182	nose	Screen	H213	no	4	196	Included
SRR3731805	2011-11-30	182	nose	Screen	SRR3731749	2012-07-19	182	nose	Screen	H213	no	2	232	Included
SRR3731805	2011-11-30	182	nose	Screen	SRR3728950	2012-08-10	182	nose	Screen	H213	no	0	254	Included
SRR3731805	2011-11-30	182	nose	Screen	SRR3730893	2012-09-10	182	nose	Screen	H213	no	2	285	Included
SRR3731805	2011-11-30	182	nose	Screen	SRR3728573	2012-10-21	182	nose	Screen	H213	no	5	326	Included
SRR3731805	2011-11-30	182	nose	Screen	SRR3730594	2012-11-17	182	nose	Screen	H213	no	5	353	Included
SRR3731805	2011-11-30	182	nose	Screen	SRR3729160	2011-11-03	182	nose	Screen	H213	no	1	27	Included
SRR3731805	2011-11-30	182	nose	Screen	SRR3729318	2011-11-04	182	nose	Screen	H213	no	1	26	Included
SRR3730817	2012-01-04	182	nose	Screen	SRR3729018	2012-01-24	182	nose	Screen	H213	no	0	20	Included
SRR3730817	2012-01-04	182	nose	Screen	SRR3729029	2012-02-28	182	nose	Screen	H213	no	3	55	Included
SRR3730817	2012-01-04	182	nose	Screen	SRR3728579	2012-03-21	182	nose	Screen	H213	no	3	77	Included
SRR3730817	2012-01-04	182	nose	Screen	SRR3730748	2012-04-16	182	nose	Screen	H213	no	3	103	Included
SRR3730817	2012-01-04	182	nose	Screen	SRR3730576	2012-05-17	182	nose	Screen	H213	no	1	134	Included
SRR3730817	2012-01-04	182	nose	Screen	SRR3730639	2012-06-13	182	nose	Screen	H213	no	3	161	Included
SRR3730817	2012-01-04	182	nose	Screen	SRR3731749	2012-07-19	182	nose	Screen	H213	no	2	197	Included
SRR3730817	2012-01-04	182	nose	Screen	SRR3728950	2012-08-10	182	nose	Screen	H213	no	0	219	Included
SRR3730817	2012-01-04	182	nose	Screen	SRR3730893	2012-09-10	182	nose	Screen	H213	no	2	250	Included
SRR3730817	2012-01-04	182	nose	Screen	SRR3728573	2012-10-21	182	nose	Screen	H213	no	3	291	Included
SRR3730817	2012-01-04	182	nose	Screen	SRR3730594	2012-11-17	182	nose	Screen	H213	no	4	318	Included
SRR3730817	2012-01-04	182	nose	Screen	SRR3729160	2011-11-03	182	nose	Screen	H213	no	1	62	Included
SRR3730817	2012-01-04	182	nose	Screen	SRR3729318	2011-11-04	182	nose	Screen	H213	no	2	61	Included
SRR3729018	2012-01-24	182	nose	Screen	SRR3729029	2012-02-28	182	nose	Screen	H213	no	2	35	Included
SRR3729018	2012-01-24	182	nose	Screen	SRR3728579	2012-03-21	182	nose	Screen	H213	no	2	57	Included
SRR3729018	2012-01-24	182	nose	Screen	SRR3730748	2012-04-16	182	nose	Screen	H213	no	2	83	Included
SRR3729018	2012-01-24	182	nose	Screen	SRR3730576	2012-05-17	182	nose	Screen	H213	no	1	114	Included
SRR3729018	2012-01-24	182	nose	Screen	SRR3730639	2012-06-13	182	nose	Screen	H213	no	3	141	Included
SRR3729018	2012-01-24	182	nose	Screen	SRR3731749	2012-07-19	182	nose	Screen	H213	no	2	177	Included
SRR3729018	2012-01-24	182	nose	Screen	SRR3728950	2012-08-10	182	nose	Screen	H213	no	0	199	Included
SRR3729018	2012-01-24	182	nose	Screen	SRR3730893	2012-09-10	182	nose	Screen	H213	no	2	230	Included
SRR3729018	2012-01-24	182	nose	Screen	SRR3728573	2012-10-21	182	nose	Screen	H213	no	3	271	Included
SRR3729018	2012-01-24	182	nose	Screen	SRR3730594	2012-11-17	182	nose	Screen	H213	no	3	298	Included
SRR3729018	2012-01-24	182	nose	Screen	SRR3729160	2011-11-03	182	nose	Screen	H213	no	1	82	Included
SRR3729018	2012-01-24	182	nose	Screen	SRR3729318	2011-11-04	182	nose	Screen	H213	no	1	81	Included
SRR3729029	2012-02-28	182	nose	Screen	SRR3728579	2012-03-21	182	nose	Screen	H213	no	3	22	Included
SRR3729029	2012-02-28	182	nose	Screen	SRR3730748	2012-04-16	182	nose	Screen	H213	no	2	48	Included
SRR3729029	2012-02-28	182	nose	Screen	SRR3730576	2012-05-17	182	nose	Screen	H213	no	2	79	Included
SRR3729029	2012-02-28	182	nose	Screen	SRR3730639	2012-06-13	182	nose	Screen	H213	no	3	106	Included
SRR3729029	2012-02-28	182	nose	Screen	SRR3731749	2012-07-19	182	nose	Screen	H213	no	2	142	Included
SRR3729029	2012-02-28	182	nose	Screen	SRR3728950	2012-08-10	182	nose	Screen	H213	no	3	164	Included
SRR3729029	2012-02-28	182	nose	Screen	SRR3730893	2012-09-10	182	nose	Screen	H213	no	3	195	Included
SRR3729029	2012-02-28	182	nose	Screen	SRR3728573	2012-10-21	182	nose	Screen	H213	no	4	236	Included
SRR3729029	2012-02-28	182	nose	Screen	SRR3730594	2012-11-17	182	nose	Screen	H213	no	2	263	Included
SRR3729029	2012-02-28	182	nose	Screen	SRR3729160	2011-11-03	182	nose	Screen	H213	no	2	117	Included
SRR3729029	2012-02-28	182	nose	Screen	SRR3729318	2011-11-04	182	nose	Screen	H213	no	3	116	Included
SRR3728579	2012-03-21	182	nose	Screen	SRR3730748	2012-04-16	182	nose	Screen	H213	no	2	26	Included
SRR3728579	2012-03-21	182	nose	Screen	SRR3730576	2012-05-17	182	nose	Screen	H213	no	2	57	Included
SRR3728579	2012-03-21	182	nose	Screen	SRR3730639	2012-06-13	182	nose	Screen	H213	no	3	84	Included
SRR3728579	2012-03-21	182	nose	Screen	SRR3731749	2012-07-19	182	nose	Screen	H213	no	4	120	Included
SRR3728579	2012-03-21	182	nose	Screen	SRR3728950	2012-08-10	182	nose	Screen	H213	no	2	142	Included
SRR3728579	2012-03-21	182	nose	Screen	SRR3730893	2012-09-10	182	nose	Screen	H213	no	3	173	Included
SRR3728579	2012-03-21	182	nose	Screen	SRR3728573	2012-10-21	182	nose	Screen	H213	no	2	214	Included
SRR3728579	2012-03-21	182	nose	Screen	SRR3730594	2012-11-17	182	nose	Screen	H213	no	3	241	Included
SRR3728579	2012-03-21	182	nose	Screen	SRR3729160	2011-11-03	182	nose	Screen	H213	no	4	139	Included
SRR3728579	2012-03-21	182	nose	Screen	SRR3729318	2011-11-04	182	nose	Screen	H213	no	4	138	Included
SRR3730748	2012-04-16	182	nose	Screen	SRR3730576	2012-05-17	182	nose	Screen	H213	no	2	31	Included
SRR3730748	2012-04-16	182	nose	Screen	SRR3730639	2012-06-13	182	nose	Screen	H213	no	4	58	Included
SRR3730748	2012-04-16	182	nose	Screen	SRR3731749	2012-07-19	182	nose	Screen	H213	no	0	94	Included
SRR3730748	2012-04-16	182	nose	Screen	SRR3728950	2012-08-10	182	nose	Screen	H213	no	3	116	Included
SRR3730748	2012-04-16	182	nose	Screen	SRR3730893	2012-09-10	182	nose	Screen	H213	no	3	147	Included
SRR3730748	2012-04-16	182	nose	Screen	SRR3728573	2012-10-21	182	nose	Screen	H213	no	4	188	Included
SRR3730748	2012-04-16	182	nose	Screen	SRR3730594	2012-11-17	182	nose	Screen	H213	no	4	215	Included
SRR3730748	2012-04-16	182	nose	Screen	SRR3729160	2011-11-03	182	nose	Screen	H213	no	0	165	Included
SRR3730748	2012-04-16	182	nose	Screen	SRR3729318	2011-11-04	182	nose	Screen	H213	no	0	164	Included
SRR3730576	2012-05-17	182	nose	Screen	SRR3730639	2012-06-13	182	nose	Screen	H213	no	3	27	Included
SRR3730576	2012-05-17	182	nose	Screen	SRR3731749	2012-07-19	182	nose	Screen	H213	no	1	63	Included
SRR3730576	2012-05-17	182	nose	Screen	SRR3728950	2012-08-10	182	nose	Screen	H213	no	1	85	Included
SRR3730576	2012-05-17	182	nose	Screen	SRR3730893	2012-09-10	182	nose	Screen	H213	no	1	116	Included
SRR3730576	2012-05-17	182	nose	Screen	SRR3728573	2012-10-21	182	nose	Screen	H213	no	3	157	Included
SRR3730576	2012-05-17	182	nose	Screen	SRR3730594	2012-11-17	182	nose	Screen	H213	no	4	184	Included
SRR3730576	2012-05-17	182	nose	Screen	SRR3729160	2011-11-03	182	nose	Screen	H213	no	0	196	Included
SRR3730576	2012-05-17	182	nose	Screen	SRR3729318	2011-11-04	182	nose	Screen	H213	no	1	195	Included
SRR3730639	2012-06-13	182	nose	Screen	SRR3731749	2012-07-19	182	nose	Screen	H213	no	4	36	Included
SRR3730639	2012-06-13	182	nose	Screen	SRR3728950	2012-08-10	182	nose	Screen	H213	no	3	58	Included
SRR3730639	2012-06-13	182	nose	Screen	SRR3730893	2012-09-10	182	nose	Screen	H213	no	2	89	Included
SRR3730639	2012-06-13	182	nose	Screen	SRR3728573	2012-10-21	182	nose	Screen	H213	no	4	130	Included
SRR3730639	2012-06-13	182	nose	Screen	SRR3730594	2012-11-17	182	nose	Screen	H213	no	2	157	Included
SRR3730639	2012-06-13	182	nose	Screen	SRR3729160	2011-11-03	182	nose	Screen	H213	no	1	223	Included
SRR3730639	2012-06-13	182	nose	Screen	SRR3729318	2011-11-04	182	nose	Screen	H213	no	2	222	Included
SRR3731749	2012-07-19	182	nose	Screen	SRR3728950	2012-08-10	182	nose	Screen	H213	no	2	22	Included
SRR3731749	2012-07-19	182	nose	Screen	SRR3730893	2012-09-10	182	nose	Screen	H213	no	2	53	Included
SRR3731749	2012-07-19	182	nose	Screen	SRR3728573	2012-10-21	182	nose	Screen	H213	no	2	94	Included
SRR3731749	2012-07-19	182	nose	Screen	SRR3730594	2012-11-17	182	nose	Screen	H213	no	3	121	Included
SRR3731749	2012-07-19	182	nose	Screen	SRR3729160	2011-11-03	182	nose	Screen	H213	no	0	259	Included
SRR3731749	2012-07-19	182	nose	Screen	SRR3729318	2011-11-04	182	nose	Screen	H213	no	0	258	Included
SRR3728950	2012-08-10	182	nose	Screen	SRR3730893	2012-09-10	182	nose	Screen	H213	no	2	31	Included
SRR3728950	2012-08-10	182	nose	Screen	SRR3728573	2012-10-21	182	nose	Screen	H213	no	3	72	Included
SRR3728950	2012-08-10	182	nose	Screen	SRR3730594	2012-11-17	182	nose	Screen	H213	no	4	99	Included
SRR3728950	2012-08-10	182	nose	Screen	SRR3729160	2011-11-03	182	nose	Screen	H213	no	1	281	Included
SRR3728950	2012-08-10	182	nose	Screen	SRR3729318	2011-11-04	182	nose	Screen	H213	no	1	280	Included
SRR3730893	2012-09-10	182	nose	Screen	SRR3728573	2012-10-21	182	nose	Screen	H213	no	3	41	Included
SRR3730893	2012-09-10	182	nose	Screen	SRR3730594	2012-11-17	182	nose	Screen	H213	no	3	68	Included
SRR3730893	2012-09-10	182	nose	Screen	SRR3729160	2011-11-03	182	nose	Screen	H213	no	2	312	Included
SRR3730893	2012-09-10	182	nose	Screen	SRR3729318	2011-11-04	182	nose	Screen	H213	no	2	311	Included
SRR3728573	2012-10-21	182	nose	Screen	SRR3730594	2012-11-17	182	nose	Screen	H213	no	4	27	Included
SRR3728573	2012-10-21	182	nose	Screen	SRR3729160	2011-11-03	182	nose	Screen	H213	no	4	353	Included
SRR3728573	2012-10-21	182	nose	Screen	SRR3729318	2011-11-04	182	nose	Screen	H213	no	5	352	Included
SRR3730594	2012-11-17	182	nose	Screen	SRR3729160	2011-11-03	182	nose	Screen	H213	no	4	380	Included
SRR3730594	2012-11-17	182	nose	Screen	SRR3729318	2011-11-04	182	nose	Screen	H213	no	4	379	Included
SRR3729160	2011-11-03	182	nose	Screen	SRR3729318	2011-11-04	182	nose	Screen	H213	no	0	1	Included
SRR3729482	2012-09-16	20	wound	Clinical	SRR3730831	2012-09-16	59	wound	Clinical	2309396	yes	40296	0	outlier, different CCs
SRR3729482	2012-09-16	20	wound	Clinical	SRR3730766	2012-09-16	22	wound	Clinical	2309396	yes	39256	0	outlier, different CCs
SRR3729482	2012-09-16	20	wound	Clinical	SRR3731563	2012-09-16	8	wound	Clinical	2309396	yes	17987	0	outlier, different CCs
SRR3729482	2012-09-16	20	wound	Clinical	SRR3731877	2012-09-16	8	wound	Clinical	2309396	yes	18120	0	outlier, different CCs
SRR3729124	2012-09-17	20	throat	Screen	SRR3729022	2012-01-12	30	nose	Screen	H200	no	52185	249	outlier, different CCs
SRR3729124	2012-09-17	20	throat	Screen	SRR3730823	2012-02-07	30	nose	Screen	H200	no	52037	223	outlier, different CCs
SRR3729124	2012-09-17	20	throat	Screen	SRR3729462	2012-03-02	30	nose	Screen	H200	no	52149	199	outlier, different CCs
SRR3729124	2012-09-17	20	throat	Screen	SRR3729228	2012-04-17	30	nose	Screen	H200	no	51865	153	outlier, different CCs
SRR3729124	2012-09-17	20	throat	Screen	SRR3729027	2012-06-19	30	nose	Screen	H200	no	52103	90	outlier, different CCs
SRR3729124	2012-09-17	20	throat	Screen	SRR3729026	2012-01-12	30	nose	Screen	H200	no	52051	249	outlier, different CCs
SRR3729124	2012-09-17	20	throat	Screen	SRR3728968	2012-01-13	30	nose	Screen	H200	no	52076	248	outlier, different CCs
SRR3728625	2012-10-28	22	nose	Screen	SRR3728990	2012-10-28	30	wound	Clinical	2005836	yes	48148	0	outlier, different CCs
SRR3731835	2012-10-15	22	nose	Screen	SRR3731764	2012-10-15	22	nose	Screen	2037692	no	0	0	Included
SRR3731835	2012-10-15	22	nose	Screen	SRR3731872	2012-10-19	22	nose	Screen	2037692	no	3	4	Included
SRR3731764	2012-10-15	22	nose	Screen	SRR3731872	2012-10-19	22	nose	Screen	2037692	no	0	4	Included
SRR3728710	2012-06-18	22	perineum	Screen	SRR3731784	2012-06-16	30	nose	Screen	2140060	no	48142	2	outlier, different CCs
SRR3728943	2012-01-31	22	nose	Screen	SRR3728565	2012-01-31	22	nose	Screen	2227223	no	0	0	Included
SRR3728402	2012-09-09	22	nose	Screen	SRR3730419	2012-09-09	22	perineum	Screen	2279286	yes	0	0	Included
SRR3728402	2012-09-09	22	nose	Screen	SRR3729430	2012-09-09	22	wound	Clinical	2279286	yes	0	0	Included
SRR3728402	2012-09-09	22	nose	Screen	SRR3729056	2012-09-09	22	wound	Clinical	2279286	yes	2	0	Included
SRR3728402	2012-09-09	22	nose	Screen	SRR3730496	2012-09-10	22	nose	Screen	2279286	yes	0	1	Included
SRR3728402	2012-09-09	22	nose	Screen	SRR3728658	2012-09-10	22	perineum	Screen	2279286	yes	0	1	Included
SRR3730419	2012-09-09	22	perineum	Screen	SRR3729430	2012-09-09	22	wound	Clinical	2279286	yes	0	0	Included
SRR3730419	2012-09-09	22	perineum	Screen	SRR3729056	2012-09-09	22	wound	Clinical	2279286	yes	0	0	Included
SRR3730419	2012-09-09	22	perineum	Screen	SRR3730496	2012-09-10	22	nose	Screen	2279286	yes	0	1	Included
SRR3730419	2012-09-09	22	perineum	Screen	SRR3728658	2012-09-10	22	perineum	Screen	2279286	yes	0	1	Included
SRR3729430	2012-09-09	22	wound	Clinical	SRR3729056	2012-09-09	22	wound	Clinical	2279286	yes	0	0	Included
SRR3729430	2012-09-09	22	wound	Clinical	SRR3730496	2012-09-10	22	nose	Screen	2279286	yes	0	1	Included
SRR3729430	2012-09-09	22	wound	Clinical	SRR3728658	2012-09-10	22	perineum	Screen	2279286	yes	0	1	Included
SRR3729056	2012-09-09	22	wound	Clinical	SRR3730496	2012-09-10	22	nose	Screen	2279286	yes	0	1	Included
SRR3729056	2012-09-09	22	wound	Clinical	SRR3728658	2012-09-10	22	perineum	Screen	2279286	yes	0	1	Included
SRR3730496	2012-09-10	22	nose	Screen	SRR3728658	2012-09-10	22	perineum	Screen	2279286	yes	0	0	Included
SRR3731869	2012-01-25	22	nose	Screen	SRR3731558	2012-01-25	22	perineum	Screen	2280225	no	1	0	Included
SRR3730481	2012-01-23	22	nose	Screen	SRR3730644	2012-01-23	22	perineum	Screen	2298829	no	0	0	Included
SRR3730766	2012-09-16	22	wound	Clinical	SRR3731563	2012-09-16	8	wound	Clinical	2309396	yes	38879	0	outlier, different CCs
SRR3730766	2012-09-16	22	wound	Clinical	SRR3731877	2012-09-16	8	wound	Clinical	2309396	yes	39229	0	outlier, different CCs
SRR3730431	2012-07-20	22	nose	Screen	SRR3728407	2012-07-20	22	perineum	Screen	2316550	yes	2	0	Included
SRR3730431	2012-07-20	22	nose	Screen	SRR3728925	2012-08-16	22	respiratory sample	Clinical	2316550	yes	1	27	Included
SRR3730431	2012-07-20	22	nose	Screen	SRR3729413	2012-08-17	22	respiratory sample	Clinical	2316550	yes	0	28	Included
SRR3730431	2012-07-20	22	nose	Screen	SRR3728756	2012-11-27	22	respiratory sample	Clinical	2316550	yes	0	130	Included
SRR3728407	2012-07-20	22	perineum	Screen	SRR3728925	2012-08-16	22	respiratory sample	Clinical	2316550	yes	3	27	Included
SRR3728407	2012-07-20	22	perineum	Screen	SRR3729413	2012-08-17	22	respiratory sample	Clinical	2316550	yes	2	28	Included
SRR3728407	2012-07-20	22	perineum	Screen	SRR3728756	2012-11-27	22	respiratory sample	Clinical	2316550	yes	2	130	Included
SRR3728925	2012-08-16	22	respiratory sample	Clinical	SRR3729413	2012-08-17	22	respiratory sample	Clinical	2316550	yes	1	1	Included
SRR3728925	2012-08-16	22	respiratory sample	Clinical	SRR3728756	2012-11-27	22	respiratory sample	Clinical	2316550	yes	1	103	Included
SRR3729413	2012-08-17	22	respiratory sample	Clinical	SRR3728756	2012-11-27	22	respiratory sample	Clinical	2316550	yes	0	102	Included
SRR3731410	2012-12-28	22	nose	Screen	SRR3729111	2012-12-28	5	nose	Screen	2332625	yes	38740	0	outlier, different CCs
SRR3731410	2012-12-28	22	nose	Screen	SRR3730487	2012-12-28	45	perineum	Screen	2332625	yes	55702	0	outlier, different CCs
SRR3731410	2012-12-28	22	nose	Screen	SRR3731336	2012-12-27	22	nose	Screen	2332625	yes	2	1	Included
SRR3731410	2012-12-28	22	nose	Screen	SRR3731561	2012-12-27	5	nose	Screen	2332625	yes	38593	1	outlier, different CCs
SRR3731410	2012-12-28	22	nose	Screen	SRR3729173	2012-12-27	45	perineum	Screen	2332625	yes	55569	1	outlier, different CCs
SRR3731410	2012-12-28	22	nose	Screen	SRR3731737	2012-12-27	45	urine	Clinical	2332625	yes	55255	1	outlier, different CCs
SRR3731336	2012-12-27	22	nose	Screen	SRR3731561	2012-12-27	5	nose	Screen	2332625	yes	38563	0	outlier, different CCs
SRR3731336	2012-12-27	22	nose	Screen	SRR3729173	2012-12-27	45	perineum	Screen	2332625	yes	55523	0	outlier, different CCs
SRR3731336	2012-12-27	22	nose	Screen	SRR3731737	2012-12-27	45	urine	Clinical	2332625	yes	55216	0	outlier, different CCs
SRR3729091	2012-11-12	22	nose	Screen	SRR3730851	2012-11-12	22	nose	Screen	2366449	no	3	0	Included
SRR3731633	2011-12-14	22	nose	Screen	SRR3731771	2011-12-20	22	nose	Screen	2389175	no	0	6	Included
SRR3731633	2011-12-14	22	nose	Screen	SRR3730427	2011-12-20	22	nose	Screen	2389175	no	0	6	Included
SRR3731633	2011-12-14	22	nose	Screen	SRR3731883	2011-12-22	22	nose	Screen	2389175	no	2	8	Included
SRR3731771	2011-12-20	22	nose	Screen	SRR3730427	2011-12-20	22	nose	Screen	2389175	no	0	0	Included
SRR3731771	2011-12-20	22	nose	Screen	SRR3731883	2011-12-22	22	nose	Screen	2389175	no	2	2	Included
SRR3730427	2011-12-20	22	nose	Screen	SRR3731883	2011-12-22	22	nose	Screen	2389175	no	2	2	Included
SRR3731840	2012-10-30	22	nose	Screen	SRR3730685	2012-10-30	22	perineum	Screen	2447151	yes	0	0	Included
SRR3731840	2012-10-30	22	nose	Screen	SRR3730642	2012-11-01	22	respiratory sample	Clinical	2447151	yes	2	2	Included
SRR3731840	2012-10-30	22	nose	Screen	SRR3729389	2012-11-02	398	respiratory sample	Clinical	2447151	yes	47509	3	outlier, different CCs
SRR3730685	2012-10-30	22	perineum	Screen	SRR3730642	2012-11-01	22	respiratory sample	Clinical	2447151	yes	2	2	Included
SRR3730685	2012-10-30	22	perineum	Screen	SRR3729389	2012-11-02	398	respiratory sample	Clinical	2447151	yes	47508	3	outlier, different CCs
SRR3730642	2012-11-01	22	respiratory sample	Clinical	SRR3729389	2012-11-02	398	respiratory sample	Clinical	2447151	yes	47503	1	outlier, different CCs
SRR3730839	2012-07-20	22	nose	Screen	SRR3728526	2012-07-23	22	perineum	Screen	2524558	no	0	3	Included
SRR3729207	2012-11-12	22	throat	Screen	SRR3728516	2012-11-11	22	nose	Screen	2809946	no	1	1	Included
SRR3731629	2012-04-02	22	perineum	Screen	SRR3730905	2012-04-02	22	nose	Screen	2985076	no	4	0	Included
SRR3728978	2012-09-21	22	nose	Screen	SRR3731929	2012-09-21	22	wound	Clinical	3000191	yes	0	0	Included
SRR3728978	2012-09-21	22	nose	Screen	SRR3729336	2012-09-24	22	nose	Screen	3000191	yes	0	3	Included
SRR3731929	2012-09-21	22	wound	Clinical	SRR3729336	2012-09-24	22	nose	Screen	3000191	yes	0	3	Included
SRR3731923	2012-09-05	22	nose	Screen	SRR3728747	2012-09-10	5	nose	Screen	3153132	no	38572	5	outlier, different CCs
SRR3731524	2011-12-13	22	nose	Screen	SRR3728965	2011-12-29	22	nose	Screen	3238948	no	2	16	Included
SRR3731524	2011-12-13	22	nose	Screen	SRR3730508	2011-12-28	22	nose	Screen	3238948	no	2	15	Included
SRR3731524	2011-12-13	22	nose	Screen	SRR3731674	2012-01-09	22	nose	Screen	3238948	no	3	27	Included
SRR3731524	2011-12-13	22	nose	Screen	SRR3729171	2012-01-09	22	perineum	Screen	3238948	no	2	27	Included
SRR3731524	2011-12-13	22	nose	Screen	SRR3731942	2012-01-10	22	nose	Screen	3238948	no	2	28	Included
SRR3728965	2011-12-29	22	nose	Screen	SRR3730508	2011-12-28	22	nose	Screen	3238948	no	0	1	Included
SRR3728965	2011-12-29	22	nose	Screen	SRR3731674	2012-01-09	22	nose	Screen	3238948	no	0	11	Included
SRR3728965	2011-12-29	22	nose	Screen	SRR3729171	2012-01-09	22	perineum	Screen	3238948	no	0	11	Included
SRR3728965	2011-12-29	22	nose	Screen	SRR3731942	2012-01-10	22	nose	Screen	3238948	no	0	12	Included
SRR3730508	2011-12-28	22	nose	Screen	SRR3731674	2012-01-09	22	nose	Screen	3238948	no	0	12	Included
SRR3730508	2011-12-28	22	nose	Screen	SRR3729171	2012-01-09	22	perineum	Screen	3238948	no	0	12	Included
SRR3730508	2011-12-28	22	nose	Screen	SRR3731942	2012-01-10	22	nose	Screen	3238948	no	0	13	Included
SRR3731674	2012-01-09	22	nose	Screen	SRR3729171	2012-01-09	22	perineum	Screen	3238948	no	0	0	Included
SRR3731674	2012-01-09	22	nose	Screen	SRR3731942	2012-01-10	22	nose	Screen	3238948	no	0	1	Included
SRR3729171	2012-01-09	22	perineum	Screen	SRR3731942	2012-01-10	22	nose	Screen	3238948	no	0	1	Included
SRR3731774	2012-02-06	22	nose	Screen	SRR3731839	2012-02-06	22	perineum	Screen	3415311	no	17	0	Included
SRR3731774	2012-02-06	22	nose	Screen	SRR3730702	2012-02-06	22	nose	Screen	3415311	no	0	0	Included
SRR3731774	2012-02-06	22	nose	Screen	SRR3730728	2012-02-06	22	nose	Screen	3415311	no	0	0	Included
SRR3731839	2012-02-06	22	perineum	Screen	SRR3730702	2012-02-06	22	nose	Screen	3415311	no	17	0	Included
SRR3731839	2012-02-06	22	perineum	Screen	SRR3730728	2012-02-06	22	nose	Screen	3415311	no	17	0	Included
SRR3730702	2012-02-06	22	nose	Screen	SRR3730728	2012-02-06	22	nose	Screen	3415311	no	0	0	Included
SRR3729359	2012-09-18	22	nose	Screen	SRR3729255	2012-09-18	30	perineum	Screen	3448749	no	48384	0	outlier, different CCs
SRR3731459	2012-10-27	22	perineum	Screen	SRR3730655	2012-10-27	22	wound	Clinical	3454028	yes	2	0	Included
SRR3731514	2012-01-09	22	nose	Screen	SRR3730785	2012-02-09	22	nose	Screen	H108	no	0	31	Included
SRR3731514	2012-01-09	22	nose	Screen	SRR3730918	2012-02-28	22	nose	Screen	H108	no	0	50	Included
SRR3730785	2012-02-09	22	nose	Screen	SRR3730918	2012-02-28	22	nose	Screen	H108	no	0	19	Included
SRR3731793	2011-11-08	22	throat	Screen	SRR3730859	2011-11-08	22	throat	Screen	H123	no	0	0	Included
SRR3731793	2011-11-08	22	throat	Screen	SRR3730897	2011-11-08	22	groin	Screen	H123	no	8	0	Included
SRR3731793	2011-11-08	22	throat	Screen	SRR3728702	2012-09-11	1	throat	Screen	H123	no	38813	308	outlier, different CCs
SRR3731793	2011-11-08	22	throat	Screen	SRR3729144	2011-11-26	1	nose	Screen	H123	no	38758	18	outlier, different CCs
SRR3731793	2011-11-08	22	throat	Screen	SRR3731803	2012-02-01	22	nose	Screen	H123	no	1	85	Included
SRR3731793	2011-11-08	22	throat	Screen	SRR3731460	2012-04-16	22	nose	Screen	H123	no	2	160	Included
SRR3731793	2011-11-08	22	throat	Screen	SRR3730745	2012-05-15	22	nose	Screen	H123	no	2	189	Included
SRR3731793	2011-11-08	22	throat	Screen	SRR3731538	2012-06-19	22	nose	Screen	H123	no	2	224	Included
SRR3731793	2011-11-08	22	throat	Screen	SRR3729210	2012-07-10	22	nose	Screen	H123	no	2	245	Included
SRR3731793	2011-11-08	22	throat	Screen	SRR3728755	2012-08-14	1	nose	Screen	H123	no	38801	280	outlier, different CCs
SRR3731793	2011-11-08	22	throat	Screen	SRR3730606	2012-09-11	1	nose	Screen	H123	no	38602	308	outlier, different CCs
SRR3731793	2011-11-08	22	throat	Screen	SRR3731773	2012-10-02	1	nose	Screen	H123	no	38891	329	outlier, different CCs
SRR3731793	2011-11-08	22	throat	Screen	SRR3729394	2012-11-27	1	nose	Screen	H123	no	39007	385	outlier, different CCs
SRR3730859	2011-11-08	22	throat	Screen	SRR3730897	2011-11-08	22	groin	Screen	H123	no	11	0	Included
SRR3730859	2011-11-08	22	throat	Screen	SRR3728702	2012-09-11	1	throat	Screen	H123	no	38813	308	outlier, different CCs
SRR3730859	2011-11-08	22	throat	Screen	SRR3729144	2011-11-26	1	nose	Screen	H123	no	38759	18	outlier, different CCs
SRR3730859	2011-11-08	22	throat	Screen	SRR3731803	2012-02-01	22	nose	Screen	H123	no	1	85	Included
SRR3730859	2011-11-08	22	throat	Screen	SRR3731460	2012-04-16	22	nose	Screen	H123	no	2	160	Included
SRR3730859	2011-11-08	22	throat	Screen	SRR3730745	2012-05-15	22	nose	Screen	H123	no	2	189	Included
SRR3730859	2011-11-08	22	throat	Screen	SRR3731538	2012-06-19	22	nose	Screen	H123	no	2	224	Included
SRR3730859	2011-11-08	22	throat	Screen	SRR3729210	2012-07-10	22	nose	Screen	H123	no	2	245	Included
SRR3730859	2011-11-08	22	throat	Screen	SRR3728755	2012-08-14	1	nose	Screen	H123	no	38802	280	outlier, different CCs
SRR3730859	2011-11-08	22	throat	Screen	SRR3730606	2012-09-11	1	nose	Screen	H123	no	38604	308	outlier, different CCs
SRR3730859	2011-11-08	22	throat	Screen	SRR3731773	2012-10-02	1	nose	Screen	H123	no	38892	329	outlier, different CCs
SRR3730859	2011-11-08	22	throat	Screen	SRR3729394	2012-11-27	1	nose	Screen	H123	no	39007	385	outlier, different CCs
SRR3730897	2011-11-08	22	groin	Screen	SRR3728702	2012-09-11	1	throat	Screen	H123	no	38891	308	outlier, different CCs
SRR3730897	2011-11-08	22	groin	Screen	SRR3729144	2011-11-26	1	nose	Screen	H123	no	38835	18	outlier, different CCs
SRR3730897	2011-11-08	22	groin	Screen	SRR3731803	2012-02-01	22	nose	Screen	H123	no	154	85	outliers, different parts of the tree
SRR3730897	2011-11-08	22	groin	Screen	SRR3731460	2012-04-16	22	nose	Screen	H123	no	154	160	outliers, different parts of the tree
SRR3730897	2011-11-08	22	groin	Screen	SRR3730745	2012-05-15	22	nose	Screen	H123	no	154	189	outliers, different parts of the tree
SRR3730897	2011-11-08	22	groin	Screen	SRR3731538	2012-06-19	22	nose	Screen	H123	no	155	224	outliers, different parts of the tree
SRR3730897	2011-11-08	22	groin	Screen	SRR3729210	2012-07-10	22	nose	Screen	H123	no	154	245	outliers, different parts of the tree
SRR3730897	2011-11-08	22	groin	Screen	SRR3728755	2012-08-14	1	nose	Screen	H123	no	38878	280	outlier, different CCs
SRR3730897	2011-11-08	22	groin	Screen	SRR3730606	2012-09-11	1	nose	Screen	H123	no	38677	308	outlier, different CCs
SRR3730897	2011-11-08	22	groin	Screen	SRR3731773	2012-10-02	1	nose	Screen	H123	no	38968	329	outlier, different CCs
SRR3730897	2011-11-08	22	groin	Screen	SRR3729394	2012-11-27	1	nose	Screen	H123	no	39087	385	outlier, different CCs
SRR3731803	2012-02-01	22	nose	Screen	SRR3731460	2012-04-16	22	nose	Screen	H123	no	1	75	Included
SRR3731803	2012-02-01	22	nose	Screen	SRR3730745	2012-05-15	22	nose	Screen	H123	no	1	104	Included
SRR3731803	2012-02-01	22	nose	Screen	SRR3731538	2012-06-19	22	nose	Screen	H123	no	1	139	Included
SRR3731803	2012-02-01	22	nose	Screen	SRR3729210	2012-07-10	22	nose	Screen	H123	no	1	160	Included
SRR3731803	2012-02-01	22	nose	Screen	SRR3728755	2012-08-14	1	nose	Screen	H123	no	38870	195	outlier, different CCs
SRR3731803	2012-02-01	22	nose	Screen	SRR3730606	2012-09-11	1	nose	Screen	H123	no	38672	223	outlier, different CCs
SRR3731803	2012-02-01	22	nose	Screen	SRR3731773	2012-10-02	1	nose	Screen	H123	no	38961	244	outlier, different CCs
SRR3731803	2012-02-01	22	nose	Screen	SRR3729394	2012-11-27	1	nose	Screen	H123	no	39079	300	outlier, different CCs
SRR3731460	2012-04-16	22	nose	Screen	SRR3730745	2012-05-15	22	nose	Screen	H123	no	0	29	Included
SRR3731460	2012-04-16	22	nose	Screen	SRR3731538	2012-06-19	22	nose	Screen	H123	no	0	64	Included
SRR3731460	2012-04-16	22	nose	Screen	SRR3729210	2012-07-10	22	nose	Screen	H123	no	0	85	Included
SRR3731460	2012-04-16	22	nose	Screen	SRR3728755	2012-08-14	1	nose	Screen	H123	no	38863	120	outlier, different CCs
SRR3731460	2012-04-16	22	nose	Screen	SRR3730606	2012-09-11	1	nose	Screen	H123	no	38664	148	outlier, different CCs
SRR3731460	2012-04-16	22	nose	Screen	SRR3731773	2012-10-02	1	nose	Screen	H123	no	38952	169	outlier, different CCs
SRR3731460	2012-04-16	22	nose	Screen	SRR3729394	2012-11-27	1	nose	Screen	H123	no	39064	225	outlier, different CCs
SRR3730745	2012-05-15	22	nose	Screen	SRR3731538	2012-06-19	22	nose	Screen	H123	no	0	35	Included
SRR3730745	2012-05-15	22	nose	Screen	SRR3729210	2012-07-10	22	nose	Screen	H123	no	0	56	Included
SRR3730745	2012-05-15	22	nose	Screen	SRR3728755	2012-08-14	1	nose	Screen	H123	no	38831	91	outlier, different CCs
SRR3730745	2012-05-15	22	nose	Screen	SRR3730606	2012-09-11	1	nose	Screen	H123	no	38636	119	outlier, different CCs
SRR3730745	2012-05-15	22	nose	Screen	SRR3731773	2012-10-02	1	nose	Screen	H123	no	38921	140	outlier, different CCs
SRR3730745	2012-05-15	22	nose	Screen	SRR3729394	2012-11-27	1	nose	Screen	H123	no	39031	196	outlier, different CCs
SRR3731538	2012-06-19	22	nose	Screen	SRR3729210	2012-07-10	22	nose	Screen	H123	no	0	21	Included
SRR3731538	2012-06-19	22	nose	Screen	SRR3728755	2012-08-14	1	nose	Screen	H123	no	38869	56	outlier, different CCs
SRR3731538	2012-06-19	22	nose	Screen	SRR3730606	2012-09-11	1	nose	Screen	H123	no	38671	84	outlier, different CCs
SRR3731538	2012-06-19	22	nose	Screen	SRR3731773	2012-10-02	1	nose	Screen	H123	no	38960	105	outlier, different CCs
SRR3731538	2012-06-19	22	nose	Screen	SRR3729394	2012-11-27	1	nose	Screen	H123	no	39078	161	outlier, different CCs
SRR3729210	2012-07-10	22	nose	Screen	SRR3728755	2012-08-14	1	nose	Screen	H123	no	38866	35	outlier, different CCs
SRR3729210	2012-07-10	22	nose	Screen	SRR3730606	2012-09-11	1	nose	Screen	H123	no	38671	63	outlier, different CCs
SRR3729210	2012-07-10	22	nose	Screen	SRR3731773	2012-10-02	1	nose	Screen	H123	no	38955	84	outlier, different CCs
SRR3729210	2012-07-10	22	nose	Screen	SRR3729394	2012-11-27	1	nose	Screen	H123	no	39066	140	outlier, different CCs
SRR3728441	2011-11-01	22	throat	Screen	SRR3730526	2011-11-01	22	groin	Screen	H153	no	14	0	Included
SRR3728441	2011-11-01	22	throat	Screen	SRR3728921	2012-04-16	22	throat	Screen	H153	no	3	167	Included
SRR3728441	2011-11-01	22	throat	Screen	SRR3728718	2011-11-01	22	nose	Screen	H153	no	13	0	Included
SRR3728441	2011-11-01	22	throat	Screen	SRR3731494	2011-11-28	22	nose	Screen	H153	no	13	27	Included
SRR3728441	2011-11-01	22	throat	Screen	SRR3731498	2011-12-27	22	nose	Screen	H153	no	13	56	Included
SRR3728441	2011-11-01	22	throat	Screen	SRR3728919	2011-11-02	22	nose	Screen	H153	no	14	1	Included
SRR3728441	2011-11-01	22	throat	Screen	SRR3731787	2011-11-02	22	nose	Screen	H153	no	13	1	Included
SRR3730526	2011-11-01	22	groin	Screen	SRR3728921	2012-04-16	22	throat	Screen	H153	no	32	167	Included
SRR3730526	2011-11-01	22	groin	Screen	SRR3728718	2011-11-01	22	nose	Screen	H153	no	0	0	Included
SRR3730526	2011-11-01	22	groin	Screen	SRR3731494	2011-11-28	22	nose	Screen	H153	no	1	27	Included
SRR3730526	2011-11-01	22	groin	Screen	SRR3731498	2011-12-27	22	nose	Screen	H153	no	1	56	Included
SRR3730526	2011-11-01	22	groin	Screen	SRR3728919	2011-11-02	22	nose	Screen	H153	no	3	1	Included
SRR3730526	2011-11-01	22	groin	Screen	SRR3731787	2011-11-02	22	nose	Screen	H153	no	1	1	Included
SRR3728921	2012-04-16	22	throat	Screen	SRR3728718	2011-11-01	22	nose	Screen	H153	no	31	167	Included
SRR3728921	2012-04-16	22	throat	Screen	SRR3731494	2011-11-28	22	nose	Screen	H153	no	30	140	Included
SRR3728921	2012-04-16	22	throat	Screen	SRR3731498	2011-12-27	22	nose	Screen	H153	no	30	111	Included
SRR3728921	2012-04-16	22	throat	Screen	SRR3728919	2011-11-02	22	nose	Screen	H153	no	31	166	Included
SRR3728921	2012-04-16	22	throat	Screen	SRR3731787	2011-11-02	22	nose	Screen	H153	no	30	166	Included
SRR3728718	2011-11-01	22	nose	Screen	SRR3731494	2011-11-28	22	nose	Screen	H153	no	0	27	Included
SRR3728718	2011-11-01	22	nose	Screen	SRR3731498	2011-12-27	22	nose	Screen	H153	no	0	56	Included
SRR3728718	2011-11-01	22	nose	Screen	SRR3728919	2011-11-02	22	nose	Screen	H153	no	0	1	Included
SRR3728718	2011-11-01	22	nose	Screen	SRR3731787	2011-11-02	22	nose	Screen	H153	no	0	1	Included
SRR3731494	2011-11-28	22	nose	Screen	SRR3731498	2011-12-27	22	nose	Screen	H153	no	0	29	Included
SRR3731494	2011-11-28	22	nose	Screen	SRR3728919	2011-11-02	22	nose	Screen	H153	no	0	26	Included
SRR3731494	2011-11-28	22	nose	Screen	SRR3731787	2011-11-02	22	nose	Screen	H153	no	0	26	Included
SRR3731498	2011-12-27	22	nose	Screen	SRR3728919	2011-11-02	22	nose	Screen	H153	no	2	55	Included
SRR3731498	2011-12-27	22	nose	Screen	SRR3731787	2011-11-02	22	nose	Screen	H153	no	0	55	Included
SRR3728919	2011-11-02	22	nose	Screen	SRR3731787	2011-11-02	22	nose	Screen	H153	no	0	0	Included
SRR3730444	2012-09-06	22	throat	Screen	SRR3731739	2011-11-01	22	nose	Screen	H159	no	2	310	Included
SRR3730444	2012-09-06	22	throat	Screen	SRR3729099	2011-12-07	22	nose	Screen	H159	no	2	274	Included
SRR3730444	2012-09-06	22	throat	Screen	SRR3731759	2012-01-02	22	nose	Screen	H159	no	2	248	Included
SRR3730444	2012-09-06	22	throat	Screen	SRR3730502	2012-01-27	22	nose	Screen	H159	no	2	223	Included
SRR3730444	2012-09-06	22	throat	Screen	SRR3729123	2012-02-24	22	nose	Screen	H159	no	1	195	Included
SRR3730444	2012-09-06	22	throat	Screen	SRR3728622	2012-03-21	22	nose	Screen	H159	no	1	169	Included
SRR3730444	2012-09-06	22	throat	Screen	SRR3730815	2012-05-16	22	nose	Screen	H159	no	1	113	Included
SRR3730444	2012-09-06	22	throat	Screen	SRR3731753	2012-06-12	22	nose	Screen	H159	no	1	86	Included
SRR3730444	2012-09-06	22	throat	Screen	SRR3730494	2012-07-11	22	nose	Screen	H159	no	1	57	Included
SRR3730444	2012-09-06	22	throat	Screen	SRR3729362	2012-08-08	22	nose	Screen	H159	no	4	29	Included
SRR3730444	2012-09-06	22	throat	Screen	SRR3729382	2012-09-06	22	nose	Screen	H159	no	1	0	Included
SRR3730444	2012-09-06	22	throat	Screen	SRR3730924	2012-11-27	22	nose	Screen	H159	no	5	82	Included
SRR3730444	2012-09-06	22	throat	Screen	SRR3728762	2011-11-02	22	nose	Screen	H159	no	2	309	Included
SRR3730444	2012-09-06	22	throat	Screen	SRR3730482	2011-11-02	22	nose	Screen	H159	no	2	309	Included
SRR3731739	2011-11-01	22	nose	Screen	SRR3729099	2011-12-07	22	nose	Screen	H159	no	0	36	Included
SRR3731739	2011-11-01	22	nose	Screen	SRR3731759	2012-01-02	22	nose	Screen	H159	no	0	62	Included
SRR3731739	2011-11-01	22	nose	Screen	SRR3730502	2012-01-27	22	nose	Screen	H159	no	0	87	Included
SRR3731739	2011-11-01	22	nose	Screen	SRR3729123	2012-02-24	22	nose	Screen	H159	no	0	115	Included
SRR3731739	2011-11-01	22	nose	Screen	SRR3728622	2012-03-21	22	nose	Screen	H159	no	1	141	Included
SRR3731739	2011-11-01	22	nose	Screen	SRR3730815	2012-05-16	22	nose	Screen	H159	no	1	197	Included
SRR3731739	2011-11-01	22	nose	Screen	SRR3731753	2012-06-12	22	nose	Screen	H159	no	1	224	Included
SRR3731739	2011-11-01	22	nose	Screen	SRR3730494	2012-07-11	22	nose	Screen	H159	no	0	253	Included
SRR3731739	2011-11-01	22	nose	Screen	SRR3729362	2012-08-08	22	nose	Screen	H159	no	4	281	Included
SRR3731739	2011-11-01	22	nose	Screen	SRR3729382	2012-09-06	22	nose	Screen	H159	no	0	310	Included
SRR3731739	2011-11-01	22	nose	Screen	SRR3730924	2012-11-27	22	nose	Screen	H159	no	3	392	Included
SRR3731739	2011-11-01	22	nose	Screen	SRR3728762	2011-11-02	22	nose	Screen	H159	no	0	1	Included
SRR3731739	2011-11-01	22	nose	Screen	SRR3730482	2011-11-02	22	nose	Screen	H159	no	0	1	Included
SRR3729099	2011-12-07	22	nose	Screen	SRR3731759	2012-01-02	22	nose	Screen	H159	no	0	26	Included
SRR3729099	2011-12-07	22	nose	Screen	SRR3730502	2012-01-27	22	nose	Screen	H159	no	0	51	Included
SRR3729099	2011-12-07	22	nose	Screen	SRR3729123	2012-02-24	22	nose	Screen	H159	no	0	79	Included
SRR3729099	2011-12-07	22	nose	Screen	SRR3728622	2012-03-21	22	nose	Screen	H159	no	1	105	Included
SRR3729099	2011-12-07	22	nose	Screen	SRR3730815	2012-05-16	22	nose	Screen	H159	no	1	161	Included
SRR3729099	2011-12-07	22	nose	Screen	SRR3731753	2012-06-12	22	nose	Screen	H159	no	1	188	Included
SRR3729099	2011-12-07	22	nose	Screen	SRR3730494	2012-07-11	22	nose	Screen	H159	no	0	217	Included
SRR3729099	2011-12-07	22	nose	Screen	SRR3729362	2012-08-08	22	nose	Screen	H159	no	4	245	Included
SRR3729099	2011-12-07	22	nose	Screen	SRR3729382	2012-09-06	22	nose	Screen	H159	no	0	274	Included
SRR3729099	2011-12-07	22	nose	Screen	SRR3730924	2012-11-27	22	nose	Screen	H159	no	3	356	Included
SRR3729099	2011-12-07	22	nose	Screen	SRR3728762	2011-11-02	22	nose	Screen	H159	no	0	35	Included
SRR3729099	2011-12-07	22	nose	Screen	SRR3730482	2011-11-02	22	nose	Screen	H159	no	0	35	Included
SRR3731759	2012-01-02	22	nose	Screen	SRR3730502	2012-01-27	22	nose	Screen	H159	no	0	25	Included
SRR3731759	2012-01-02	22	nose	Screen	SRR3729123	2012-02-24	22	nose	Screen	H159	no	0	53	Included
SRR3731759	2012-01-02	22	nose	Screen	SRR3728622	2012-03-21	22	nose	Screen	H159	no	1	79	Included
SRR3731759	2012-01-02	22	nose	Screen	SRR3730815	2012-05-16	22	nose	Screen	H159	no	1	135	Included
SRR3731759	2012-01-02	22	nose	Screen	SRR3731753	2012-06-12	22	nose	Screen	H159	no	1	162	Included
SRR3731759	2012-01-02	22	nose	Screen	SRR3730494	2012-07-11	22	nose	Screen	H159	no	0	191	Included
SRR3731759	2012-01-02	22	nose	Screen	SRR3729362	2012-08-08	22	nose	Screen	H159	no	4	219	Included
SRR3731759	2012-01-02	22	nose	Screen	SRR3729382	2012-09-06	22	nose	Screen	H159	no	0	248	Included
SRR3731759	2012-01-02	22	nose	Screen	SRR3730924	2012-11-27	22	nose	Screen	H159	no	1	330	Included
SRR3731759	2012-01-02	22	nose	Screen	SRR3728762	2011-11-02	22	nose	Screen	H159	no	0	61	Included
SRR3731759	2012-01-02	22	nose	Screen	SRR3730482	2011-11-02	22	nose	Screen	H159	no	0	61	Included
SRR3730502	2012-01-27	22	nose	Screen	SRR3729123	2012-02-24	22	nose	Screen	H159	no	0	28	Included
SRR3730502	2012-01-27	22	nose	Screen	SRR3728622	2012-03-21	22	nose	Screen	H159	no	1	54	Included
SRR3730502	2012-01-27	22	nose	Screen	SRR3730815	2012-05-16	22	nose	Screen	H159	no	1	110	Included
SRR3730502	2012-01-27	22	nose	Screen	SRR3731753	2012-06-12	22	nose	Screen	H159	no	1	137	Included
SRR3730502	2012-01-27	22	nose	Screen	SRR3730494	2012-07-11	22	nose	Screen	H159	no	0	166	Included
SRR3730502	2012-01-27	22	nose	Screen	SRR3729362	2012-08-08	22	nose	Screen	H159	no	4	194	Included
SRR3730502	2012-01-27	22	nose	Screen	SRR3729382	2012-09-06	22	nose	Screen	H159	no	0	223	Included
SRR3730502	2012-01-27	22	nose	Screen	SRR3730924	2012-11-27	22	nose	Screen	H159	no	1	305	Included
SRR3730502	2012-01-27	22	nose	Screen	SRR3728762	2011-11-02	22	nose	Screen	H159	no	0	86	Included
SRR3730502	2012-01-27	22	nose	Screen	SRR3730482	2011-11-02	22	nose	Screen	H159	no	0	86	Included
SRR3729123	2012-02-24	22	nose	Screen	SRR3728622	2012-03-21	22	nose	Screen	H159	no	0	26	Included
SRR3729123	2012-02-24	22	nose	Screen	SRR3730815	2012-05-16	22	nose	Screen	H159	no	0	82	Included
SRR3729123	2012-02-24	22	nose	Screen	SRR3731753	2012-06-12	22	nose	Screen	H159	no	0	109	Included
SRR3729123	2012-02-24	22	nose	Screen	SRR3730494	2012-07-11	22	nose	Screen	H159	no	0	138	Included
SRR3729123	2012-02-24	22	nose	Screen	SRR3729362	2012-08-08	22	nose	Screen	H159	no	3	166	Included
SRR3729123	2012-02-24	22	nose	Screen	SRR3729382	2012-09-06	22	nose	Screen	H159	no	0	195	Included
SRR3729123	2012-02-24	22	nose	Screen	SRR3730924	2012-11-27	22	nose	Screen	H159	no	1	277	Included
SRR3729123	2012-02-24	22	nose	Screen	SRR3728762	2011-11-02	22	nose	Screen	H159	no	0	114	Included
SRR3729123	2012-02-24	22	nose	Screen	SRR3730482	2011-11-02	22	nose	Screen	H159	no	0	114	Included
SRR3728622	2012-03-21	22	nose	Screen	SRR3730815	2012-05-16	22	nose	Screen	H159	no	0	56	Included
SRR3728622	2012-03-21	22	nose	Screen	SRR3731753	2012-06-12	22	nose	Screen	H159	no	0	83	Included
SRR3728622	2012-03-21	22	nose	Screen	SRR3730494	2012-07-11	22	nose	Screen	H159	no	0	112	Included
SRR3728622	2012-03-21	22	nose	Screen	SRR3729362	2012-08-08	22	nose	Screen	H159	no	3	140	Included
SRR3728622	2012-03-21	22	nose	Screen	SRR3729382	2012-09-06	22	nose	Screen	H159	no	0	169	Included
SRR3728622	2012-03-21	22	nose	Screen	SRR3730924	2012-11-27	22	nose	Screen	H159	no	4	251	Included
SRR3728622	2012-03-21	22	nose	Screen	SRR3728762	2011-11-02	22	nose	Screen	H159	no	1	140	Included
SRR3728622	2012-03-21	22	nose	Screen	SRR3730482	2011-11-02	22	nose	Screen	H159	no	1	140	Included
SRR3730815	2012-05-16	22	nose	Screen	SRR3731753	2012-06-12	22	nose	Screen	H159	no	0	27	Included
SRR3730815	2012-05-16	22	nose	Screen	SRR3730494	2012-07-11	22	nose	Screen	H159	no	0	56	Included
SRR3730815	2012-05-16	22	nose	Screen	SRR3729362	2012-08-08	22	nose	Screen	H159	no	2	84	Included
SRR3730815	2012-05-16	22	nose	Screen	SRR3729382	2012-09-06	22	nose	Screen	H159	no	0	113	Included
SRR3730815	2012-05-16	22	nose	Screen	SRR3730924	2012-11-27	22	nose	Screen	H159	no	4	195	Included
SRR3730815	2012-05-16	22	nose	Screen	SRR3728762	2011-11-02	22	nose	Screen	H159	no	1	196	Included
SRR3730815	2012-05-16	22	nose	Screen	SRR3730482	2011-11-02	22	nose	Screen	H159	no	1	196	Included
SRR3731753	2012-06-12	22	nose	Screen	SRR3730494	2012-07-11	22	nose	Screen	H159	no	0	29	Included
SRR3731753	2012-06-12	22	nose	Screen	SRR3729362	2012-08-08	22	nose	Screen	H159	no	0	57	Included
SRR3731753	2012-06-12	22	nose	Screen	SRR3729382	2012-09-06	22	nose	Screen	H159	no	0	86	Included
SRR3731753	2012-06-12	22	nose	Screen	SRR3730924	2012-11-27	22	nose	Screen	H159	no	1	168	Included
SRR3731753	2012-06-12	22	nose	Screen	SRR3728762	2011-11-02	22	nose	Screen	H159	no	1	223	Included
SRR3731753	2012-06-12	22	nose	Screen	SRR3730482	2011-11-02	22	nose	Screen	H159	no	1	223	Included
SRR3730494	2012-07-11	22	nose	Screen	SRR3729362	2012-08-08	22	nose	Screen	H159	no	0	28	Included
SRR3730494	2012-07-11	22	nose	Screen	SRR3729382	2012-09-06	22	nose	Screen	H159	no	0	57	Included
SRR3730494	2012-07-11	22	nose	Screen	SRR3730924	2012-11-27	22	nose	Screen	H159	no	0	139	Included
SRR3730494	2012-07-11	22	nose	Screen	SRR3728762	2011-11-02	22	nose	Screen	H159	no	0	252	Included
SRR3730494	2012-07-11	22	nose	Screen	SRR3730482	2011-11-02	22	nose	Screen	H159	no	0	252	Included
SRR3729362	2012-08-08	22	nose	Screen	SRR3729382	2012-09-06	22	nose	Screen	H159	no	2	29	Included
SRR3729362	2012-08-08	22	nose	Screen	SRR3730924	2012-11-27	22	nose	Screen	H159	no	7	111	Included
SRR3729362	2012-08-08	22	nose	Screen	SRR3728762	2011-11-02	22	nose	Screen	H159	no	4	280	Included
SRR3729362	2012-08-08	22	nose	Screen	SRR3730482	2011-11-02	22	nose	Screen	H159	no	4	280	Included
SRR3729382	2012-09-06	22	nose	Screen	SRR3730924	2012-11-27	22	nose	Screen	H159	no	0	82	Included
SRR3729382	2012-09-06	22	nose	Screen	SRR3728762	2011-11-02	22	nose	Screen	H159	no	0	309	Included
SRR3729382	2012-09-06	22	nose	Screen	SRR3730482	2011-11-02	22	nose	Screen	H159	no	0	309	Included
SRR3730924	2012-11-27	22	nose	Screen	SRR3728762	2011-11-02	22	nose	Screen	H159	no	3	391	Included
SRR3730924	2012-11-27	22	nose	Screen	SRR3730482	2011-11-02	22	nose	Screen	H159	no	3	391	Included
SRR3728762	2011-11-02	22	nose	Screen	SRR3730482	2011-11-02	22	nose	Screen	H159	no	0	0	Included
SRR3729403	2011-11-01	22	throat	Screen	SRR3728693	2011-11-01	22	groin	Screen	H170	no	0	0	Included
SRR3729403	2011-11-01	22	throat	Screen	SRR3728788	2012-04-18	22	throat	Screen	H170	no	0	169	Included
SRR3729403	2011-11-01	22	throat	Screen	SRR3730649	2012-09-04	22	throat	Screen	H170	no	2	308	Included
SRR3729403	2011-11-01	22	throat	Screen	SRR3731799	2011-11-01	22	nose	Screen	H170	no	0	0	Included
SRR3729403	2011-11-01	22	throat	Screen	SRR3730777	2011-11-28	22	nose	Screen	H170	no	0	27	Included
SRR3729403	2011-11-01	22	throat	Screen	SRR3729209	2011-12-30	22	nose	Screen	H170	no	0	59	Included
SRR3729403	2011-11-01	22	throat	Screen	SRR3728386	2012-01-28	22	nose	Screen	H170	no	0	88	Included
SRR3729403	2011-11-01	22	throat	Screen	SRR3731851	2012-03-24	22	nose	Screen	H170	no	0	144	Included
SRR3729403	2011-11-01	22	throat	Screen	SRR3729435	2012-04-18	22	nose	Screen	H170	no	2	169	Included
SRR3729403	2011-11-01	22	throat	Screen	SRR3730693	2012-05-15	22	nose	Screen	H170	no	2	196	Included
SRR3729403	2011-11-01	22	throat	Screen	SRR3728536	2012-06-12	22	nose	Screen	H170	no	2	224	Included
SRR3729403	2011-11-01	22	throat	Screen	SRR3729044	2012-07-11	22	nose	Screen	H170	no	2	253	Included
SRR3729403	2011-11-01	22	throat	Screen	SRR3728656	2012-08-08	22	nose	Screen	H170	no	2	281	Included
SRR3729403	2011-11-01	22	throat	Screen	SRR3729448	2012-09-04	22	nose	Screen	H170	no	2	308	Included
SRR3729403	2011-11-01	22	throat	Screen	SRR3728797	2012-10-08	22	nose	Screen	H170	no	7	342	Included
SRR3729403	2011-11-01	22	throat	Screen	SRR3728628	2012-10-30	22	nose	Screen	H170	no	3	364	Included
SRR3729403	2011-11-01	22	throat	Screen	SRR3728675	2012-12-07	22	nose	Screen	H170	no	3	402	Included
SRR3729403	2011-11-01	22	throat	Screen	SRR3728765	2011-11-02	22	nose	Screen	H170	no	0	1	Included
SRR3729403	2011-11-01	22	throat	Screen	SRR3729003	2011-11-02	22	nose	Screen	H170	no	0	1	Included
SRR3728693	2011-11-01	22	groin	Screen	SRR3728788	2012-04-18	22	throat	Screen	H170	no	0	169	Included
SRR3728693	2011-11-01	22	groin	Screen	SRR3730649	2012-09-04	22	throat	Screen	H170	no	2	308	Included
SRR3728693	2011-11-01	22	groin	Screen	SRR3731799	2011-11-01	22	nose	Screen	H170	no	0	0	Included
SRR3728693	2011-11-01	22	groin	Screen	SRR3730777	2011-11-28	22	nose	Screen	H170	no	0	27	Included
SRR3728693	2011-11-01	22	groin	Screen	SRR3729209	2011-12-30	22	nose	Screen	H170	no	0	59	Included
SRR3728693	2011-11-01	22	groin	Screen	SRR3728386	2012-01-28	22	nose	Screen	H170	no	0	88	Included
SRR3728693	2011-11-01	22	groin	Screen	SRR3731851	2012-03-24	22	nose	Screen	H170	no	0	144	Included
SRR3728693	2011-11-01	22	groin	Screen	SRR3729435	2012-04-18	22	nose	Screen	H170	no	2	169	Included
SRR3728693	2011-11-01	22	groin	Screen	SRR3730693	2012-05-15	22	nose	Screen	H170	no	2	196	Included
SRR3728693	2011-11-01	22	groin	Screen	SRR3728536	2012-06-12	22	nose	Screen	H170	no	2	224	Included
SRR3728693	2011-11-01	22	groin	Screen	SRR3729044	2012-07-11	22	nose	Screen	H170	no	2	253	Included
SRR3728693	2011-11-01	22	groin	Screen	SRR3728656	2012-08-08	22	nose	Screen	H170	no	2	281	Included
SRR3728693	2011-11-01	22	groin	Screen	SRR3729448	2012-09-04	22	nose	Screen	H170	no	2	308	Included
SRR3728693	2011-11-01	22	groin	Screen	SRR3728797	2012-10-08	22	nose	Screen	H170	no	7	342	Included
SRR3728693	2011-11-01	22	groin	Screen	SRR3728628	2012-10-30	22	nose	Screen	H170	no	3	364	Included
SRR3728693	2011-11-01	22	groin	Screen	SRR3728675	2012-12-07	22	nose	Screen	H170	no	3	402	Included
SRR3728693	2011-11-01	22	groin	Screen	SRR3728765	2011-11-02	22	nose	Screen	H170	no	0	1	Included
SRR3728693	2011-11-01	22	groin	Screen	SRR3729003	2011-11-02	22	nose	Screen	H170	no	0	1	Included
SRR3728788	2012-04-18	22	throat	Screen	SRR3730649	2012-09-04	22	throat	Screen	H170	no	2	139	Included
SRR3728788	2012-04-18	22	throat	Screen	SRR3731799	2011-11-01	22	nose	Screen	H170	no	0	169	Included
SRR3728788	2012-04-18	22	throat	Screen	SRR3730777	2011-11-28	22	nose	Screen	H170	no	0	142	Included
SRR3728788	2012-04-18	22	throat	Screen	SRR3729209	2011-12-30	22	nose	Screen	H170	no	0	110	Included
SRR3728788	2012-04-18	22	throat	Screen	SRR3728386	2012-01-28	22	nose	Screen	H170	no	0	81	Included
SRR3728788	2012-04-18	22	throat	Screen	SRR3731851	2012-03-24	22	nose	Screen	H170	no	0	25	Included
SRR3728788	2012-04-18	22	throat	Screen	SRR3729435	2012-04-18	22	nose	Screen	H170	no	2	0	Included
SRR3728788	2012-04-18	22	throat	Screen	SRR3730693	2012-05-15	22	nose	Screen	H170	no	0	27	Included
SRR3728788	2012-04-18	22	throat	Screen	SRR3728536	2012-06-12	22	nose	Screen	H170	no	0	55	Included
SRR3728788	2012-04-18	22	throat	Screen	SRR3729044	2012-07-11	22	nose	Screen	H170	no	0	84	Included
SRR3728788	2012-04-18	22	throat	Screen	SRR3728656	2012-08-08	22	nose	Screen	H170	no	0	112	Included
SRR3728788	2012-04-18	22	throat	Screen	SRR3729448	2012-09-04	22	nose	Screen	H170	no	0	139	Included
SRR3728788	2012-04-18	22	throat	Screen	SRR3728797	2012-10-08	22	nose	Screen	H170	no	4	173	Included
SRR3728788	2012-04-18	22	throat	Screen	SRR3728628	2012-10-30	22	nose	Screen	H170	no	1	195	Included
SRR3728788	2012-04-18	22	throat	Screen	SRR3728675	2012-12-07	22	nose	Screen	H170	no	1	233	Included
SRR3728788	2012-04-18	22	throat	Screen	SRR3728765	2011-11-02	22	nose	Screen	H170	no	0	168	Included
SRR3728788	2012-04-18	22	throat	Screen	SRR3729003	2011-11-02	22	nose	Screen	H170	no	0	168	Included
SRR3730649	2012-09-04	22	throat	Screen	SRR3731799	2011-11-01	22	nose	Screen	H170	no	2	308	Included
SRR3730649	2012-09-04	22	throat	Screen	SRR3730777	2011-11-28	22	nose	Screen	H170	no	1	281	Included
SRR3730649	2012-09-04	22	throat	Screen	SRR3729209	2011-12-30	22	nose	Screen	H170	no	1	249	Included
SRR3730649	2012-09-04	22	throat	Screen	SRR3728386	2012-01-28	22	nose	Screen	H170	no	1	220	Included
SRR3730649	2012-09-04	22	throat	Screen	SRR3731851	2012-03-24	22	nose	Screen	H170	no	1	164	Included
SRR3730649	2012-09-04	22	throat	Screen	SRR3729435	2012-04-18	22	nose	Screen	H170	no	0	139	Included
SRR3730649	2012-09-04	22	throat	Screen	SRR3730693	2012-05-15	22	nose	Screen	H170	no	4	112	Included
SRR3730649	2012-09-04	22	throat	Screen	SRR3728536	2012-06-12	22	nose	Screen	H170	no	4	84	Included
SRR3730649	2012-09-04	22	throat	Screen	SRR3729044	2012-07-11	22	nose	Screen	H170	no	4	55	Included
SRR3730649	2012-09-04	22	throat	Screen	SRR3728656	2012-08-08	22	nose	Screen	H170	no	4	27	Included
SRR3730649	2012-09-04	22	throat	Screen	SRR3729448	2012-09-04	22	nose	Screen	H170	no	4	0	Included
SRR3730649	2012-09-04	22	throat	Screen	SRR3728797	2012-10-08	22	nose	Screen	H170	no	9	34	Included
SRR3730649	2012-09-04	22	throat	Screen	SRR3728628	2012-10-30	22	nose	Screen	H170	no	5	56	Included
SRR3730649	2012-09-04	22	throat	Screen	SRR3728675	2012-12-07	22	nose	Screen	H170	no	5	94	Included
SRR3730649	2012-09-04	22	throat	Screen	SRR3728765	2011-11-02	22	nose	Screen	H170	no	2	307	Included
SRR3730649	2012-09-04	22	throat	Screen	SRR3729003	2011-11-02	22	nose	Screen	H170	no	2	307	Included
SRR3731799	2011-11-01	22	nose	Screen	SRR3730777	2011-11-28	22	nose	Screen	H170	no	0	27	Included
SRR3731799	2011-11-01	22	nose	Screen	SRR3729209	2011-12-30	22	nose	Screen	H170	no	0	59	Included
SRR3731799	2011-11-01	22	nose	Screen	SRR3728386	2012-01-28	22	nose	Screen	H170	no	0	88	Included
SRR3731799	2011-11-01	22	nose	Screen	SRR3731851	2012-03-24	22	nose	Screen	H170	no	0	144	Included
SRR3731799	2011-11-01	22	nose	Screen	SRR3729435	2012-04-18	22	nose	Screen	H170	no	2	169	Included
SRR3731799	2011-11-01	22	nose	Screen	SRR3730693	2012-05-15	22	nose	Screen	H170	no	2	196	Included
SRR3731799	2011-11-01	22	nose	Screen	SRR3728536	2012-06-12	22	nose	Screen	H170	no	2	224	Included
SRR3731799	2011-11-01	22	nose	Screen	SRR3729044	2012-07-11	22	nose	Screen	H170	no	2	253	Included
SRR3731799	2011-11-01	22	nose	Screen	SRR3728656	2012-08-08	22	nose	Screen	H170	no	2	281	Included
SRR3731799	2011-11-01	22	nose	Screen	SRR3729448	2012-09-04	22	nose	Screen	H170	no	2	308	Included
SRR3731799	2011-11-01	22	nose	Screen	SRR3728797	2012-10-08	22	nose	Screen	H170	no	7	342	Included
SRR3731799	2011-11-01	22	nose	Screen	SRR3728628	2012-10-30	22	nose	Screen	H170	no	3	364	Included
SRR3731799	2011-11-01	22	nose	Screen	SRR3728675	2012-12-07	22	nose	Screen	H170	no	3	402	Included
SRR3731799	2011-11-01	22	nose	Screen	SRR3728765	2011-11-02	22	nose	Screen	H170	no	0	1	Included
SRR3731799	2011-11-01	22	nose	Screen	SRR3729003	2011-11-02	22	nose	Screen	H170	no	0	1	Included
SRR3730777	2011-11-28	22	nose	Screen	SRR3729209	2011-12-30	22	nose	Screen	H170	no	0	32	Included
SRR3730777	2011-11-28	22	nose	Screen	SRR3728386	2012-01-28	22	nose	Screen	H170	no	0	61	Included
SRR3730777	2011-11-28	22	nose	Screen	SRR3731851	2012-03-24	22	nose	Screen	H170	no	0	117	Included
SRR3730777	2011-11-28	22	nose	Screen	SRR3729435	2012-04-18	22	nose	Screen	H170	no	1	142	Included
SRR3730777	2011-11-28	22	nose	Screen	SRR3730693	2012-05-15	22	nose	Screen	H170	no	2	169	Included
SRR3730777	2011-11-28	22	nose	Screen	SRR3728536	2012-06-12	22	nose	Screen	H170	no	2	197	Included
SRR3730777	2011-11-28	22	nose	Screen	SRR3729044	2012-07-11	22	nose	Screen	H170	no	2	226	Included
SRR3730777	2011-11-28	22	nose	Screen	SRR3728656	2012-08-08	22	nose	Screen	H170	no	2	254	Included
SRR3730777	2011-11-28	22	nose	Screen	SRR3729448	2012-09-04	22	nose	Screen	H170	no	2	281	Included
SRR3730777	2011-11-28	22	nose	Screen	SRR3728797	2012-10-08	22	nose	Screen	H170	no	7	315	Included
SRR3730777	2011-11-28	22	nose	Screen	SRR3728628	2012-10-30	22	nose	Screen	H170	no	3	337	Included
SRR3730777	2011-11-28	22	nose	Screen	SRR3728675	2012-12-07	22	nose	Screen	H170	no	3	375	Included
SRR3730777	2011-11-28	22	nose	Screen	SRR3728765	2011-11-02	22	nose	Screen	H170	no	0	26	Included
SRR3730777	2011-11-28	22	nose	Screen	SRR3729003	2011-11-02	22	nose	Screen	H170	no	0	26	Included
SRR3729209	2011-12-30	22	nose	Screen	SRR3728386	2012-01-28	22	nose	Screen	H170	no	0	29	Included
SRR3729209	2011-12-30	22	nose	Screen	SRR3731851	2012-03-24	22	nose	Screen	H170	no	0	85	Included
SRR3729209	2011-12-30	22	nose	Screen	SRR3729435	2012-04-18	22	nose	Screen	H170	no	1	110	Included
SRR3729209	2011-12-30	22	nose	Screen	SRR3730693	2012-05-15	22	nose	Screen	H170	no	2	137	Included
SRR3729209	2011-12-30	22	nose	Screen	SRR3728536	2012-06-12	22	nose	Screen	H170	no	2	165	Included
SRR3729209	2011-12-30	22	nose	Screen	SRR3729044	2012-07-11	22	nose	Screen	H170	no	2	194	Included
SRR3729209	2011-12-30	22	nose	Screen	SRR3728656	2012-08-08	22	nose	Screen	H170	no	2	222	Included
SRR3729209	2011-12-30	22	nose	Screen	SRR3729448	2012-09-04	22	nose	Screen	H170	no	2	249	Included
SRR3729209	2011-12-30	22	nose	Screen	SRR3728797	2012-10-08	22	nose	Screen	H170	no	7	283	Included
SRR3729209	2011-12-30	22	nose	Screen	SRR3728628	2012-10-30	22	nose	Screen	H170	no	3	305	Included
SRR3729209	2011-12-30	22	nose	Screen	SRR3728675	2012-12-07	22	nose	Screen	H170	no	3	343	Included
SRR3729209	2011-12-30	22	nose	Screen	SRR3728765	2011-11-02	22	nose	Screen	H170	no	0	58	Included
SRR3729209	2011-12-30	22	nose	Screen	SRR3729003	2011-11-02	22	nose	Screen	H170	no	0	58	Included
SRR3728386	2012-01-28	22	nose	Screen	SRR3731851	2012-03-24	22	nose	Screen	H170	no	0	56	Included
SRR3728386	2012-01-28	22	nose	Screen	SRR3729435	2012-04-18	22	nose	Screen	H170	no	1	81	Included
SRR3728386	2012-01-28	22	nose	Screen	SRR3730693	2012-05-15	22	nose	Screen	H170	no	2	108	Included
SRR3728386	2012-01-28	22	nose	Screen	SRR3728536	2012-06-12	22	nose	Screen	H170	no	2	136	Included
SRR3728386	2012-01-28	22	nose	Screen	SRR3729044	2012-07-11	22	nose	Screen	H170	no	2	165	Included
SRR3728386	2012-01-28	22	nose	Screen	SRR3728656	2012-08-08	22	nose	Screen	H170	no	2	193	Included
SRR3728386	2012-01-28	22	nose	Screen	SRR3729448	2012-09-04	22	nose	Screen	H170	no	2	220	Included
SRR3728386	2012-01-28	22	nose	Screen	SRR3728797	2012-10-08	22	nose	Screen	H170	no	7	254	Included
SRR3728386	2012-01-28	22	nose	Screen	SRR3728628	2012-10-30	22	nose	Screen	H170	no	3	276	Included
SRR3728386	2012-01-28	22	nose	Screen	SRR3728675	2012-12-07	22	nose	Screen	H170	no	3	314	Included
SRR3728386	2012-01-28	22	nose	Screen	SRR3728765	2011-11-02	22	nose	Screen	H170	no	0	87	Included
SRR3728386	2012-01-28	22	nose	Screen	SRR3729003	2011-11-02	22	nose	Screen	H170	no	0	87	Included
SRR3731851	2012-03-24	22	nose	Screen	SRR3729435	2012-04-18	22	nose	Screen	H170	no	1	25	Included
SRR3731851	2012-03-24	22	nose	Screen	SRR3730693	2012-05-15	22	nose	Screen	H170	no	0	52	Included
SRR3731851	2012-03-24	22	nose	Screen	SRR3728536	2012-06-12	22	nose	Screen	H170	no	0	80	Included
SRR3731851	2012-03-24	22	nose	Screen	SRR3729044	2012-07-11	22	nose	Screen	H170	no	0	109	Included
SRR3731851	2012-03-24	22	nose	Screen	SRR3728656	2012-08-08	22	nose	Screen	H170	no	0	137	Included
SRR3731851	2012-03-24	22	nose	Screen	SRR3729448	2012-09-04	22	nose	Screen	H170	no	0	164	Included
SRR3731851	2012-03-24	22	nose	Screen	SRR3728797	2012-10-08	22	nose	Screen	H170	no	4	198	Included
SRR3731851	2012-03-24	22	nose	Screen	SRR3728628	2012-10-30	22	nose	Screen	H170	no	1	220	Included
SRR3731851	2012-03-24	22	nose	Screen	SRR3728675	2012-12-07	22	nose	Screen	H170	no	1	258	Included
SRR3731851	2012-03-24	22	nose	Screen	SRR3728765	2011-11-02	22	nose	Screen	H170	no	0	143	Included
SRR3731851	2012-03-24	22	nose	Screen	SRR3729003	2011-11-02	22	nose	Screen	H170	no	0	143	Included
SRR3729435	2012-04-18	22	nose	Screen	SRR3730693	2012-05-15	22	nose	Screen	H170	no	4	27	Included
SRR3729435	2012-04-18	22	nose	Screen	SRR3728536	2012-06-12	22	nose	Screen	H170	no	4	55	Included
SRR3729435	2012-04-18	22	nose	Screen	SRR3729044	2012-07-11	22	nose	Screen	H170	no	4	84	Included
SRR3729435	2012-04-18	22	nose	Screen	SRR3728656	2012-08-08	22	nose	Screen	H170	no	4	112	Included
SRR3729435	2012-04-18	22	nose	Screen	SRR3729448	2012-09-04	22	nose	Screen	H170	no	4	139	Included
SRR3729435	2012-04-18	22	nose	Screen	SRR3728797	2012-10-08	22	nose	Screen	H170	no	9	173	Included
SRR3729435	2012-04-18	22	nose	Screen	SRR3728628	2012-10-30	22	nose	Screen	H170	no	5	195	Included
SRR3729435	2012-04-18	22	nose	Screen	SRR3728675	2012-12-07	22	nose	Screen	H170	no	5	233	Included
SRR3729435	2012-04-18	22	nose	Screen	SRR3728765	2011-11-02	22	nose	Screen	H170	no	2	168	Included
SRR3729435	2012-04-18	22	nose	Screen	SRR3729003	2011-11-02	22	nose	Screen	H170	no	2	168	Included
SRR3730693	2012-05-15	22	nose	Screen	SRR3728536	2012-06-12	22	nose	Screen	H170	no	0	28	Included
SRR3730693	2012-05-15	22	nose	Screen	SRR3729044	2012-07-11	22	nose	Screen	H170	no	0	57	Included
SRR3730693	2012-05-15	22	nose	Screen	SRR3728656	2012-08-08	22	nose	Screen	H170	no	0	85	Included
SRR3730693	2012-05-15	22	nose	Screen	SRR3729448	2012-09-04	22	nose	Screen	H170	no	0	112	Included
SRR3730693	2012-05-15	22	nose	Screen	SRR3728797	2012-10-08	22	nose	Screen	H170	no	5	146	Included
SRR3730693	2012-05-15	22	nose	Screen	SRR3728628	2012-10-30	22	nose	Screen	H170	no	1	168	Included
SRR3730693	2012-05-15	22	nose	Screen	SRR3728675	2012-12-07	22	nose	Screen	H170	no	1	206	Included
SRR3730693	2012-05-15	22	nose	Screen	SRR3728765	2011-11-02	22	nose	Screen	H170	no	2	195	Included
SRR3730693	2012-05-15	22	nose	Screen	SRR3729003	2011-11-02	22	nose	Screen	H170	no	2	195	Included
SRR3728536	2012-06-12	22	nose	Screen	SRR3729044	2012-07-11	22	nose	Screen	H170	no	0	29	Included
SRR3728536	2012-06-12	22	nose	Screen	SRR3728656	2012-08-08	22	nose	Screen	H170	no	0	57	Included
SRR3728536	2012-06-12	22	nose	Screen	SRR3729448	2012-09-04	22	nose	Screen	H170	no	0	84	Included
SRR3728536	2012-06-12	22	nose	Screen	SRR3728797	2012-10-08	22	nose	Screen	H170	no	5	118	Included
SRR3728536	2012-06-12	22	nose	Screen	SRR3728628	2012-10-30	22	nose	Screen	H170	no	1	140	Included
SRR3728536	2012-06-12	22	nose	Screen	SRR3728675	2012-12-07	22	nose	Screen	H170	no	1	178	Included
SRR3728536	2012-06-12	22	nose	Screen	SRR3728765	2011-11-02	22	nose	Screen	H170	no	2	223	Included
SRR3728536	2012-06-12	22	nose	Screen	SRR3729003	2011-11-02	22	nose	Screen	H170	no	2	223	Included
SRR3729044	2012-07-11	22	nose	Screen	SRR3728656	2012-08-08	22	nose	Screen	H170	no	0	28	Included
SRR3729044	2012-07-11	22	nose	Screen	SRR3729448	2012-09-04	22	nose	Screen	H170	no	0	55	Included
SRR3729044	2012-07-11	22	nose	Screen	SRR3728797	2012-10-08	22	nose	Screen	H170	no	5	89	Included
SRR3729044	2012-07-11	22	nose	Screen	SRR3728628	2012-10-30	22	nose	Screen	H170	no	1	111	Included
SRR3729044	2012-07-11	22	nose	Screen	SRR3728675	2012-12-07	22	nose	Screen	H170	no	1	149	Included
SRR3729044	2012-07-11	22	nose	Screen	SRR3728765	2011-11-02	22	nose	Screen	H170	no	2	252	Included
SRR3729044	2012-07-11	22	nose	Screen	SRR3729003	2011-11-02	22	nose	Screen	H170	no	2	252	Included
SRR3728656	2012-08-08	22	nose	Screen	SRR3729448	2012-09-04	22	nose	Screen	H170	no	0	27	Included
SRR3728656	2012-08-08	22	nose	Screen	SRR3728797	2012-10-08	22	nose	Screen	H170	no	5	61	Included
SRR3728656	2012-08-08	22	nose	Screen	SRR3728628	2012-10-30	22	nose	Screen	H170	no	1	83	Included
SRR3728656	2012-08-08	22	nose	Screen	SRR3728675	2012-12-07	22	nose	Screen	H170	no	1	121	Included
SRR3728656	2012-08-08	22	nose	Screen	SRR3728765	2011-11-02	22	nose	Screen	H170	no	2	280	Included
SRR3728656	2012-08-08	22	nose	Screen	SRR3729003	2011-11-02	22	nose	Screen	H170	no	2	280	Included
SRR3729448	2012-09-04	22	nose	Screen	SRR3728797	2012-10-08	22	nose	Screen	H170	no	5	34	Included
SRR3729448	2012-09-04	22	nose	Screen	SRR3728628	2012-10-30	22	nose	Screen	H170	no	1	56	Included
SRR3729448	2012-09-04	22	nose	Screen	SRR3728675	2012-12-07	22	nose	Screen	H170	no	1	94	Included
SRR3729448	2012-09-04	22	nose	Screen	SRR3728765	2011-11-02	22	nose	Screen	H170	no	2	307	Included
SRR3729448	2012-09-04	22	nose	Screen	SRR3729003	2011-11-02	22	nose	Screen	H170	no	2	307	Included
SRR3728797	2012-10-08	22	nose	Screen	SRR3728628	2012-10-30	22	nose	Screen	H170	no	6	22	Included
SRR3728797	2012-10-08	22	nose	Screen	SRR3728675	2012-12-07	22	nose	Screen	H170	no	6	60	Included
SRR3728797	2012-10-08	22	nose	Screen	SRR3728765	2011-11-02	22	nose	Screen	H170	no	7	341	Included
SRR3728797	2012-10-08	22	nose	Screen	SRR3729003	2011-11-02	22	nose	Screen	H170	no	7	341	Included
SRR3728628	2012-10-30	22	nose	Screen	SRR3728675	2012-12-07	22	nose	Screen	H170	no	0	38	Included
SRR3728628	2012-10-30	22	nose	Screen	SRR3728765	2011-11-02	22	nose	Screen	H170	no	3	363	Included
SRR3728628	2012-10-30	22	nose	Screen	SRR3729003	2011-11-02	22	nose	Screen	H170	no	3	363	Included
SRR3728675	2012-12-07	22	nose	Screen	SRR3728765	2011-11-02	22	nose	Screen	H170	no	3	401	Included
SRR3728675	2012-12-07	22	nose	Screen	SRR3729003	2011-11-02	22	nose	Screen	H170	no	3	401	Included
SRR3728765	2011-11-02	22	nose	Screen	SRR3729003	2011-11-02	22	nose	Screen	H170	no	0	0	Included
SRR3728707	2011-10-31	22	nose	Screen	SRR3731683	2011-11-28	22	nose	Screen	H196	no	0	28	Included
SRR3728707	2011-10-31	22	nose	Screen	SRR3731562	2011-12-27	22	nose	Screen	H196	no	0	57	Included
SRR3728707	2011-10-31	22	nose	Screen	SRR3728607	2012-01-24	22	nose	Screen	H196	no	0	85	Included
SRR3728707	2011-10-31	22	nose	Screen	SRR3730614	2012-02-23	22	nose	Screen	H196	no	0	115	Included
SRR3728707	2011-10-31	22	nose	Screen	SRR3729134	2011-10-31	22	nose	Screen	H196	no	0	0	Included
SRR3728707	2011-10-31	22	nose	Screen	SRR3729040	2011-11-01	22	nose	Screen	H196	no	0	1	Included
SRR3731683	2011-11-28	22	nose	Screen	SRR3731562	2011-12-27	22	nose	Screen	H196	no	0	29	Included
SRR3731683	2011-11-28	22	nose	Screen	SRR3728607	2012-01-24	22	nose	Screen	H196	no	0	57	Included
SRR3731683	2011-11-28	22	nose	Screen	SRR3730614	2012-02-23	22	nose	Screen	H196	no	0	87	Included
SRR3731683	2011-11-28	22	nose	Screen	SRR3729134	2011-10-31	22	nose	Screen	H196	no	0	28	Included
SRR3731683	2011-11-28	22	nose	Screen	SRR3729040	2011-11-01	22	nose	Screen	H196	no	0	27	Included
SRR3731562	2011-12-27	22	nose	Screen	SRR3728607	2012-01-24	22	nose	Screen	H196	no	0	28	Included
SRR3731562	2011-12-27	22	nose	Screen	SRR3730614	2012-02-23	22	nose	Screen	H196	no	0	58	Included
SRR3731562	2011-12-27	22	nose	Screen	SRR3729134	2011-10-31	22	nose	Screen	H196	no	0	57	Included
SRR3731562	2011-12-27	22	nose	Screen	SRR3729040	2011-11-01	22	nose	Screen	H196	no	0	56	Included
SRR3728607	2012-01-24	22	nose	Screen	SRR3730614	2012-02-23	22	nose	Screen	H196	no	0	30	Included
SRR3728607	2012-01-24	22	nose	Screen	SRR3729134	2011-10-31	22	nose	Screen	H196	no	0	85	Included
SRR3728607	2012-01-24	22	nose	Screen	SRR3729040	2011-11-01	22	nose	Screen	H196	no	0	84	Included
SRR3730614	2012-02-23	22	nose	Screen	SRR3729134	2011-10-31	22	nose	Screen	H196	no	0	115	Included
SRR3730614	2012-02-23	22	nose	Screen	SRR3729040	2011-11-01	22	nose	Screen	H196	no	0	114	Included
SRR3729134	2011-10-31	22	nose	Screen	SRR3729040	2011-11-01	22	nose	Screen	H196	no	0	1	Included
SRR3729367	2011-12-09	22	throat	Screen	SRR3729328	2011-12-09	22	nose	Screen	H208	no	1	0	Included
SRR3729367	2011-12-09	22	throat	Screen	SRR3729406	2012-01-11	22	nose	Screen	H208	no	0	33	Included
SRR3729367	2011-12-09	22	throat	Screen	SRR3731434	2012-02-01	22	nose	Screen	H208	no	0	54	Included
SRR3729367	2011-12-09	22	throat	Screen	SRR3730406	2012-03-06	22	nose	Screen	H208	no	1	88	Included
SRR3729367	2011-12-09	22	throat	Screen	SRR3730626	2012-02-02	22	nose	Screen	H208	no	0	55	Included
SRR3729367	2011-12-09	22	throat	Screen	SRR3731522	2012-02-02	22	nose	Screen	H208	no	0	55	Included
SRR3729328	2011-12-09	22	nose	Screen	SRR3729406	2012-01-11	22	nose	Screen	H208	no	0	33	Included
SRR3729328	2011-12-09	22	nose	Screen	SRR3731434	2012-02-01	22	nose	Screen	H208	no	1	54	Included
SRR3729328	2011-12-09	22	nose	Screen	SRR3730406	2012-03-06	22	nose	Screen	H208	no	2	88	Included
SRR3729328	2011-12-09	22	nose	Screen	SRR3730626	2012-02-02	22	nose	Screen	H208	no	1	55	Included
SRR3729328	2011-12-09	22	nose	Screen	SRR3731522	2012-02-02	22	nose	Screen	H208	no	0	55	Included
SRR3729406	2012-01-11	22	nose	Screen	SRR3731434	2012-02-01	22	nose	Screen	H208	no	0	21	Included
SRR3729406	2012-01-11	22	nose	Screen	SRR3730406	2012-03-06	22	nose	Screen	H208	no	1	55	Included
SRR3729406	2012-01-11	22	nose	Screen	SRR3730626	2012-02-02	22	nose	Screen	H208	no	0	22	Included
SRR3729406	2012-01-11	22	nose	Screen	SRR3731522	2012-02-02	22	nose	Screen	H208	no	0	22	Included
SRR3731434	2012-02-01	22	nose	Screen	SRR3730406	2012-03-06	22	nose	Screen	H208	no	1	34	Included
SRR3731434	2012-02-01	22	nose	Screen	SRR3730626	2012-02-02	22	nose	Screen	H208	no	0	1	Included
SRR3731434	2012-02-01	22	nose	Screen	SRR3731522	2012-02-02	22	nose	Screen	H208	no	0	1	Included
SRR3730406	2012-03-06	22	nose	Screen	SRR3730626	2012-02-02	22	nose	Screen	H208	no	1	33	Included
SRR3730406	2012-03-06	22	nose	Screen	SRR3731522	2012-02-02	22	nose	Screen	H208	no	1	33	Included
SRR3730626	2012-02-02	22	nose	Screen	SRR3731522	2012-02-02	22	nose	Screen	H208	no	0	0	Included
SRR3731767	2011-11-21	22	throat	Screen	SRR3729266	2011-11-21	7	groin	Screen	H217	no	38014	0	outlier, different CCs
SRR3731767	2011-11-21	22	throat	Screen	SRR3729068	2011-11-21	22	nose	Screen	H217	no	1	0	Included
SRR3731767	2011-11-21	22	throat	Screen	SRR3731332	2011-12-17	22	nose	Screen	H217	no	3	26	Included
SRR3731767	2011-11-21	22	throat	Screen	SRR3729429	2012-01-12	22	nose	Screen	H217	no	4	52	Included
SRR3731767	2011-11-21	22	throat	Screen	SRR3731622	2012-02-01	22	nose	Screen	H217	no	3	72	Included
SRR3731767	2011-11-21	22	throat	Screen	SRR3729313	2012-04-19	22	nose	Screen	H217	no	3	150	Included
SRR3731767	2011-11-21	22	throat	Screen	SRR3730691	2012-05-15	22	nose	Screen	H217	no	3	176	Included
SRR3731767	2011-11-21	22	throat	Screen	SRR3730412	2012-06-12	22	nose	Screen	H217	no	3	204	Included
SRR3731767	2011-11-21	22	throat	Screen	SRR3731732	2012-01-12	22	nose	Screen	H217	no	3	52	Included
SRR3731767	2011-11-21	22	throat	Screen	SRR3729331	2012-01-13	22	nose	Screen	H217	no	3	53	Included
SRR3729068	2011-11-21	22	nose	Screen	SRR3731332	2011-12-17	22	nose	Screen	H217	no	0	26	Included
SRR3729068	2011-11-21	22	nose	Screen	SRR3729429	2012-01-12	22	nose	Screen	H217	no	1	52	Included
SRR3729068	2011-11-21	22	nose	Screen	SRR3731622	2012-02-01	22	nose	Screen	H217	no	0	72	Included
SRR3729068	2011-11-21	22	nose	Screen	SRR3729313	2012-04-19	22	nose	Screen	H217	no	2	150	Included
SRR3729068	2011-11-21	22	nose	Screen	SRR3730691	2012-05-15	22	nose	Screen	H217	no	2	176	Included
SRR3729068	2011-11-21	22	nose	Screen	SRR3730412	2012-06-12	22	nose	Screen	H217	no	2	204	Included
SRR3729068	2011-11-21	22	nose	Screen	SRR3731732	2012-01-12	22	nose	Screen	H217	no	0	52	Included
SRR3729068	2011-11-21	22	nose	Screen	SRR3729331	2012-01-13	22	nose	Screen	H217	no	0	53	Included
SRR3731332	2011-12-17	22	nose	Screen	SRR3729429	2012-01-12	22	nose	Screen	H217	no	1	26	Included
SRR3731332	2011-12-17	22	nose	Screen	SRR3731622	2012-02-01	22	nose	Screen	H217	no	0	46	Included
SRR3731332	2011-12-17	22	nose	Screen	SRR3729313	2012-04-19	22	nose	Screen	H217	no	4	124	Included
SRR3731332	2011-12-17	22	nose	Screen	SRR3730691	2012-05-15	22	nose	Screen	H217	no	4	150	Included
SRR3731332	2011-12-17	22	nose	Screen	SRR3730412	2012-06-12	22	nose	Screen	H217	no	4	178	Included
SRR3731332	2011-12-17	22	nose	Screen	SRR3731732	2012-01-12	22	nose	Screen	H217	no	0	26	Included
SRR3731332	2011-12-17	22	nose	Screen	SRR3729331	2012-01-13	22	nose	Screen	H217	no	0	27	Included
SRR3729429	2012-01-12	22	nose	Screen	SRR3731622	2012-02-01	22	nose	Screen	H217	no	0	20	Included
SRR3729429	2012-01-12	22	nose	Screen	SRR3729313	2012-04-19	22	nose	Screen	H217	no	5	98	Included
SRR3729429	2012-01-12	22	nose	Screen	SRR3730691	2012-05-15	22	nose	Screen	H217	no	5	124	Included
SRR3729429	2012-01-12	22	nose	Screen	SRR3730412	2012-06-12	22	nose	Screen	H217	no	5	152	Included
SRR3729429	2012-01-12	22	nose	Screen	SRR3731732	2012-01-12	22	nose	Screen	H217	no	1	0	Included
SRR3729429	2012-01-12	22	nose	Screen	SRR3729331	2012-01-13	22	nose	Screen	H217	no	0	1	Included
SRR3731622	2012-02-01	22	nose	Screen	SRR3729313	2012-04-19	22	nose	Screen	H217	no	4	78	Included
SRR3731622	2012-02-01	22	nose	Screen	SRR3730691	2012-05-15	22	nose	Screen	H217	no	4	104	Included
SRR3731622	2012-02-01	22	nose	Screen	SRR3730412	2012-06-12	22	nose	Screen	H217	no	4	132	Included
SRR3731622	2012-02-01	22	nose	Screen	SRR3731732	2012-01-12	22	nose	Screen	H217	no	0	20	Included
SRR3731622	2012-02-01	22	nose	Screen	SRR3729331	2012-01-13	22	nose	Screen	H217	no	0	19	Included
SRR3729313	2012-04-19	22	nose	Screen	SRR3730691	2012-05-15	22	nose	Screen	H217	no	0	26	Included
SRR3729313	2012-04-19	22	nose	Screen	SRR3730412	2012-06-12	22	nose	Screen	H217	no	0	54	Included
SRR3729313	2012-04-19	22	nose	Screen	SRR3731732	2012-01-12	22	nose	Screen	H217	no	4	98	Included
SRR3729313	2012-04-19	22	nose	Screen	SRR3729331	2012-01-13	22	nose	Screen	H217	no	4	97	Included
SRR3730691	2012-05-15	22	nose	Screen	SRR3730412	2012-06-12	22	nose	Screen	H217	no	0	28	Included
SRR3730691	2012-05-15	22	nose	Screen	SRR3731732	2012-01-12	22	nose	Screen	H217	no	4	124	Included
SRR3730691	2012-05-15	22	nose	Screen	SRR3729331	2012-01-13	22	nose	Screen	H217	no	4	123	Included
SRR3730412	2012-06-12	22	nose	Screen	SRR3731732	2012-01-12	22	nose	Screen	H217	no	4	152	Included
SRR3730412	2012-06-12	22	nose	Screen	SRR3729331	2012-01-13	22	nose	Screen	H217	no	4	151	Included
SRR3731732	2012-01-12	22	nose	Screen	SRR3729331	2012-01-13	22	nose	Screen	H217	no	0	1	Included
SRR3729148	2012-02-20	22	armpit	Screen	SRR3728719	2012-02-20	5	groin	Screen	H235	yes	38919	0	outlier, different CCs
SRR3729148	2012-02-20	22	armpit	Screen	SRR3730845	2012-02-20	5	wound	Clinical	H235	yes	38750	0	outlier, different CCs
SRR3729148	2012-02-20	22	armpit	Screen	SRR3728695	2012-02-20	22	wound	Clinical	H235	yes	2	0	Included
SRR3729148	2012-02-20	22	armpit	Screen	SRR3728616	2012-02-20	22	nose	Screen	H235	yes	0	0	Included
SRR3729148	2012-02-20	22	armpit	Screen	SRR3731451	2012-03-19	22	nose	Screen	H235	yes	0	28	Included
SRR3729148	2012-02-20	22	armpit	Screen	SRR3730647	2012-04-18	22	nose	Screen	H235	yes	0	58	Included
SRR3729148	2012-02-20	22	armpit	Screen	SRR3730803	2012-05-18	22	nose	Screen	H235	yes	0	88	Included
SRR3729148	2012-02-20	22	armpit	Screen	SRR3729256	2012-06-19	22	nose	Screen	H235	yes	0	120	Included
SRR3729148	2012-02-20	22	armpit	Screen	SRR3729225	2012-07-23	22	nose	Screen	H235	yes	1	154	Included
SRR3729148	2012-02-20	22	armpit	Screen	SRR3730500	2012-11-02	22	nose	Screen	H235	yes	0	256	Included
SRR3729148	2012-02-20	22	armpit	Screen	SRR3731505	2012-12-06	22	nose	Screen	H235	yes	152	290	outliers, different parts of the tree
SRR3729148	2012-02-20	22	armpit	Screen	SRR3731696	2012-04-18	22	nose	Screen	H235	yes	0	58	Included
SRR3728695	2012-02-20	22	wound	Clinical	SRR3728616	2012-02-20	22	nose	Screen	H235	yes	0	0	Included
SRR3728695	2012-02-20	22	wound	Clinical	SRR3731451	2012-03-19	22	nose	Screen	H235	yes	5	28	Included
SRR3728695	2012-02-20	22	wound	Clinical	SRR3730647	2012-04-18	22	nose	Screen	H235	yes	6	58	Included
SRR3728695	2012-02-20	22	wound	Clinical	SRR3730803	2012-05-18	22	nose	Screen	H235	yes	6	88	Included
SRR3728695	2012-02-20	22	wound	Clinical	SRR3729256	2012-06-19	22	nose	Screen	H235	yes	3	120	Included
SRR3728695	2012-02-20	22	wound	Clinical	SRR3729225	2012-07-23	22	nose	Screen	H235	yes	7	154	Included
SRR3728695	2012-02-20	22	wound	Clinical	SRR3730500	2012-11-02	22	nose	Screen	H235	yes	4	256	Included
SRR3728695	2012-02-20	22	wound	Clinical	SRR3731505	2012-12-06	22	nose	Screen	H235	yes	138	290	outliers, different parts of the tree
SRR3728695	2012-02-20	22	wound	Clinical	SRR3731696	2012-04-18	22	nose	Screen	H235	yes	6	58	Included
SRR3728616	2012-02-20	22	nose	Screen	SRR3731451	2012-03-19	22	nose	Screen	H235	yes	0	28	Included
SRR3728616	2012-02-20	22	nose	Screen	SRR3730647	2012-04-18	22	nose	Screen	H235	yes	0	58	Included
SRR3728616	2012-02-20	22	nose	Screen	SRR3730803	2012-05-18	22	nose	Screen	H235	yes	0	88	Included
SRR3728616	2012-02-20	22	nose	Screen	SRR3729256	2012-06-19	22	nose	Screen	H235	yes	0	120	Included
SRR3728616	2012-02-20	22	nose	Screen	SRR3729225	2012-07-23	22	nose	Screen	H235	yes	1	154	Included
SRR3728616	2012-02-20	22	nose	Screen	SRR3730500	2012-11-02	22	nose	Screen	H235	yes	0	256	Included
SRR3728616	2012-02-20	22	nose	Screen	SRR3731505	2012-12-06	22	nose	Screen	H235	yes	148	290	outliers, different parts of the tree
SRR3728616	2012-02-20	22	nose	Screen	SRR3731696	2012-04-18	22	nose	Screen	H235	yes	0	58	Included
SRR3731451	2012-03-19	22	nose	Screen	SRR3730647	2012-04-18	22	nose	Screen	H235	yes	0	30	Included
SRR3731451	2012-03-19	22	nose	Screen	SRR3730803	2012-05-18	22	nose	Screen	H235	yes	0	60	Included
SRR3731451	2012-03-19	22	nose	Screen	SRR3729256	2012-06-19	22	nose	Screen	H235	yes	0	92	Included
SRR3731451	2012-03-19	22	nose	Screen	SRR3729225	2012-07-23	22	nose	Screen	H235	yes	1	126	Included
SRR3731451	2012-03-19	22	nose	Screen	SRR3730500	2012-11-02	22	nose	Screen	H235	yes	0	228	Included
SRR3731451	2012-03-19	22	nose	Screen	SRR3731505	2012-12-06	22	nose	Screen	H235	yes	153	262	outliers, different parts of the tree
SRR3731451	2012-03-19	22	nose	Screen	SRR3731696	2012-04-18	22	nose	Screen	H235	yes	0	30	Included
SRR3730647	2012-04-18	22	nose	Screen	SRR3730803	2012-05-18	22	nose	Screen	H235	yes	0	30	Included
SRR3730647	2012-04-18	22	nose	Screen	SRR3729256	2012-06-19	22	nose	Screen	H235	yes	0	62	Included
SRR3730647	2012-04-18	22	nose	Screen	SRR3729225	2012-07-23	22	nose	Screen	H235	yes	1	96	Included
SRR3730647	2012-04-18	22	nose	Screen	SRR3730500	2012-11-02	22	nose	Screen	H235	yes	0	198	Included
SRR3730647	2012-04-18	22	nose	Screen	SRR3731696	2012-04-18	22	nose	Screen	H235	yes	0	0	Included
SRR3730803	2012-05-18	22	nose	Screen	SRR3729256	2012-06-19	22	nose	Screen	H235	yes	0	32	Included
SRR3730803	2012-05-18	22	nose	Screen	SRR3729225	2012-07-23	22	nose	Screen	H235	yes	1	66	Included
SRR3730803	2012-05-18	22	nose	Screen	SRR3730500	2012-11-02	22	nose	Screen	H235	yes	0	168	Included
SRR3730803	2012-05-18	22	nose	Screen	SRR3731505	2012-12-06	22	nose	Screen	H235	yes	154	202	outliers, different parts of the tree
SRR3730803	2012-05-18	22	nose	Screen	SRR3731696	2012-04-18	22	nose	Screen	H235	yes	0	30	Included
SRR3729256	2012-06-19	22	nose	Screen	SRR3729225	2012-07-23	22	nose	Screen	H235	yes	1	34	Included
SRR3729256	2012-06-19	22	nose	Screen	SRR3730500	2012-11-02	22	nose	Screen	H235	yes	0	136	Included
SRR3729256	2012-06-19	22	nose	Screen	SRR3731505	2012-12-06	22	nose	Screen	H235	yes	152	170	outliers, different parts of the tree
SRR3729256	2012-06-19	22	nose	Screen	SRR3731696	2012-04-18	22	nose	Screen	H235	yes	0	62	Included
SRR3729225	2012-07-23	22	nose	Screen	SRR3730500	2012-11-02	22	nose	Screen	H235	yes	0	102	Included
SRR3729225	2012-07-23	22	nose	Screen	SRR3731505	2012-12-06	22	nose	Screen	H235	yes	155	136	outliers, different parts of the tree
SRR3729225	2012-07-23	22	nose	Screen	SRR3731696	2012-04-18	22	nose	Screen	H235	yes	1	96	Included
SRR3730500	2012-11-02	22	nose	Screen	SRR3731505	2012-12-06	22	nose	Screen	H235	yes	2	34	Included
SRR3730500	2012-11-02	22	nose	Screen	SRR3731696	2012-04-18	22	nose	Screen	H235	yes	0	198	Included
SRR3731505	2012-12-06	22	nose	Screen	SRR3731696	2012-04-18	22	nose	Screen	H235	yes	153	232	outliers, different parts of the tree
SRR3731782	2012-05-01	22	nose	Screen	SRR3729378	2012-05-31	22	nose	Screen	H248	no	14	30	Included
SRR3731782	2012-05-01	22	nose	Screen	SRR3728651	2012-06-26	22	nose	Screen	H248	no	25	56	Included
SRR3729378	2012-05-31	22	nose	Screen	SRR3728651	2012-06-26	22	nose	Screen	H248	no	0	26	Included
SRR3729427	2012-05-29	22	throat	Screen	SRR3731863	2012-05-29	22	throat	Screen	H280	no	0	0	Included
SRR3729427	2012-05-29	22	throat	Screen	SRR3730758	2012-09-25	22	throat	Screen	H280	no	5	119	Included
SRR3729427	2012-05-29	22	throat	Screen	SRR3730602	2012-05-29	22	nose	Screen	H280	no	0	0	Included
SRR3729427	2012-05-29	22	throat	Screen	SRR3731567	2012-06-26	22	nose	Screen	H280	no	0	28	Included
SRR3729427	2012-05-29	22	throat	Screen	SRR3730848	2012-07-24	22	nose	Screen	H280	no	0	56	Included
SRR3729427	2012-05-29	22	throat	Screen	SRR3728601	2012-08-21	22	nose	Screen	H280	no	0	84	Included
SRR3729427	2012-05-29	22	throat	Screen	SRR3730866	2012-09-25	22	nose	Screen	H280	no	0	119	Included
SRR3731863	2012-05-29	22	throat	Screen	SRR3730758	2012-09-25	22	throat	Screen	H280	no	5	119	Included
SRR3731863	2012-05-29	22	throat	Screen	SRR3730602	2012-05-29	22	nose	Screen	H280	no	0	0	Included
SRR3731863	2012-05-29	22	throat	Screen	SRR3731567	2012-06-26	22	nose	Screen	H280	no	0	28	Included
SRR3731863	2012-05-29	22	throat	Screen	SRR3730848	2012-07-24	22	nose	Screen	H280	no	0	56	Included
SRR3731863	2012-05-29	22	throat	Screen	SRR3728601	2012-08-21	22	nose	Screen	H280	no	0	84	Included
SRR3731863	2012-05-29	22	throat	Screen	SRR3730866	2012-09-25	22	nose	Screen	H280	no	0	119	Included
SRR3730758	2012-09-25	22	throat	Screen	SRR3730602	2012-05-29	22	nose	Screen	H280	no	4	119	Included
SRR3730758	2012-09-25	22	throat	Screen	SRR3731567	2012-06-26	22	nose	Screen	H280	no	5	91	Included
SRR3730758	2012-09-25	22	throat	Screen	SRR3730848	2012-07-24	22	nose	Screen	H280	no	5	63	Included
SRR3730758	2012-09-25	22	throat	Screen	SRR3728601	2012-08-21	22	nose	Screen	H280	no	1	35	Included
SRR3730758	2012-09-25	22	throat	Screen	SRR3730866	2012-09-25	22	nose	Screen	H280	no	5	0	Included
SRR3730602	2012-05-29	22	nose	Screen	SRR3731567	2012-06-26	22	nose	Screen	H280	no	0	28	Included
SRR3730602	2012-05-29	22	nose	Screen	SRR3730848	2012-07-24	22	nose	Screen	H280	no	0	56	Included
SRR3730602	2012-05-29	22	nose	Screen	SRR3728601	2012-08-21	22	nose	Screen	H280	no	0	84	Included
SRR3730602	2012-05-29	22	nose	Screen	SRR3730866	2012-09-25	22	nose	Screen	H280	no	0	119	Included
SRR3731567	2012-06-26	22	nose	Screen	SRR3730848	2012-07-24	22	nose	Screen	H280	no	0	28	Included
SRR3731567	2012-06-26	22	nose	Screen	SRR3728601	2012-08-21	22	nose	Screen	H280	no	0	56	Included
SRR3731567	2012-06-26	22	nose	Screen	SRR3730866	2012-09-25	22	nose	Screen	H280	no	0	91	Included
SRR3730848	2012-07-24	22	nose	Screen	SRR3728601	2012-08-21	22	nose	Screen	H280	no	0	28	Included
SRR3730848	2012-07-24	22	nose	Screen	SRR3730866	2012-09-25	22	nose	Screen	H280	no	0	63	Included
SRR3728601	2012-08-21	22	nose	Screen	SRR3730866	2012-09-25	22	nose	Screen	H280	no	0	35	Included
SRR3731791	2012-11-09	25	nose	Screen	SRR3731661	2012-11-12	25	nose	Screen	2408568	no	7	3	Included
SRR3730780	2012-05-28	25	nose	Screen	SRR3729277	2012-05-24	25	nose	Screen	2512861	no	1	4	Included
SRR3731889	2011-12-28	25	nose	Screen	SRR3729443	2012-01-27	25	nose	Screen	2791014	no	1	30	Included
SRR3731889	2011-12-28	25	nose	Screen	SRR3728550	2012-01-30	25	nose	Screen	2791014	no	3	33	Included
SRR3731889	2011-12-28	25	nose	Screen	SRR3729002	2012-02-06	8	nose	Screen	2791014	no	18446	40	outlier, different CCs
SRR3731889	2011-12-28	25	nose	Screen	SRR3730887	2012-02-13	25	nose	Screen	2791014	no	2	47	Included
SRR3729443	2012-01-27	25	nose	Screen	SRR3728550	2012-01-30	25	nose	Screen	2791014	no	4	3	Included
SRR3729443	2012-01-27	25	nose	Screen	SRR3729002	2012-02-06	8	nose	Screen	2791014	no	18191	10	outlier, different CCs
SRR3729443	2012-01-27	25	nose	Screen	SRR3730887	2012-02-13	25	nose	Screen	2791014	no	2	17	Included
SRR3728550	2012-01-30	25	nose	Screen	SRR3729002	2012-02-06	8	nose	Screen	2791014	no	18307	7	outlier, different CCs
SRR3728550	2012-01-30	25	nose	Screen	SRR3730887	2012-02-13	25	nose	Screen	2791014	no	3	14	Included
SRR3729291	2012-05-09	30	nose	Screen	SRR3728489	2012-05-14	30	nose	Screen	2069584	no	5	5	Included
SRR3729291	2012-05-09	30	nose	Screen	SRR3729088	2012-06-04	30	nose	Screen	2069584	no	4	26	Included
SRR3728489	2012-05-14	30	nose	Screen	SRR3729088	2012-06-04	30	nose	Screen	2069584	no	7	21	Included
SRR3728374	2012-08-08	30	wound	Clinical	SRR3730426	2012-08-10	30	wound	Clinical	2095997	yes	8	2	Included
SRR3728374	2012-08-08	30	wound	Clinical	SRR3728807	2012-08-23	30	wound	Clinical	2095997	yes	12	15	Included
SRR3728374	2012-08-08	30	wound	Clinical	SRR3730879	2012-08-23	30	nose	Screen	2095997	yes	10	15	Included
SRR3730426	2012-08-10	30	wound	Clinical	SRR3728807	2012-08-23	30	wound	Clinical	2095997	yes	8	13	Included
SRR3730426	2012-08-10	30	wound	Clinical	SRR3730879	2012-08-23	30	nose	Screen	2095997	yes	1	13	Included
SRR3728807	2012-08-23	30	wound	Clinical	SRR3730879	2012-08-23	30	nose	Screen	2095997	yes	5	0	Included
SRR3731620	2012-12-10	30	blood	Clinical	SRR3731543	2012-12-10	72	urine	Clinical	2225140	yes	51935	0	outlier, different CCs
SRR3731620	2012-12-10	30	blood	Clinical	SRR3729327	2012-12-10	30	perineum	Screen	2225140	yes	11	0	Included
SRR3731620	2012-12-10	30	blood	Clinical	SRR3730415	2012-12-09	30	perineum	Screen	2225140	yes	8	1	Included
SRR3731620	2012-12-10	30	blood	Clinical	SRR3731727	2012-12-09	30	wound	Clinical	2225140	yes	6	1	Included
SRR3731620	2012-12-10	30	blood	Clinical	SRR3731630	2012-12-10	30	wound	Clinical	2225140	yes	3	0	Included
SRR3731620	2012-12-10	30	blood	Clinical	SRR3730441	2012-12-10	30	wound	Clinical	2225140	yes	4	0	Included
SRR3731620	2012-12-10	30	blood	Clinical	SRR3730611	2012-12-10	30	wound	Clinical	2225140	yes	8	0	Included
SRR3731620	2012-12-10	30	blood	Clinical	SRR3728727	2012-12-10	30	wound	Clinical	2225140	yes	6	0	Included
SRR3731620	2012-12-10	30	blood	Clinical	SRR3730493	2012-12-10	30	wound	Clinical	2225140	yes	5	0	Included
SRR3729327	2012-12-10	30	perineum	Screen	SRR3730415	2012-12-09	30	perineum	Screen	2225140	yes	12	1	Included
SRR3729327	2012-12-10	30	perineum	Screen	SRR3731727	2012-12-09	30	wound	Clinical	2225140	yes	14	1	Included
SRR3729327	2012-12-10	30	perineum	Screen	SRR3731630	2012-12-10	30	wound	Clinical	2225140	yes	3	0	Included
SRR3729327	2012-12-10	30	perineum	Screen	SRR3730441	2012-12-10	30	wound	Clinical	2225140	yes	4	0	Included
SRR3729327	2012-12-10	30	perineum	Screen	SRR3730611	2012-12-10	30	wound	Clinical	2225140	yes	10	0	Included
SRR3729327	2012-12-10	30	perineum	Screen	SRR3728727	2012-12-10	30	wound	Clinical	2225140	yes	12	0	Included
SRR3729327	2012-12-10	30	perineum	Screen	SRR3730493	2012-12-10	30	wound	Clinical	2225140	yes	9	0	Included
SRR3730415	2012-12-09	30	perineum	Screen	SRR3731727	2012-12-09	30	wound	Clinical	2225140	yes	8	0	Included
SRR3730415	2012-12-09	30	perineum	Screen	SRR3731630	2012-12-10	30	wound	Clinical	2225140	yes	6	1	Included
SRR3730415	2012-12-09	30	perineum	Screen	SRR3730441	2012-12-10	30	wound	Clinical	2225140	yes	7	1	Included
SRR3730415	2012-12-09	30	perineum	Screen	SRR3730611	2012-12-10	30	wound	Clinical	2225140	yes	18	1	Included
SRR3730415	2012-12-09	30	perineum	Screen	SRR3728727	2012-12-10	30	wound	Clinical	2225140	yes	6	1	Included
SRR3730415	2012-12-09	30	perineum	Screen	SRR3730493	2012-12-10	30	wound	Clinical	2225140	yes	9	1	Included
SRR3731727	2012-12-09	30	wound	Clinical	SRR3731630	2012-12-10	30	wound	Clinical	2225140	yes	9	1	Included
SRR3731727	2012-12-09	30	wound	Clinical	SRR3730441	2012-12-10	30	wound	Clinical	2225140	yes	6	1	Included
SRR3731727	2012-12-09	30	wound	Clinical	SRR3730611	2012-12-10	30	wound	Clinical	2225140	yes	14	1	Included
SRR3731727	2012-12-09	30	wound	Clinical	SRR3728727	2012-12-10	30	wound	Clinical	2225140	yes	4	1	Included
SRR3731727	2012-12-09	30	wound	Clinical	SRR3730493	2012-12-10	30	wound	Clinical	2225140	yes	4	1	Included
SRR3731630	2012-12-10	30	wound	Clinical	SRR3730441	2012-12-10	30	wound	Clinical	2225140	yes	7	0	Included
SRR3731630	2012-12-10	30	wound	Clinical	SRR3730611	2012-12-10	30	wound	Clinical	2225140	yes	8	0	Included
SRR3731630	2012-12-10	30	wound	Clinical	SRR3728727	2012-12-10	30	wound	Clinical	2225140	yes	5	0	Included
SRR3731630	2012-12-10	30	wound	Clinical	SRR3730493	2012-12-10	30	wound	Clinical	2225140	yes	5	0	Included
SRR3730441	2012-12-10	30	wound	Clinical	SRR3730611	2012-12-10	30	wound	Clinical	2225140	yes	6	0	Included
SRR3730441	2012-12-10	30	wound	Clinical	SRR3728727	2012-12-10	30	wound	Clinical	2225140	yes	4	0	Included
SRR3730441	2012-12-10	30	wound	Clinical	SRR3730493	2012-12-10	30	wound	Clinical	2225140	yes	3	0	Included
SRR3730611	2012-12-10	30	wound	Clinical	SRR3728727	2012-12-10	30	wound	Clinical	2225140	yes	16	0	Included
SRR3730611	2012-12-10	30	wound	Clinical	SRR3730493	2012-12-10	30	wound	Clinical	2225140	yes	12	0	Included
SRR3728727	2012-12-10	30	wound	Clinical	SRR3730493	2012-12-10	30	wound	Clinical	2225140	yes	8	0	Included
SRR3728937	2012-03-01	30	nose	Screen	SRR3731765	2012-03-05	30	nose	Screen	2288814	no	9	4	Included
SRR3730569	2012-08-13	30	nose	Screen	SRR3729166	2012-08-15	30	nose	Screen	2334968	no	5	2	Included
SRR3728768	2012-02-23	30	nose	Screen	SRR3731643	2012-02-23	30	perineum	Screen	2353988	no	5	0	Included
SRR3728608	2012-12-11	30	nose	Screen	SRR3730826	2012-12-11	15	urine	Clinical	2387299	yes	51811	0	outlier, different CCs
SRR3728608	2012-12-11	30	nose	Screen	SRR3728636	2012-12-12	30	nose	Screen	2387299	yes	12	1	Included
SRR3728416	2012-10-12	30	nose	Screen	SRR3730907	2012-10-15	30	nose	Screen	2402532	no	6	3	Included
SRR3731713	2012-03-05	30	nose	Screen	SRR3730566	2012-03-12	30	nose	Screen	2592681	no	2	7	Included
SRR3731713	2012-03-05	30	nose	Screen	SRR3730635	2012-03-12	30	groin	Screen	2592681	no	8	7	Included
SRR3731713	2012-03-05	30	nose	Screen	SRR3731468	2012-04-02	30	nose	Screen	2592681	no	7	28	Included
SRR3730566	2012-03-12	30	nose	Screen	SRR3730635	2012-03-12	30	groin	Screen	2592681	no	5	0	Included
SRR3730566	2012-03-12	30	nose	Screen	SRR3731468	2012-04-02	30	nose	Screen	2592681	no	6	21	Included
SRR3730635	2012-03-12	30	groin	Screen	SRR3731468	2012-04-02	30	nose	Screen	2592681	no	7	21	Included
SRR3729488	2012-03-31	30	nose	Screen	SRR3728787	2012-05-12	30	nose	Screen	2633534	yes	6	42	Included
SRR3729488	2012-03-31	30	nose	Screen	SRR3731564	2012-05-14	30	nose	Screen	2633534	yes	7	44	Included
SRR3729488	2012-03-31	30	nose	Screen	SRR3731338	2012-06-26	30	wound	Clinical	2633534	yes	2	87	Included
SRR3729488	2012-03-31	30	nose	Screen	SRR3730744	2012-06-26	30	wound	Clinical	2633534	yes	4	87	Included
SRR3729488	2012-03-31	30	nose	Screen	SRR3729497	2012-07-04	30	wound	Clinical	2633534	yes	2	95	Included
SRR3728787	2012-05-12	30	nose	Screen	SRR3731564	2012-05-14	30	nose	Screen	2633534	yes	2	2	Included
SRR3728787	2012-05-12	30	nose	Screen	SRR3731338	2012-06-26	30	wound	Clinical	2633534	yes	6	45	Included
SRR3728787	2012-05-12	30	nose	Screen	SRR3730744	2012-06-26	30	wound	Clinical	2633534	yes	4	45	Included
SRR3728787	2012-05-12	30	nose	Screen	SRR3729497	2012-07-04	30	wound	Clinical	2633534	yes	3	53	Included
SRR3731564	2012-05-14	30	nose	Screen	SRR3731338	2012-06-26	30	wound	Clinical	2633534	yes	9	43	Included
SRR3731564	2012-05-14	30	nose	Screen	SRR3730744	2012-06-26	30	wound	Clinical	2633534	yes	6	43	Included
SRR3731564	2012-05-14	30	nose	Screen	SRR3729497	2012-07-04	30	wound	Clinical	2633534	yes	5	51	Included
SRR3731338	2012-06-26	30	wound	Clinical	SRR3730744	2012-06-26	30	wound	Clinical	2633534	yes	2	0	Included
SRR3731338	2012-06-26	30	wound	Clinical	SRR3729497	2012-07-04	30	wound	Clinical	2633534	yes	3	8	Included
SRR3730744	2012-06-26	30	wound	Clinical	SRR3729497	2012-07-04	30	wound	Clinical	2633534	yes	1	8	Included
SRR3730480	2012-08-06	30	nose	Screen	SRR3729243	2012-08-06	30	perineum	Screen	2673347	no	5	0	Included
SRR3730462	2012-10-26	30	nose	Screen	SRR3730853	2012-10-28	30	nose	Screen	2694831	no	2	2	Included
SRR3729464	2012-12-23	30	blood	Clinical	SRR3729038	2012-12-18	45	nose	Screen	2699253	yes	46941	5	outlier, different CCs
SRR3731418	2012-01-23	30	nose	Screen	SRR3728540	2012-01-25	30	nose	Screen	2754372	no	5	2	Included
SRR3730895	2012-03-31	30	wound	Clinical	SRR3728542	2012-03-31	30	wound	Clinical	2761029	yes	4	0	Included
SRR3730895	2012-03-31	30	wound	Clinical	SRR3729084	2012-03-31	30	wound	Clinical	2761029	yes	3	0	Included
SRR3730895	2012-03-31	30	wound	Clinical	SRR3729470	2012-03-31	30	wound	Clinical	2761029	yes	1	0	Included
SRR3730895	2012-03-31	30	wound	Clinical	SRR3731802	2012-03-31	30	wound	Clinical	2761029	yes	3	0	Included
SRR3730895	2012-03-31	30	wound	Clinical	SRR3730806	2012-03-31	30	wound	Clinical	2761029	yes	3	0	Included
SRR3730895	2012-03-31	30	wound	Clinical	SRR3730545	2012-03-31	30	wound	Clinical	2761029	yes	3	0	Included
SRR3730895	2012-03-31	30	wound	Clinical	SRR3730680	2012-03-31	30	wound	Clinical	2761029	yes	7	0	Included
SRR3730895	2012-03-31	30	wound	Clinical	SRR3730908	2012-03-31	30	wound	Clinical	2761029	yes	2	0	Included
SRR3730895	2012-03-31	30	wound	Clinical	SRR3731612	2012-03-31	30	wound	Clinical	2761029	yes	3	0	Included
SRR3728542	2012-03-31	30	wound	Clinical	SRR3729084	2012-03-31	30	wound	Clinical	2761029	yes	2	0	Included
SRR3728542	2012-03-31	30	wound	Clinical	SRR3729470	2012-03-31	30	wound	Clinical	2761029	yes	2	0	Included
SRR3728542	2012-03-31	30	wound	Clinical	SRR3731802	2012-03-31	30	wound	Clinical	2761029	yes	5	0	Included
SRR3728542	2012-03-31	30	wound	Clinical	SRR3730806	2012-03-31	30	wound	Clinical	2761029	yes	4	0	Included
SRR3728542	2012-03-31	30	wound	Clinical	SRR3730545	2012-03-31	30	wound	Clinical	2761029	yes	4	0	Included
SRR3728542	2012-03-31	30	wound	Clinical	SRR3730680	2012-03-31	30	wound	Clinical	2761029	yes	2	0	Included
SRR3728542	2012-03-31	30	wound	Clinical	SRR3730908	2012-03-31	30	wound	Clinical	2761029	yes	2	0	Included
SRR3728542	2012-03-31	30	wound	Clinical	SRR3731612	2012-03-31	30	wound	Clinical	2761029	yes	4	0	Included
SRR3729084	2012-03-31	30	wound	Clinical	SRR3729470	2012-03-31	30	wound	Clinical	2761029	yes	2	0	Included
SRR3729084	2012-03-31	30	wound	Clinical	SRR3731802	2012-03-31	30	wound	Clinical	2761029	yes	4	0	Included
SRR3729084	2012-03-31	30	wound	Clinical	SRR3730806	2012-03-31	30	wound	Clinical	2761029	yes	5	0	Included
SRR3729084	2012-03-31	30	wound	Clinical	SRR3730545	2012-03-31	30	wound	Clinical	2761029	yes	6	0	Included
SRR3729084	2012-03-31	30	wound	Clinical	SRR3730680	2012-03-31	30	wound	Clinical	2761029	yes	8	0	Included
SRR3729084	2012-03-31	30	wound	Clinical	SRR3730908	2012-03-31	30	wound	Clinical	2761029	yes	3	0	Included
SRR3729084	2012-03-31	30	wound	Clinical	SRR3731612	2012-03-31	30	wound	Clinical	2761029	yes	6	0	Included
SRR3729470	2012-03-31	30	wound	Clinical	SRR3731802	2012-03-31	30	wound	Clinical	2761029	yes	2	0	Included
SRR3729470	2012-03-31	30	wound	Clinical	SRR3730806	2012-03-31	30	wound	Clinical	2761029	yes	2	0	Included
SRR3729470	2012-03-31	30	wound	Clinical	SRR3730545	2012-03-31	30	wound	Clinical	2761029	yes	4	0	Included
SRR3729470	2012-03-31	30	wound	Clinical	SRR3730680	2012-03-31	30	wound	Clinical	2761029	yes	8	0	Included
SRR3729470	2012-03-31	30	wound	Clinical	SRR3730908	2012-03-31	30	wound	Clinical	2761029	yes	3	0	Included
SRR3729470	2012-03-31	30	wound	Clinical	SRR3731612	2012-03-31	30	wound	Clinical	2761029	yes	4	0	Included
SRR3731802	2012-03-31	30	wound	Clinical	SRR3730806	2012-03-31	30	wound	Clinical	2761029	yes	2	0	Included
SRR3731802	2012-03-31	30	wound	Clinical	SRR3730545	2012-03-31	30	wound	Clinical	2761029	yes	6	0	Included
SRR3731802	2012-03-31	30	wound	Clinical	SRR3730680	2012-03-31	30	wound	Clinical	2761029	yes	6	0	Included
[truncated: 10,059 more rows]

## Sheet: ST 22 core genome
SequencingTag1	CollectionDate1	ClonalComplex1	SpecimenSite1	SpecimenType1	SequencingTag2	CollectionDate2	ClonalComplex2	SpecimenSite2	SpecimenType2	AnonymisedPatientId	HostSymptomatic	SNPs	TimeGap	Note
SRR3730913	2012-04-09	1	nose	Screen	SRR3729388	2012-04-09	1	perineum	Screen	2028212	no	0	0	Included
SRR3729372	2012-11-24	1	nose	Screen	SRR3729418	2012-11-25	1	perineum	Screen	2029680	no	6	1	Included
SRR3731456	2012-06-29	1	nose	Screen	SRR3731806	2012-06-29	1	perineum	Screen	2198644	no	6	0	Included
SRR3731456	2012-06-29	1	nose	Screen	SRR3729276	2012-07-02	1	nose	Screen	2198644	no	0	3	Included
SRR3731806	2012-06-29	1	perineum	Screen	SRR3729276	2012-07-02	1	nose	Screen	2198644	no	6	3	Included
SRR3729346	2012-02-19	1	nose	Screen	SRR3728897	2012-02-19	1	groin	Screen	2395978	no	10	0	Included
SRR3729346	2012-02-19	1	nose	Screen	SRR3731867	2012-02-27	398	nose	Screen	2395978	no	30083	8	outlier, different CCs
SRR3728897	2012-02-19	1	groin	Screen	SRR3731867	2012-02-27	398	nose	Screen	2395978	no	30091	8	outlier, different CCs
SRR3728387	2012-04-29	1	nose	Screen	SRR3729195	2012-05-07	1	nose	Screen	2401930	no	0	8	Included
SRR3728387	2012-04-29	1	nose	Screen	SRR3731731	2012-05-07	1	groin	Screen	2401930	no	0	8	Included
SRR3729195	2012-05-07	1	nose	Screen	SRR3731731	2012-05-07	1	groin	Screen	2401930	no	0	0	Included
SRR3728772	2012-07-02	1	perineum	Screen	SRR3730715	2012-07-06	1	nose	Screen	2503284	no	22	4	Included
SRR3730794	2012-06-23	1	nose	Screen	SRR3731535	2012-06-29	1	nose	Screen	2647749	yes	3	6	Included
SRR3730794	2012-06-23	1	nose	Screen	SRR3729330	2012-06-27	7	wound	Clinical	2647749	yes	10369	4	outlier, different CCs
SRR3731535	2012-06-29	1	nose	Screen	SRR3729330	2012-06-27	7	wound	Clinical	2647749	yes	10355	2	outlier, different CCs
SRR3729319	2012-09-23	1	nose	Screen	SRR3731532	2012-09-26	1	nose	Screen	2719879	no	0	3	Included
SRR3728577	2012-05-02	1	nose	Screen	SRR3730902	2012-05-07	1	nose	Screen	2963362	no	2	5	Included
SRR3731425	2012-05-27	1	nose	Screen	SRR3729308	2012-05-27	398	perineum	Screen	3431729	no	32571	0	outlier, different CCs
SRR3729245	2012-08-25	1	nose	Screen	SRR3731521	2012-09-03	1	nose	Screen	3445440	no	3	9	Included
SRR3731681	2012-11-13	1	nose	Screen	SRR3729217	2012-11-19	1	nose	Screen	3446096	no	0	6	Included
SRR3731866	2012-11-12	1	perineum	Screen	SRR3729483	2012-11-11	1	respiratory sample	Clinical	3449573	yes	0	1	Included
SRR3731866	2012-11-12	1	perineum	Screen	SRR3729423	2012-11-14	1	respiratory sample	Clinical	3449573	yes	0	2	Included
SRR3731866	2012-11-12	1	perineum	Screen	SRR3730474	2012-11-15	1	respiratory sample	Clinical	3449573	yes	0	3	Included
SRR3731866	2012-11-12	1	perineum	Screen	SRR3730899	2012-11-19	1	nose	Screen	3449573	yes	0	7	Included
SRR3731866	2012-11-12	1	perineum	Screen	SRR3731925	2012-11-26	1	nose	Screen	3449573	yes	0	14	Included
SRR3731866	2012-11-12	1	perineum	Screen	SRR3728534	2012-11-26	1	perineum	Screen	3449573	yes	0	14	Included
SRR3731866	2012-11-12	1	perineum	Screen	SRR3731435	2012-11-26	1	respiratory sample	Clinical	3449573	yes	0	14	Included
SRR3731866	2012-11-12	1	perineum	Screen	SRR3730497	2012-12-03	1	nose	Screen	3449573	yes	0	21	Included
SRR3731866	2012-11-12	1	perineum	Screen	SRR3731689	2012-12-04	1	nose	Screen	3449573	yes	0	22	Included
SRR3731866	2012-11-12	1	perineum	Screen	SRR3728431	2012-12-03	1	nose	Screen	3449573	yes	0	21	Included
SRR3731866	2012-11-12	1	perineum	Screen	SRR3728494	2012-12-03	1	perineum	Screen	3449573	yes	0	21	Included
SRR3731866	2012-11-12	1	perineum	Screen	SRR3728562	2012-12-10	1	nose	Screen	3449573	yes	0	28	Included
SRR3731866	2012-11-12	1	perineum	Screen	SRR3729415	2012-12-10	1	perineum	Screen	3449573	yes	2	28	Included
SRR3731866	2012-11-12	1	perineum	Screen	SRR3731849	2012-12-17	1	perineum	Screen	3449573	yes	0	35	Included
SRR3731866	2012-11-12	1	perineum	Screen	SRR3730465	2012-12-17	1	nose	Screen	3449573	yes	0	35	Included
SRR3731866	2012-11-12	1	perineum	Screen	SRR3731698	2012-12-17	1	respiratory sample	Clinical	3449573	yes	0	35	Included
SRR3731866	2012-11-12	1	perineum	Screen	SRR3729280	2012-12-20	1	nose	Screen	3449573	yes	0	38	Included
SRR3729483	2012-11-11	1	respiratory sample	Clinical	SRR3729423	2012-11-14	1	respiratory sample	Clinical	3449573	yes	0	3	Included
SRR3729483	2012-11-11	1	respiratory sample	Clinical	SRR3730474	2012-11-15	1	respiratory sample	Clinical	3449573	yes	0	4	Included
SRR3729483	2012-11-11	1	respiratory sample	Clinical	SRR3730899	2012-11-19	1	nose	Screen	3449573	yes	0	8	Included
SRR3729483	2012-11-11	1	respiratory sample	Clinical	SRR3731925	2012-11-26	1	nose	Screen	3449573	yes	0	15	Included
SRR3729483	2012-11-11	1	respiratory sample	Clinical	SRR3728534	2012-11-26	1	perineum	Screen	3449573	yes	0	15	Included
SRR3729483	2012-11-11	1	respiratory sample	Clinical	SRR3731435	2012-11-26	1	respiratory sample	Clinical	3449573	yes	0	15	Included
SRR3729483	2012-11-11	1	respiratory sample	Clinical	SRR3730497	2012-12-03	1	nose	Screen	3449573	yes	0	22	Included
SRR3729483	2012-11-11	1	respiratory sample	Clinical	SRR3731689	2012-12-04	1	nose	Screen	3449573	yes	0	23	Included
SRR3729483	2012-11-11	1	respiratory sample	Clinical	SRR3728431	2012-12-03	1	nose	Screen	3449573	yes	0	22	Included
SRR3729483	2012-11-11	1	respiratory sample	Clinical	SRR3728494	2012-12-03	1	perineum	Screen	3449573	yes	0	22	Included
SRR3729483	2012-11-11	1	respiratory sample	Clinical	SRR3728562	2012-12-10	1	nose	Screen	3449573	yes	0	29	Included
SRR3729483	2012-11-11	1	respiratory sample	Clinical	SRR3729415	2012-12-10	1	perineum	Screen	3449573	yes	2	29	Included
SRR3729483	2012-11-11	1	respiratory sample	Clinical	SRR3731849	2012-12-17	1	perineum	Screen	3449573	yes	0	36	Included
SRR3729483	2012-11-11	1	respiratory sample	Clinical	SRR3730465	2012-12-17	1	nose	Screen	3449573	yes	0	36	Included
SRR3729483	2012-11-11	1	respiratory sample	Clinical	SRR3731698	2012-12-17	1	respiratory sample	Clinical	3449573	yes	0	36	Included
SRR3729483	2012-11-11	1	respiratory sample	Clinical	SRR3729280	2012-12-20	1	nose	Screen	3449573	yes	0	39	Included
SRR3729423	2012-11-14	1	respiratory sample	Clinical	SRR3730474	2012-11-15	1	respiratory sample	Clinical	3449573	yes	0	1	Included
SRR3729423	2012-11-14	1	respiratory sample	Clinical	SRR3730899	2012-11-19	1	nose	Screen	3449573	yes	0	5	Included
SRR3729423	2012-11-14	1	respiratory sample	Clinical	SRR3731925	2012-11-26	1	nose	Screen	3449573	yes	0	12	Included
SRR3729423	2012-11-14	1	respiratory sample	Clinical	SRR3728534	2012-11-26	1	perineum	Screen	3449573	yes	0	12	Included
SRR3729423	2012-11-14	1	respiratory sample	Clinical	SRR3731435	2012-11-26	1	respiratory sample	Clinical	3449573	yes	0	12	Included
SRR3729423	2012-11-14	1	respiratory sample	Clinical	SRR3730497	2012-12-03	1	nose	Screen	3449573	yes	0	19	Included
SRR3729423	2012-11-14	1	respiratory sample	Clinical	SRR3731689	2012-12-04	1	nose	Screen	3449573	yes	0	20	Included
SRR3729423	2012-11-14	1	respiratory sample	Clinical	SRR3728431	2012-12-03	1	nose	Screen	3449573	yes	0	19	Included
SRR3729423	2012-11-14	1	respiratory sample	Clinical	SRR3728494	2012-12-03	1	perineum	Screen	3449573	yes	0	19	Included
SRR3729423	2012-11-14	1	respiratory sample	Clinical	SRR3728562	2012-12-10	1	nose	Screen	3449573	yes	0	26	Included
SRR3729423	2012-11-14	1	respiratory sample	Clinical	SRR3729415	2012-12-10	1	perineum	Screen	3449573	yes	2	26	Included
SRR3729423	2012-11-14	1	respiratory sample	Clinical	SRR3731849	2012-12-17	1	perineum	Screen	3449573	yes	0	33	Included
SRR3729423	2012-11-14	1	respiratory sample	Clinical	SRR3730465	2012-12-17	1	nose	Screen	3449573	yes	0	33	Included
SRR3729423	2012-11-14	1	respiratory sample	Clinical	SRR3731698	2012-12-17	1	respiratory sample	Clinical	3449573	yes	0	33	Included
SRR3729423	2012-11-14	1	respiratory sample	Clinical	SRR3729280	2012-12-20	1	nose	Screen	3449573	yes	0	36	Included
SRR3730474	2012-11-15	1	respiratory sample	Clinical	SRR3730899	2012-11-19	1	nose	Screen	3449573	yes	0	4	Included
SRR3730474	2012-11-15	1	respiratory sample	Clinical	SRR3731925	2012-11-26	1	nose	Screen	3449573	yes	0	11	Included
SRR3730474	2012-11-15	1	respiratory sample	Clinical	SRR3728534	2012-11-26	1	perineum	Screen	3449573	yes	0	11	Included
SRR3730474	2012-11-15	1	respiratory sample	Clinical	SRR3731435	2012-11-26	1	respiratory sample	Clinical	3449573	yes	0	11	Included
SRR3730474	2012-11-15	1	respiratory sample	Clinical	SRR3730497	2012-12-03	1	nose	Screen	3449573	yes	0	18	Included
SRR3730474	2012-11-15	1	respiratory sample	Clinical	SRR3731689	2012-12-04	1	nose	Screen	3449573	yes	0	19	Included
SRR3730474	2012-11-15	1	respiratory sample	Clinical	SRR3728431	2012-12-03	1	nose	Screen	3449573	yes	0	18	Included
SRR3730474	2012-11-15	1	respiratory sample	Clinical	SRR3728494	2012-12-03	1	perineum	Screen	3449573	yes	0	18	Included
SRR3730474	2012-11-15	1	respiratory sample	Clinical	SRR3728562	2012-12-10	1	nose	Screen	3449573	yes	0	25	Included
SRR3730474	2012-11-15	1	respiratory sample	Clinical	SRR3729415	2012-12-10	1	perineum	Screen	3449573	yes	2	25	Included
SRR3730474	2012-11-15	1	respiratory sample	Clinical	SRR3731849	2012-12-17	1	perineum	Screen	3449573	yes	0	32	Included
SRR3730474	2012-11-15	1	respiratory sample	Clinical	SRR3730465	2012-12-17	1	nose	Screen	3449573	yes	0	32	Included
SRR3730474	2012-11-15	1	respiratory sample	Clinical	SRR3731698	2012-12-17	1	respiratory sample	Clinical	3449573	yes	0	32	Included
SRR3730474	2012-11-15	1	respiratory sample	Clinical	SRR3729280	2012-12-20	1	nose	Screen	3449573	yes	0	35	Included
SRR3730899	2012-11-19	1	nose	Screen	SRR3731925	2012-11-26	1	nose	Screen	3449573	yes	0	7	Included
SRR3730899	2012-11-19	1	nose	Screen	SRR3728534	2012-11-26	1	perineum	Screen	3449573	yes	0	7	Included
SRR3730899	2012-11-19	1	nose	Screen	SRR3731435	2012-11-26	1	respiratory sample	Clinical	3449573	yes	0	7	Included
SRR3730899	2012-11-19	1	nose	Screen	SRR3730497	2012-12-03	1	nose	Screen	3449573	yes	0	14	Included
SRR3730899	2012-11-19	1	nose	Screen	SRR3731689	2012-12-04	1	nose	Screen	3449573	yes	0	15	Included
SRR3730899	2012-11-19	1	nose	Screen	SRR3728431	2012-12-03	1	nose	Screen	3449573	yes	0	14	Included
SRR3730899	2012-11-19	1	nose	Screen	SRR3728494	2012-12-03	1	perineum	Screen	3449573	yes	0	14	Included
SRR3730899	2012-11-19	1	nose	Screen	SRR3728562	2012-12-10	1	nose	Screen	3449573	yes	0	21	Included
SRR3730899	2012-11-19	1	nose	Screen	SRR3729415	2012-12-10	1	perineum	Screen	3449573	yes	2	21	Included
SRR3730899	2012-11-19	1	nose	Screen	SRR3731849	2012-12-17	1	perineum	Screen	3449573	yes	0	28	Included
SRR3730899	2012-11-19	1	nose	Screen	SRR3730465	2012-12-17	1	nose	Screen	3449573	yes	0	28	Included
SRR3730899	2012-11-19	1	nose	Screen	SRR3731698	2012-12-17	1	respiratory sample	Clinical	3449573	yes	0	28	Included
SRR3730899	2012-11-19	1	nose	Screen	SRR3729280	2012-12-20	1	nose	Screen	3449573	yes	0	31	Included
SRR3731925	2012-11-26	1	nose	Screen	SRR3728534	2012-11-26	1	perineum	Screen	3449573	yes	0	0	Included
SRR3731925	2012-11-26	1	nose	Screen	SRR3731435	2012-11-26	1	respiratory sample	Clinical	3449573	yes	0	0	Included
SRR3731925	2012-11-26	1	nose	Screen	SRR3730497	2012-12-03	1	nose	Screen	3449573	yes	0	7	Included
SRR3731925	2012-11-26	1	nose	Screen	SRR3731689	2012-12-04	1	nose	Screen	3449573	yes	0	8	Included
SRR3731925	2012-11-26	1	nose	Screen	SRR3728431	2012-12-03	1	nose	Screen	3449573	yes	0	7	Included
SRR3731925	2012-11-26	1	nose	Screen	SRR3728494	2012-12-03	1	perineum	Screen	3449573	yes	0	7	Included
SRR3731925	2012-11-26	1	nose	Screen	SRR3728562	2012-12-10	1	nose	Screen	3449573	yes	0	14	Included
SRR3731925	2012-11-26	1	nose	Screen	SRR3729415	2012-12-10	1	perineum	Screen	3449573	yes	2	14	Included
SRR3731925	2012-11-26	1	nose	Screen	SRR3731849	2012-12-17	1	perineum	Screen	3449573	yes	0	21	Included
SRR3731925	2012-11-26	1	nose	Screen	SRR3730465	2012-12-17	1	nose	Screen	3449573	yes	0	21	Included
SRR3731925	2012-11-26	1	nose	Screen	SRR3731698	2012-12-17	1	respiratory sample	Clinical	3449573	yes	0	21	Included
SRR3731925	2012-11-26	1	nose	Screen	SRR3729280	2012-12-20	1	nose	Screen	3449573	yes	0	24	Included
SRR3728534	2012-11-26	1	perineum	Screen	SRR3731435	2012-11-26	1	respiratory sample	Clinical	3449573	yes	0	0	Included
SRR3728534	2012-11-26	1	perineum	Screen	SRR3730497	2012-12-03	1	nose	Screen	3449573	yes	0	7	Included
SRR3728534	2012-11-26	1	perineum	Screen	SRR3731689	2012-12-04	1	nose	Screen	3449573	yes	0	8	Included
SRR3728534	2012-11-26	1	perineum	Screen	SRR3728431	2012-12-03	1	nose	Screen	3449573	yes	0	7	Included
SRR3728534	2012-11-26	1	perineum	Screen	SRR3728494	2012-12-03	1	perineum	Screen	3449573	yes	0	7	Included
SRR3728534	2012-11-26	1	perineum	Screen	SRR3728562	2012-12-10	1	nose	Screen	3449573	yes	0	14	Included
SRR3728534	2012-11-26	1	perineum	Screen	SRR3729415	2012-12-10	1	perineum	Screen	3449573	yes	2	14	Included
SRR3728534	2012-11-26	1	perineum	Screen	SRR3731849	2012-12-17	1	perineum	Screen	3449573	yes	0	21	Included
SRR3728534	2012-11-26	1	perineum	Screen	SRR3730465	2012-12-17	1	nose	Screen	3449573	yes	0	21	Included
SRR3728534	2012-11-26	1	perineum	Screen	SRR3731698	2012-12-17	1	respiratory sample	Clinical	3449573	yes	0	21	Included
SRR3728534	2012-11-26	1	perineum	Screen	SRR3729280	2012-12-20	1	nose	Screen	3449573	yes	0	24	Included
SRR3731435	2012-11-26	1	respiratory sample	Clinical	SRR3730497	2012-12-03	1	nose	Screen	3449573	yes	0	7	Included
SRR3731435	2012-11-26	1	respiratory sample	Clinical	SRR3731689	2012-12-04	1	nose	Screen	3449573	yes	0	8	Included
SRR3731435	2012-11-26	1	respiratory sample	Clinical	SRR3728431	2012-12-03	1	nose	Screen	3449573	yes	0	7	Included
SRR3731435	2012-11-26	1	respiratory sample	Clinical	SRR3728494	2012-12-03	1	perineum	Screen	3449573	yes	0	7	Included
SRR3731435	2012-11-26	1	respiratory sample	Clinical	SRR3728562	2012-12-10	1	nose	Screen	3449573	yes	0	14	Included
SRR3731435	2012-11-26	1	respiratory sample	Clinical	SRR3729415	2012-12-10	1	perineum	Screen	3449573	yes	2	14	Included
SRR3731435	2012-11-26	1	respiratory sample	Clinical	SRR3731849	2012-12-17	1	perineum	Screen	3449573	yes	0	21	Included
SRR3731435	2012-11-26	1	respiratory sample	Clinical	SRR3730465	2012-12-17	1	nose	Screen	3449573	yes	0	21	Included
SRR3731435	2012-11-26	1	respiratory sample	Clinical	SRR3731698	2012-12-17	1	respiratory sample	Clinical	3449573	yes	0	21	Included
SRR3731435	2012-11-26	1	respiratory sample	Clinical	SRR3729280	2012-12-20	1	nose	Screen	3449573	yes	0	24	Included
SRR3730497	2012-12-03	1	nose	Screen	SRR3731689	2012-12-04	1	nose	Screen	3449573	yes	0	1	Included
SRR3730497	2012-12-03	1	nose	Screen	SRR3728431	2012-12-03	1	nose	Screen	3449573	yes	0	0	Included
SRR3730497	2012-12-03	1	nose	Screen	SRR3728494	2012-12-03	1	perineum	Screen	3449573	yes	0	0	Included
SRR3730497	2012-12-03	1	nose	Screen	SRR3728562	2012-12-10	1	nose	Screen	3449573	yes	0	7	Included
SRR3730497	2012-12-03	1	nose	Screen	SRR3729415	2012-12-10	1	perineum	Screen	3449573	yes	2	7	Included
SRR3730497	2012-12-03	1	nose	Screen	SRR3731849	2012-12-17	1	perineum	Screen	3449573	yes	0	14	Included
SRR3730497	2012-12-03	1	nose	Screen	SRR3730465	2012-12-17	1	nose	Screen	3449573	yes	0	14	Included
SRR3730497	2012-12-03	1	nose	Screen	SRR3731698	2012-12-17	1	respiratory sample	Clinical	3449573	yes	0	14	Included
SRR3730497	2012-12-03	1	nose	Screen	SRR3729280	2012-12-20	1	nose	Screen	3449573	yes	0	17	Included
SRR3731689	2012-12-04	1	nose	Screen	SRR3728431	2012-12-03	1	nose	Screen	3449573	yes	0	1	Included
SRR3731689	2012-12-04	1	nose	Screen	SRR3728494	2012-12-03	1	perineum	Screen	3449573	yes	0	1	Included
SRR3731689	2012-12-04	1	nose	Screen	SRR3728562	2012-12-10	1	nose	Screen	3449573	yes	0	6	Included
SRR3731689	2012-12-04	1	nose	Screen	SRR3729415	2012-12-10	1	perineum	Screen	3449573	yes	2	6	Included
SRR3731689	2012-12-04	1	nose	Screen	SRR3731849	2012-12-17	1	perineum	Screen	3449573	yes	0	13	Included
SRR3731689	2012-12-04	1	nose	Screen	SRR3730465	2012-12-17	1	nose	Screen	3449573	yes	0	13	Included
SRR3731689	2012-12-04	1	nose	Screen	SRR3731698	2012-12-17	1	respiratory sample	Clinical	3449573	yes	0	13	Included
SRR3731689	2012-12-04	1	nose	Screen	SRR3729280	2012-12-20	1	nose	Screen	3449573	yes	0	16	Included
SRR3728431	2012-12-03	1	nose	Screen	SRR3728494	2012-12-03	1	perineum	Screen	3449573	yes	0	0	Included
SRR3728431	2012-12-03	1	nose	Screen	SRR3728562	2012-12-10	1	nose	Screen	3449573	yes	0	7	Included
SRR3728431	2012-12-03	1	nose	Screen	SRR3729415	2012-12-10	1	perineum	Screen	3449573	yes	2	7	Included
SRR3728431	2012-12-03	1	nose	Screen	SRR3731849	2012-12-17	1	perineum	Screen	3449573	yes	0	14	Included
SRR3728431	2012-12-03	1	nose	Screen	SRR3730465	2012-12-17	1	nose	Screen	3449573	yes	0	14	Included
SRR3728431	2012-12-03	1	nose	Screen	SRR3731698	2012-12-17	1	respiratory sample	Clinical	3449573	yes	0	14	Included
SRR3728431	2012-12-03	1	nose	Screen	SRR3729280	2012-12-20	1	nose	Screen	3449573	yes	0	17	Included
SRR3728494	2012-12-03	1	perineum	Screen	SRR3728562	2012-12-10	1	nose	Screen	3449573	yes	0	7	Included
SRR3728494	2012-12-03	1	perineum	Screen	SRR3729415	2012-12-10	1	perineum	Screen	3449573	yes	2	7	Included
SRR3728494	2012-12-03	1	perineum	Screen	SRR3731849	2012-12-17	1	perineum	Screen	3449573	yes	0	14	Included
SRR3728494	2012-12-03	1	perineum	Screen	SRR3730465	2012-12-17	1	nose	Screen	3449573	yes	0	14	Included
SRR3728494	2012-12-03	1	perineum	Screen	SRR3731698	2012-12-17	1	respiratory sample	Clinical	3449573	yes	0	14	Included
SRR3728494	2012-12-03	1	perineum	Screen	SRR3729280	2012-12-20	1	nose	Screen	3449573	yes	0	17	Included
SRR3728562	2012-12-10	1	nose	Screen	SRR3729415	2012-12-10	1	perineum	Screen	3449573	yes	2	0	Included
SRR3728562	2012-12-10	1	nose	Screen	SRR3731849	2012-12-17	1	perineum	Screen	3449573	yes	0	7	Included
SRR3728562	2012-12-10	1	nose	Screen	SRR3730465	2012-12-17	1	nose	Screen	3449573	yes	0	7	Included
SRR3728562	2012-12-10	1	nose	Screen	SRR3731698	2012-12-17	1	respiratory sample	Clinical	3449573	yes	0	7	Included
SRR3728562	2012-12-10	1	nose	Screen	SRR3729280	2012-12-20	1	nose	Screen	3449573	yes	0	10	Included
SRR3729415	2012-12-10	1	perineum	Screen	SRR3731849	2012-12-17	1	perineum	Screen	3449573	yes	2	7	Included
SRR3729415	2012-12-10	1	perineum	Screen	SRR3730465	2012-12-17	1	nose	Screen	3449573	yes	2	7	Included
SRR3729415	2012-12-10	1	perineum	Screen	SRR3731698	2012-12-17	1	respiratory sample	Clinical	3449573	yes	2	7	Included
SRR3729415	2012-12-10	1	perineum	Screen	SRR3729280	2012-12-20	1	nose	Screen	3449573	yes	2	10	Included
SRR3731849	2012-12-17	1	perineum	Screen	SRR3730465	2012-12-17	1	nose	Screen	3449573	yes	0	0	Included
SRR3731849	2012-12-17	1	perineum	Screen	SRR3731698	2012-12-17	1	respiratory sample	Clinical	3449573	yes	0	0	Included
SRR3731849	2012-12-17	1	perineum	Screen	SRR3729280	2012-12-20	1	nose	Screen	3449573	yes	0	3	Included
SRR3730465	2012-12-17	1	nose	Screen	SRR3731698	2012-12-17	1	respiratory sample	Clinical	3449573	yes	0	0	Included
SRR3730465	2012-12-17	1	nose	Screen	SRR3729280	2012-12-20	1	nose	Screen	3449573	yes	0	3	Included
SRR3731698	2012-12-17	1	respiratory sample	Clinical	SRR3729280	2012-12-20	1	nose	Screen	3449573	yes	0	3	Included
SRR3731912	2012-12-24	1	nose	Screen	SRR3728632	2012-12-24	1	nose	Screen	3462681	no	0	0	Included
SRR3731912	2012-12-24	1	nose	Screen	SRR3728785	2012-12-24	59	nose	Screen	3462681	no	23546	0	outlier, different CCs
SRR3731912	2012-12-24	1	nose	Screen	SRR3728671	2012-12-24	1	nose	Screen	3462681	no	0	0	Included
SRR3731912	2012-12-24	1	nose	Screen	SRR3729253	2012-12-24	1	nose	Screen	3462681	no	0	0	Included
SRR3731912	2012-12-24	1	nose	Screen	SRR3730738	2012-12-24	1	nose	Screen	3462681	no	0	0	Included
SRR3728632	2012-12-24	1	nose	Screen	SRR3728785	2012-12-24	59	nose	Screen	3462681	no	23549	0	outlier, different CCs
SRR3728632	2012-12-24	1	nose	Screen	SRR3728671	2012-12-24	1	nose	Screen	3462681	no	0	0	Included
SRR3728632	2012-12-24	1	nose	Screen	SRR3729253	2012-12-24	1	nose	Screen	3462681	no	0	0	Included
SRR3728632	2012-12-24	1	nose	Screen	SRR3730738	2012-12-24	1	nose	Screen	3462681	no	0	0	Included
SRR3728671	2012-12-24	1	nose	Screen	SRR3729253	2012-12-24	1	nose	Screen	3462681	no	0	0	Included
SRR3728671	2012-12-24	1	nose	Screen	SRR3730738	2012-12-24	1	nose	Screen	3462681	no	0	0	Included
SRR3729253	2012-12-24	1	nose	Screen	SRR3730738	2012-12-24	1	nose	Screen	3462681	no	0	0	Included
SRR3729017	2012-10-18	1	nose	Screen	SRR3729095	2012-10-18	1	nose	Screen	H119	no	0	0	Included
SRR3729017	2012-10-18	1	nose	Screen	SRR3731492	2012-10-18	1	nose	Screen	H119	no	0	0	Included
SRR3729017	2012-10-18	1	nose	Screen	SRR3730550	2012-10-18	1	nose	Screen	H119	no	0	0	Included
SRR3729017	2012-10-18	1	nose	Screen	SRR3731671	2012-10-18	30	nose	Screen	H119	no	29799	0	outlier, different CCs
SRR3729017	2012-10-18	1	nose	Screen	SRR3731733	2012-10-18	1	nose	Screen	H119	no	0	0	Included
SRR3729017	2012-10-18	1	nose	Screen	SRR3731556	2012-11-08	30	nose	Screen	H119	no	29758	21	outlier, different CCs
SRR3729017	2012-10-18	1	nose	Screen	SRR3728597	2012-12-13	30	nose	Screen	H119	no	29736	56	outlier, different CCs
SRR3729017	2012-10-18	1	nose	Screen	SRR3730595	2012-05-25	30	nose	Screen	H119	no	29768	146	outlier, different CCs
SRR3729017	2012-10-18	1	nose	Screen	SRR3729085	2012-05-25	30	nose	Screen	H119	no	29716	146	outlier, different CCs
SRR3729095	2012-10-18	1	nose	Screen	SRR3731492	2012-10-18	1	nose	Screen	H119	no	0	0	Included
SRR3729095	2012-10-18	1	nose	Screen	SRR3730550	2012-10-18	1	nose	Screen	H119	no	0	0	Included
SRR3729095	2012-10-18	1	nose	Screen	SRR3731671	2012-10-18	30	nose	Screen	H119	no	29819	0	outlier, different CCs
SRR3729095	2012-10-18	1	nose	Screen	SRR3731733	2012-10-18	1	nose	Screen	H119	no	0	0	Included
SRR3729095	2012-10-18	1	nose	Screen	SRR3731556	2012-11-08	30	nose	Screen	H119	no	29776	21	outlier, different CCs
SRR3729095	2012-10-18	1	nose	Screen	SRR3728597	2012-12-13	30	nose	Screen	H119	no	29755	56	outlier, different CCs
SRR3729095	2012-10-18	1	nose	Screen	SRR3730595	2012-05-25	30	nose	Screen	H119	no	29787	146	outlier, different CCs
SRR3729095	2012-10-18	1	nose	Screen	SRR3729085	2012-05-25	30	nose	Screen	H119	no	29733	146	outlier, different CCs
SRR3731492	2012-10-18	1	nose	Screen	SRR3730550	2012-10-18	1	nose	Screen	H119	no	0	0	Included
SRR3731492	2012-10-18	1	nose	Screen	SRR3731671	2012-10-18	30	nose	Screen	H119	no	29802	0	outlier, different CCs
SRR3731492	2012-10-18	1	nose	Screen	SRR3731733	2012-10-18	1	nose	Screen	H119	no	0	0	Included
SRR3731492	2012-10-18	1	nose	Screen	SRR3731556	2012-11-08	30	nose	Screen	H119	no	29755	21	outlier, different CCs
SRR3731492	2012-10-18	1	nose	Screen	SRR3728597	2012-12-13	30	nose	Screen	H119	no	29734	56	outlier, different CCs
SRR3731492	2012-10-18	1	nose	Screen	SRR3730595	2012-05-25	30	nose	Screen	H119	no	29770	146	outlier, different CCs
SRR3731492	2012-10-18	1	nose	Screen	SRR3729085	2012-05-25	30	nose	Screen	H119	no	29716	146	outlier, different CCs
SRR3730550	2012-10-18	1	nose	Screen	SRR3731671	2012-10-18	30	nose	Screen	H119	no	29815	0	outlier, different CCs
SRR3730550	2012-10-18	1	nose	Screen	SRR3731733	2012-10-18	1	nose	Screen	H119	no	0	0	Included
SRR3730550	2012-10-18	1	nose	Screen	SRR3731556	2012-11-08	30	nose	Screen	H119	no	29772	21	outlier, different CCs
SRR3730550	2012-10-18	1	nose	Screen	SRR3728597	2012-12-13	30	nose	Screen	H119	no	29751	56	outlier, different CCs
SRR3730550	2012-10-18	1	nose	Screen	SRR3730595	2012-05-25	30	nose	Screen	H119	no	29783	146	outlier, different CCs
SRR3730550	2012-10-18	1	nose	Screen	SRR3729085	2012-05-25	30	nose	Screen	H119	no	29729	146	outlier, different CCs
SRR3731733	2012-10-18	1	nose	Screen	SRR3731556	2012-11-08	30	nose	Screen	H119	no	29763	21	outlier, different CCs
SRR3731733	2012-10-18	1	nose	Screen	SRR3728597	2012-12-13	30	nose	Screen	H119	no	29743	56	outlier, different CCs
SRR3731733	2012-10-18	1	nose	Screen	SRR3730595	2012-05-25	30	nose	Screen	H119	no	29775	146	outlier, different CCs
SRR3731733	2012-10-18	1	nose	Screen	SRR3729085	2012-05-25	30	nose	Screen	H119	no	29721	146	outlier, different CCs
SRR3728665	2012-09-10	1	throat	Screen	SRR3729197	2012-09-10	22	throat	Screen	H121	no	21502	0	outlier, different CCs
SRR3728702	2012-09-11	1	throat	Screen	SRR3729144	2011-11-26	1	nose	Screen	H123	no	1	290	Included
SRR3728702	2012-09-11	1	throat	Screen	SRR3731803	2012-02-01	22	nose	Screen	H123	no	21630	223	outlier, different CCs
SRR3728702	2012-09-11	1	throat	Screen	SRR3731460	2012-04-16	22	nose	Screen	H123	no	21625	148	outlier, different CCs
SRR3728702	2012-09-11	1	throat	Screen	SRR3730745	2012-05-15	22	nose	Screen	H123	no	21608	119	outlier, different CCs
SRR3728702	2012-09-11	1	throat	Screen	SRR3731538	2012-06-19	22	nose	Screen	H123	no	21627	84	outlier, different CCs
SRR3728702	2012-09-11	1	throat	Screen	SRR3729210	2012-07-10	22	nose	Screen	H123	no	21624	63	outlier, different CCs
SRR3728702	2012-09-11	1	throat	Screen	SRR3728755	2012-08-14	1	nose	Screen	H123	no	1	28	Included
SRR3728702	2012-09-11	1	throat	Screen	SRR3730606	2012-09-11	1	nose	Screen	H123	no	1	0	Included
SRR3728702	2012-09-11	1	throat	Screen	SRR3731773	2012-10-02	1	nose	Screen	H123	no	2	21	Included
SRR3728702	2012-09-11	1	throat	Screen	SRR3729394	2012-11-27	1	nose	Screen	H123	no	5	77	Included
SRR3729144	2011-11-26	1	nose	Screen	SRR3731803	2012-02-01	22	nose	Screen	H123	no	21620	67	outlier, different CCs
SRR3729144	2011-11-26	1	nose	Screen	SRR3731460	2012-04-16	22	nose	Screen	H123	no	21615	142	outlier, different CCs
SRR3729144	2011-11-26	1	nose	Screen	SRR3730745	2012-05-15	22	nose	Screen	H123	no	21598	171	outlier, different CCs
SRR3729144	2011-11-26	1	nose	Screen	SRR3731538	2012-06-19	22	nose	Screen	H123	no	21617	206	outlier, different CCs
SRR3729144	2011-11-26	1	nose	Screen	SRR3729210	2012-07-10	22	nose	Screen	H123	no	21614	227	outlier, different CCs
SRR3729144	2011-11-26	1	nose	Screen	SRR3728755	2012-08-14	1	nose	Screen	H123	no	0	262	Included
SRR3729144	2011-11-26	1	nose	Screen	SRR3730606	2012-09-11	1	nose	Screen	H123	no	0	290	Included
SRR3729144	2011-11-26	1	nose	Screen	SRR3731773	2012-10-02	1	nose	Screen	H123	no	1	311	Included
SRR3729144	2011-11-26	1	nose	Screen	SRR3729394	2012-11-27	1	nose	Screen	H123	no	4	367	Included
SRR3728755	2012-08-14	1	nose	Screen	SRR3730606	2012-09-11	1	nose	Screen	H123	no	0	28	Included
SRR3728755	2012-08-14	1	nose	Screen	SRR3731773	2012-10-02	1	nose	Screen	H123	no	1	49	Included
SRR3728755	2012-08-14	1	nose	Screen	SRR3729394	2012-11-27	1	nose	Screen	H123	no	4	105	Included
SRR3730606	2012-09-11	1	nose	Screen	SRR3731773	2012-10-02	1	nose	Screen	H123	no	1	21	Included
SRR3730606	2012-09-11	1	nose	Screen	SRR3729394	2012-11-27	1	nose	Screen	H123	no	4	77	Included
SRR3731773	2012-10-02	1	nose	Screen	SRR3729394	2012-11-27	1	nose	Screen	H123	no	5	56	Included
SRR3728612	2011-11-29	1	throat	Screen	SRR3728586	2012-09-25	1	throat	Screen	H127	no	9	301	Included
SRR3728612	2011-11-29	1	throat	Screen	SRR3728954	2012-08-08	5	nose	Screen	H127	no	13752	253	outlier, different CCs
SRR3728612	2011-11-29	1	throat	Screen	SRR3729114	2012-10-16	22	nose	Screen	H127	no	24122	322	outlier, different CCs
SRR3728586	2012-09-25	1	throat	Screen	SRR3728954	2012-08-08	5	nose	Screen	H127	no	13743	48	outlier, different CCs
SRR3728586	2012-09-25	1	throat	Screen	SRR3729114	2012-10-16	22	nose	Screen	H127	no	24147	21	outlier, different CCs
SRR3728404	2012-04-29	1	nose	Screen	SRR3728944	2012-12-13	123	nose	Screen	H155	no	23766	228	outlier, different CCs
SRR3730421	2012-04-19	1	throat	Screen	SRR3731762	2011-12-09	1	nose	Screen	H160	no	0	132	Included
SRR3730421	2012-04-19	1	throat	Screen	SRR3731501	2012-01-05	1	nose	Screen	H160	no	0	105	Included
SRR3730421	2012-04-19	1	throat	Screen	SRR3730646	2012-05-15	5	nose	Screen	H160	no	11444	26	outlier, different CCs
SRR3731762	2011-12-09	1	nose	Screen	SRR3731501	2012-01-05	1	nose	Screen	H160	no	0	27	Included
SRR3731762	2011-12-09	1	nose	Screen	SRR3730646	2012-05-15	5	nose	Screen	H160	no	11464	158	outlier, different CCs
SRR3731501	2012-01-05	1	nose	Screen	SRR3730646	2012-05-15	5	nose	Screen	H160	no	11458	131	outlier, different CCs
SRR3731504	2011-11-01	1	throat	Screen	SRR3728492	2011-11-01	1	armpit	Screen	H180	no	5	0	Included
SRR3731504	2011-11-01	1	throat	Screen	SRR3730789	2011-11-01	1	groin	Screen	H180	no	4	0	Included
SRR3731504	2011-11-01	1	throat	Screen	SRR3729404	2012-04-29	1	throat	Screen	H180	no	5	180	Included
SRR3731504	2011-11-01	1	throat	Screen	SRR3731491	2012-09-04	1	throat	Screen	H180	no	5	308	Included
SRR3731504	2011-11-01	1	throat	Screen	SRR3730921	2011-11-01	1	nose	Screen	H180	no	9	0	Included
SRR3731504	2011-11-01	1	throat	Screen	SRR3731344	2011-12-02	1	nose	Screen	H180	no	10	31	Included
SRR3731504	2011-11-01	1	throat	Screen	SRR3729155	2012-01-09	1	nose	Screen	H180	no	6	69	Included
SRR3731504	2011-11-01	1	throat	Screen	SRR3728743	2012-02-01	1	nose	Screen	H180	no	11	92	Included
SRR3731504	2011-11-01	1	throat	Screen	SRR3731876	2012-02-22	1	nose	Screen	H180	no	11	113	Included
SRR3731504	2011-11-01	1	throat	Screen	SRR3731449	2012-04-29	1	nose	Screen	H180	no	11	180	Included
SRR3731504	2011-11-01	1	throat	Screen	SRR3731921	2012-05-23	1	nose	Screen	H180	no	12	204	Included
SRR3731504	2011-11-01	1	throat	Screen	SRR3731913	2012-06-14	1	nose	Screen	H180	no	12	226	Included
SRR3731504	2011-11-01	1	throat	Screen	SRR3731772	2012-07-14	1	nose	Screen	H180	no	6	256	Included
SRR3731504	2011-11-01	1	throat	Screen	SRR3728916	2012-08-07	1	nose	Screen	H180	no	6	280	Included
SRR3731504	2011-11-01	1	throat	Screen	SRR3731807	2012-09-04	1	nose	Screen	H180	no	6	308	Included
SRR3731504	2011-11-01	1	throat	Screen	SRR3729136	2012-10-16	1	nose	Screen	H180	no	6	350	Included
SRR3731504	2011-11-01	1	throat	Screen	SRR3729019	2012-11-06	1	nose	Screen	H180	no	6	371	Included
SRR3731504	2011-11-01	1	throat	Screen	SRR3730632	2011-11-02	1	nose	Screen	H180	no	6	1	Included
SRR3731504	2011-11-01	1	throat	Screen	SRR3730904	2011-11-02	1	nose	Screen	H180	no	1	1	Included
SRR3731504	2011-11-01	1	throat	Screen	SRR3730531	2011-11-02	1	nose	Screen	H180	no	9	1	Included
SRR3728492	2011-11-01	1	armpit	Screen	SRR3730789	2011-11-01	1	groin	Screen	H180	no	3	0	Included
SRR3728492	2011-11-01	1	armpit	Screen	SRR3729404	2012-04-29	1	throat	Screen	H180	no	0	180	Included
SRR3728492	2011-11-01	1	armpit	Screen	SRR3731491	2012-09-04	1	throat	Screen	H180	no	0	308	Included
SRR3728492	2011-11-01	1	armpit	Screen	SRR3730921	2011-11-01	1	nose	Screen	H180	no	4	0	Included
SRR3728492	2011-11-01	1	armpit	Screen	SRR3731344	2011-12-02	1	nose	Screen	H180	no	5	31	Included
SRR3728492	2011-11-01	1	armpit	Screen	SRR3729155	2012-01-09	1	nose	Screen	H180	no	1	69	Included
SRR3728492	2011-11-01	1	armpit	Screen	SRR3728743	2012-02-01	1	nose	Screen	H180	no	6	92	Included
SRR3728492	2011-11-01	1	armpit	Screen	SRR3731876	2012-02-22	1	nose	Screen	H180	no	6	113	Included
SRR3728492	2011-11-01	1	armpit	Screen	SRR3731449	2012-04-29	1	nose	Screen	H180	no	6	180	Included
SRR3728492	2011-11-01	1	armpit	Screen	SRR3731921	2012-05-23	1	nose	Screen	H180	no	7	204	Included
SRR3728492	2011-11-01	1	armpit	Screen	SRR3731913	2012-06-14	1	nose	Screen	H180	no	7	226	Included
SRR3728492	2011-11-01	1	armpit	Screen	SRR3731772	2012-07-14	1	nose	Screen	H180	no	1	256	Included
SRR3728492	2011-11-01	1	armpit	Screen	SRR3728916	2012-08-07	1	nose	Screen	H180	no	1	280	Included
SRR3728492	2011-11-01	1	armpit	Screen	SRR3731807	2012-09-04	1	nose	Screen	H180	no	1	308	Included
SRR3728492	2011-11-01	1	armpit	Screen	SRR3729136	2012-10-16	1	nose	Screen	H180	no	1	350	Included
SRR3728492	2011-11-01	1	armpit	Screen	SRR3729019	2012-11-06	1	nose	Screen	H180	no	1	371	Included
SRR3728492	2011-11-01	1	armpit	Screen	SRR3730632	2011-11-02	1	nose	Screen	H180	no	3	1	Included
SRR3728492	2011-11-01	1	armpit	Screen	SRR3730904	2011-11-02	1	nose	Screen	H180	no	4	1	Included
SRR3728492	2011-11-01	1	armpit	Screen	SRR3730531	2011-11-02	1	nose	Screen	H180	no	4	1	Included
SRR3730789	2011-11-01	1	groin	Screen	SRR3729404	2012-04-29	1	throat	Screen	H180	no	3	180	Included
SRR3730789	2011-11-01	1	groin	Screen	SRR3731491	2012-09-04	1	throat	Screen	H180	no	3	308	Included
SRR3730789	2011-11-01	1	groin	Screen	SRR3730921	2011-11-01	1	nose	Screen	H180	no	7	0	Included
SRR3730789	2011-11-01	1	groin	Screen	SRR3731344	2011-12-02	1	nose	Screen	H180	no	8	31	Included
SRR3730789	2011-11-01	1	groin	Screen	SRR3729155	2012-01-09	1	nose	Screen	H180	no	4	69	Included
SRR3730789	2011-11-01	1	groin	Screen	SRR3728743	2012-02-01	1	nose	Screen	H180	no	9	92	Included
SRR3730789	2011-11-01	1	groin	Screen	SRR3731876	2012-02-22	1	nose	Screen	H180	no	9	113	Included
SRR3730789	2011-11-01	1	groin	Screen	SRR3731449	2012-04-29	1	nose	Screen	H180	no	9	180	Included
SRR3730789	2011-11-01	1	groin	Screen	SRR3731921	2012-05-23	1	nose	Screen	H180	no	10	204	Included
SRR3730789	2011-11-01	1	groin	Screen	SRR3731913	2012-06-14	1	nose	Screen	H180	no	10	226	Included
SRR3730789	2011-11-01	1	groin	Screen	SRR3731772	2012-07-14	1	nose	Screen	H180	no	4	256	Included
SRR3730789	2011-11-01	1	groin	Screen	SRR3728916	2012-08-07	1	nose	Screen	H180	no	4	280	Included
SRR3730789	2011-11-01	1	groin	Screen	SRR3731807	2012-09-04	1	nose	Screen	H180	no	4	308	Included
SRR3730789	2011-11-01	1	groin	Screen	SRR3729136	2012-10-16	1	nose	Screen	H180	no	4	350	Included
SRR3730789	2011-11-01	1	groin	Screen	SRR3729019	2012-11-06	1	nose	Screen	H180	no	4	371	Included
SRR3730789	2011-11-01	1	groin	Screen	SRR3730632	2011-11-02	1	nose	Screen	H180	no	5	1	Included
SRR3730789	2011-11-01	1	groin	Screen	SRR3730904	2011-11-02	1	nose	Screen	H180	no	3	1	Included
SRR3730789	2011-11-01	1	groin	Screen	SRR3730531	2011-11-02	1	nose	Screen	H180	no	7	1	Included
SRR3729404	2012-04-29	1	throat	Screen	SRR3731491	2012-09-04	1	throat	Screen	H180	no	0	128	Included
SRR3729404	2012-04-29	1	throat	Screen	SRR3730921	2011-11-01	1	nose	Screen	H180	no	2	180	Included
SRR3729404	2012-04-29	1	throat	Screen	SRR3731344	2011-12-02	1	nose	Screen	H180	no	3	149	Included
SRR3729404	2012-04-29	1	throat	Screen	SRR3729155	2012-01-09	1	nose	Screen	H180	no	1	111	Included
SRR3729404	2012-04-29	1	throat	Screen	SRR3728743	2012-02-01	1	nose	Screen	H180	no	4	88	Included
SRR3729404	2012-04-29	1	throat	Screen	SRR3731876	2012-02-22	1	nose	Screen	H180	no	4	67	Included
SRR3729404	2012-04-29	1	throat	Screen	SRR3731449	2012-04-29	1	nose	Screen	H180	no	4	0	Included
SRR3729404	2012-04-29	1	throat	Screen	SRR3731921	2012-05-23	1	nose	Screen	H180	no	5	24	Included
SRR3729404	2012-04-29	1	throat	Screen	SRR3731913	2012-06-14	1	nose	Screen	H180	no	5	46	Included
SRR3729404	2012-04-29	1	throat	Screen	SRR3731772	2012-07-14	1	nose	Screen	H180	no	1	76	Included
SRR3729404	2012-04-29	1	throat	Screen	SRR3728916	2012-08-07	1	nose	Screen	H180	no	1	100	Included
SRR3729404	2012-04-29	1	throat	Screen	SRR3731807	2012-09-04	1	nose	Screen	H180	no	1	128	Included
SRR3729404	2012-04-29	1	throat	Screen	SRR3729136	2012-10-16	1	nose	Screen	H180	no	1	170	Included
SRR3729404	2012-04-29	1	throat	Screen	SRR3729019	2012-11-06	1	nose	Screen	H180	no	1	191	Included
SRR3729404	2012-04-29	1	throat	Screen	SRR3730632	2011-11-02	1	nose	Screen	H180	no	1	179	Included
SRR3729404	2012-04-29	1	throat	Screen	SRR3730904	2011-11-02	1	nose	Screen	H180	no	4	179	Included
SRR3729404	2012-04-29	1	throat	Screen	SRR3730531	2011-11-02	1	nose	Screen	H180	no	2	179	Included
SRR3731491	2012-09-04	1	throat	Screen	SRR3730921	2011-11-01	1	nose	Screen	H180	no	4	308	Included
SRR3731491	2012-09-04	1	throat	Screen	SRR3731344	2011-12-02	1	nose	Screen	H180	no	5	277	Included
SRR3731491	2012-09-04	1	throat	Screen	SRR3729155	2012-01-09	1	nose	Screen	H180	no	1	239	Included
SRR3731491	2012-09-04	1	throat	Screen	SRR3728743	2012-02-01	1	nose	Screen	H180	no	6	216	Included
SRR3731491	2012-09-04	1	throat	Screen	SRR3731876	2012-02-22	1	nose	Screen	H180	no	6	195	Included
SRR3731491	2012-09-04	1	throat	Screen	SRR3731449	2012-04-29	1	nose	Screen	H180	no	6	128	Included
SRR3731491	2012-09-04	1	throat	Screen	SRR3731921	2012-05-23	1	nose	Screen	H180	no	7	104	Included
SRR3731491	2012-09-04	1	throat	Screen	SRR3731913	2012-06-14	1	nose	Screen	H180	no	7	82	Included
SRR3731491	2012-09-04	1	throat	Screen	SRR3731772	2012-07-14	1	nose	Screen	H180	no	1	52	Included
SRR3731491	2012-09-04	1	throat	Screen	SRR3728916	2012-08-07	1	nose	Screen	H180	no	1	28	Included
SRR3731491	2012-09-04	1	throat	Screen	SRR3731807	2012-09-04	1	nose	Screen	H180	no	0	0	Included
SRR3731491	2012-09-04	1	throat	Screen	SRR3729136	2012-10-16	1	nose	Screen	H180	no	1	42	Included
SRR3731491	2012-09-04	1	throat	Screen	SRR3729019	2012-11-06	1	nose	Screen	H180	no	1	63	Included
SRR3731491	2012-09-04	1	throat	Screen	SRR3730632	2011-11-02	1	nose	Screen	H180	no	3	307	Included
SRR3731491	2012-09-04	1	throat	Screen	SRR3730904	2011-11-02	1	nose	Screen	H180	no	4	307	Included
SRR3731491	2012-09-04	1	throat	Screen	SRR3730531	2011-11-02	1	nose	Screen	H180	no	4	307	Included
SRR3730921	2011-11-01	1	nose	Screen	SRR3731344	2011-12-02	1	nose	Screen	H180	no	1	31	Included
SRR3730921	2011-11-01	1	nose	Screen	SRR3729155	2012-01-09	1	nose	Screen	H180	no	5	69	Included
SRR3730921	2011-11-01	1	nose	Screen	SRR3728743	2012-02-01	1	nose	Screen	H180	no	2	92	Included
SRR3730921	2011-11-01	1	nose	Screen	SRR3731876	2012-02-22	1	nose	Screen	H180	no	2	113	Included
SRR3730921	2011-11-01	1	nose	Screen	SRR3731449	2012-04-29	1	nose	Screen	H180	no	2	180	Included
SRR3730921	2011-11-01	1	nose	Screen	SRR3731921	2012-05-23	1	nose	Screen	H180	no	3	204	Included
SRR3730921	2011-11-01	1	nose	Screen	SRR3731913	2012-06-14	1	nose	Screen	H180	no	3	226	Included
SRR3730921	2011-11-01	1	nose	Screen	SRR3731772	2012-07-14	1	nose	Screen	H180	no	5	256	Included
SRR3730921	2011-11-01	1	nose	Screen	SRR3728916	2012-08-07	1	nose	Screen	H180	no	5	280	Included
SRR3730921	2011-11-01	1	nose	Screen	SRR3731807	2012-09-04	1	nose	Screen	H180	no	5	308	Included
SRR3730921	2011-11-01	1	nose	Screen	SRR3729136	2012-10-16	1	nose	Screen	H180	no	5	350	Included
SRR3730921	2011-11-01	1	nose	Screen	SRR3729019	2012-11-06	1	nose	Screen	H180	no	5	371	Included
SRR3730921	2011-11-01	1	nose	Screen	SRR3730632	2011-11-02	1	nose	Screen	H180	no	0	1	Included
SRR3730921	2011-11-01	1	nose	Screen	SRR3730904	2011-11-02	1	nose	Screen	H180	no	8	1	Included
SRR3730921	2011-11-01	1	nose	Screen	SRR3730531	2011-11-02	1	nose	Screen	H180	no	0	1	Included
SRR3731344	2011-12-02	1	nose	Screen	SRR3729155	2012-01-09	1	nose	Screen	H180	no	6	38	Included
SRR3731344	2011-12-02	1	nose	Screen	SRR3728743	2012-02-01	1	nose	Screen	H180	no	1	61	Included
SRR3731344	2011-12-02	1	nose	Screen	SRR3731876	2012-02-22	1	nose	Screen	H180	no	1	82	Included
SRR3731344	2011-12-02	1	nose	Screen	SRR3731449	2012-04-29	1	nose	Screen	H180	no	1	149	Included
SRR3731344	2011-12-02	1	nose	Screen	SRR3731921	2012-05-23	1	nose	Screen	H180	no	2	173	Included
SRR3731344	2011-12-02	1	nose	Screen	SRR3731913	2012-06-14	1	nose	Screen	H180	no	2	195	Included
SRR3731344	2011-12-02	1	nose	Screen	SRR3731772	2012-07-14	1	nose	Screen	H180	no	6	225	Included
SRR3731344	2011-12-02	1	nose	Screen	SRR3728916	2012-08-07	1	nose	Screen	H180	no	6	249	Included
SRR3731344	2011-12-02	1	nose	Screen	SRR3731807	2012-09-04	1	nose	Screen	H180	no	6	277	Included
SRR3731344	2011-12-02	1	nose	Screen	SRR3729136	2012-10-16	1	nose	Screen	H180	no	6	319	Included
SRR3731344	2011-12-02	1	nose	Screen	SRR3729019	2012-11-06	1	nose	Screen	H180	no	6	340	Included
SRR3731344	2011-12-02	1	nose	Screen	SRR3730632	2011-11-02	1	nose	Screen	H180	no	1	30	Included
SRR3731344	2011-12-02	1	nose	Screen	SRR3730904	2011-11-02	1	nose	Screen	H180	no	9	30	Included
SRR3731344	2011-12-02	1	nose	Screen	SRR3730531	2011-11-02	1	nose	Screen	H180	no	1	30	Included
SRR3729155	2012-01-09	1	nose	Screen	SRR3728743	2012-02-01	1	nose	Screen	H180	no	7	23	Included
SRR3729155	2012-01-09	1	nose	Screen	SRR3731876	2012-02-22	1	nose	Screen	H180	no	7	44	Included
SRR3729155	2012-01-09	1	nose	Screen	SRR3731449	2012-04-29	1	nose	Screen	H180	no	7	111	Included
SRR3729155	2012-01-09	1	nose	Screen	SRR3731921	2012-05-23	1	nose	Screen	H180	no	8	135	Included
SRR3729155	2012-01-09	1	nose	Screen	SRR3731913	2012-06-14	1	nose	Screen	H180	no	8	157	Included
SRR3729155	2012-01-09	1	nose	Screen	SRR3731772	2012-07-14	1	nose	Screen	H180	no	2	187	Included
SRR3729155	2012-01-09	1	nose	Screen	SRR3728916	2012-08-07	1	nose	Screen	H180	no	2	211	Included
SRR3729155	2012-01-09	1	nose	Screen	SRR3731807	2012-09-04	1	nose	Screen	H180	no	2	239	Included
SRR3729155	2012-01-09	1	nose	Screen	SRR3729136	2012-10-16	1	nose	Screen	H180	no	2	281	Included
SRR3729155	2012-01-09	1	nose	Screen	SRR3729019	2012-11-06	1	nose	Screen	H180	no	2	302	Included
SRR3729155	2012-01-09	1	nose	Screen	SRR3730632	2011-11-02	1	nose	Screen	H180	no	4	68	Included
SRR3729155	2012-01-09	1	nose	Screen	SRR3730904	2011-11-02	1	nose	Screen	H180	no	5	68	Included
SRR3729155	2012-01-09	1	nose	Screen	SRR3730531	2011-11-02	1	nose	Screen	H180	no	5	68	Included
SRR3728743	2012-02-01	1	nose	Screen	SRR3731876	2012-02-22	1	nose	Screen	H180	no	0	21	Included
SRR3728743	2012-02-01	1	nose	Screen	SRR3731449	2012-04-29	1	nose	Screen	H180	no	0	88	Included
SRR3728743	2012-02-01	1	nose	Screen	SRR3731921	2012-05-23	1	nose	Screen	H180	no	1	112	Included
SRR3728743	2012-02-01	1	nose	Screen	SRR3731913	2012-06-14	1	nose	Screen	H180	no	1	134	Included
SRR3728743	2012-02-01	1	nose	Screen	SRR3731772	2012-07-14	1	nose	Screen	H180	no	7	164	Included
SRR3728743	2012-02-01	1	nose	Screen	SRR3728916	2012-08-07	1	nose	Screen	H180	no	7	188	Included
SRR3728743	2012-02-01	1	nose	Screen	SRR3731807	2012-09-04	1	nose	Screen	H180	no	7	216	Included
SRR3728743	2012-02-01	1	nose	Screen	SRR3729136	2012-10-16	1	nose	Screen	H180	no	7	258	Included
SRR3728743	2012-02-01	1	nose	Screen	SRR3729019	2012-11-06	1	nose	Screen	H180	no	7	279	Included
SRR3728743	2012-02-01	1	nose	Screen	SRR3730632	2011-11-02	1	nose	Screen	H180	no	2	91	Included
SRR3728743	2012-02-01	1	nose	Screen	SRR3730904	2011-11-02	1	nose	Screen	H180	no	10	91	Included
SRR3728743	2012-02-01	1	nose	Screen	SRR3730531	2011-11-02	1	nose	Screen	H180	no	2	91	Included
SRR3731876	2012-02-22	1	nose	Screen	SRR3731449	2012-04-29	1	nose	Screen	H180	no	0	67	Included
SRR3731876	2012-02-22	1	nose	Screen	SRR3731921	2012-05-23	1	nose	Screen	H180	no	0	91	Included
SRR3731876	2012-02-22	1	nose	Screen	SRR3731913	2012-06-14	1	nose	Screen	H180	no	1	113	Included
SRR3731876	2012-02-22	1	nose	Screen	SRR3731772	2012-07-14	1	nose	Screen	H180	no	7	143	Included
SRR3731876	2012-02-22	1	nose	Screen	SRR3728916	2012-08-07	1	nose	Screen	H180	no	7	167	Included
SRR3731876	2012-02-22	1	nose	Screen	SRR3731807	2012-09-04	1	nose	Screen	H180	no	7	195	Included
SRR3731876	2012-02-22	1	nose	Screen	SRR3729136	2012-10-16	1	nose	Screen	H180	no	7	237	Included
SRR3731876	2012-02-22	1	nose	Screen	SRR3729019	2012-11-06	1	nose	Screen	H180	no	7	258	Included
SRR3731876	2012-02-22	1	nose	Screen	SRR3730632	2011-11-02	1	nose	Screen	H180	no	2	112	Included
SRR3731876	2012-02-22	1	nose	Screen	SRR3730904	2011-11-02	1	nose	Screen	H180	no	10	112	Included
SRR3731876	2012-02-22	1	nose	Screen	SRR3730531	2011-11-02	1	nose	Screen	H180	no	2	112	Included
SRR3731449	2012-04-29	1	nose	Screen	SRR3731921	2012-05-23	1	nose	Screen	H180	no	1	24	Included
SRR3731449	2012-04-29	1	nose	Screen	SRR3731913	2012-06-14	1	nose	Screen	H180	no	1	46	Included
SRR3731449	2012-04-29	1	nose	Screen	SRR3731772	2012-07-14	1	nose	Screen	H180	no	7	76	Included
SRR3731449	2012-04-29	1	nose	Screen	SRR3728916	2012-08-07	1	nose	Screen	H180	no	7	100	Included
SRR3731449	2012-04-29	1	nose	Screen	SRR3731807	2012-09-04	1	nose	Screen	H180	no	7	128	Included
SRR3731449	2012-04-29	1	nose	Screen	SRR3729136	2012-10-16	1	nose	Screen	H180	no	7	170	Included
SRR3731449	2012-04-29	1	nose	Screen	SRR3729019	2012-11-06	1	nose	Screen	H180	no	7	191	Included
SRR3731449	2012-04-29	1	nose	Screen	SRR3730632	2011-11-02	1	nose	Screen	H180	no	2	179	Included
SRR3731449	2012-04-29	1	nose	Screen	SRR3730904	2011-11-02	1	nose	Screen	H180	no	10	179	Included
SRR3731449	2012-04-29	1	nose	Screen	SRR3730531	2011-11-02	1	nose	Screen	H180	no	2	179	Included
SRR3731921	2012-05-23	1	nose	Screen	SRR3731913	2012-06-14	1	nose	Screen	H180	no	2	22	Included
SRR3731921	2012-05-23	1	nose	Screen	SRR3731772	2012-07-14	1	nose	Screen	H180	no	8	52	Included
SRR3731921	2012-05-23	1	nose	Screen	SRR3728916	2012-08-07	1	nose	Screen	H180	no	8	76	Included
SRR3731921	2012-05-23	1	nose	Screen	SRR3731807	2012-09-04	1	nose	Screen	H180	no	8	104	Included
SRR3731921	2012-05-23	1	nose	Screen	SRR3729136	2012-10-16	1	nose	Screen	H180	no	8	146	Included
SRR3731921	2012-05-23	1	nose	Screen	SRR3729019	2012-11-06	1	nose	Screen	H180	no	8	167	Included
SRR3731921	2012-05-23	1	nose	Screen	SRR3730632	2011-11-02	1	nose	Screen	H180	no	3	203	Included
SRR3731921	2012-05-23	1	nose	Screen	SRR3730904	2011-11-02	1	nose	Screen	H180	no	11	203	Included
SRR3731921	2012-05-23	1	nose	Screen	SRR3730531	2011-11-02	1	nose	Screen	H180	no	3	203	Included
SRR3731913	2012-06-14	1	nose	Screen	SRR3731772	2012-07-14	1	nose	Screen	H180	no	8	30	Included
SRR3731913	2012-06-14	1	nose	Screen	SRR3728916	2012-08-07	1	nose	Screen	H180	no	8	54	Included
SRR3731913	2012-06-14	1	nose	Screen	SRR3731807	2012-09-04	1	nose	Screen	H180	no	8	82	Included
SRR3731913	2012-06-14	1	nose	Screen	SRR3729136	2012-10-16	1	nose	Screen	H180	no	8	124	Included
SRR3731913	2012-06-14	1	nose	Screen	SRR3729019	2012-11-06	1	nose	Screen	H180	no	8	145	Included
SRR3731913	2012-06-14	1	nose	Screen	SRR3730632	2011-11-02	1	nose	Screen	H180	no	3	225	Included
SRR3731913	2012-06-14	1	nose	Screen	SRR3730904	2011-11-02	1	nose	Screen	H180	no	11	225	Included
SRR3731913	2012-06-14	1	nose	Screen	SRR3730531	2011-11-02	1	nose	Screen	H180	no	3	225	Included
SRR3731772	2012-07-14	1	nose	Screen	SRR3728916	2012-08-07	1	nose	Screen	H180	no	2	24	Included
SRR3731772	2012-07-14	1	nose	Screen	SRR3731807	2012-09-04	1	nose	Screen	H180	no	2	52	Included
SRR3731772	2012-07-14	1	nose	Screen	SRR3729136	2012-10-16	1	nose	Screen	H180	no	0	94	Included
SRR3731772	2012-07-14	1	nose	Screen	SRR3729019	2012-11-06	1	nose	Screen	H180	no	0	115	Included
SRR3731772	2012-07-14	1	nose	Screen	SRR3730632	2011-11-02	1	nose	Screen	H180	no	4	255	Included
SRR3731772	2012-07-14	1	nose	Screen	SRR3730904	2011-11-02	1	nose	Screen	H180	no	5	255	Included
SRR3731772	2012-07-14	1	nose	Screen	SRR3730531	2011-11-02	1	nose	Screen	H180	no	5	255	Included
SRR3728916	2012-08-07	1	nose	Screen	SRR3731807	2012-09-04	1	nose	Screen	H180	no	2	28	Included
SRR3728916	2012-08-07	1	nose	Screen	SRR3729136	2012-10-16	1	nose	Screen	H180	no	2	70	Included
SRR3728916	2012-08-07	1	nose	Screen	SRR3729019	2012-11-06	1	nose	Screen	H180	no	2	91	Included
SRR3728916	2012-08-07	1	nose	Screen	SRR3730632	2011-11-02	1	nose	Screen	H180	no	4	279	Included
SRR3728916	2012-08-07	1	nose	Screen	SRR3730904	2011-11-02	1	nose	Screen	H180	no	5	279	Included
SRR3728916	2012-08-07	1	nose	Screen	SRR3730531	2011-11-02	1	nose	Screen	H180	no	5	279	Included
SRR3731807	2012-09-04	1	nose	Screen	SRR3729136	2012-10-16	1	nose	Screen	H180	no	2	42	Included
SRR3731807	2012-09-04	1	nose	Screen	SRR3729019	2012-11-06	1	nose	Screen	H180	no	2	63	Included
SRR3731807	2012-09-04	1	nose	Screen	SRR3730632	2011-11-02	1	nose	Screen	H180	no	4	307	Included
SRR3731807	2012-09-04	1	nose	Screen	SRR3730904	2011-11-02	1	nose	Screen	H180	no	5	307	Included
SRR3731807	2012-09-04	1	nose	Screen	SRR3730531	2011-11-02	1	nose	Screen	H180	no	5	307	Included
SRR3729136	2012-10-16	1	nose	Screen	SRR3729019	2012-11-06	1	nose	Screen	H180	no	0	21	Included
SRR3729136	2012-10-16	1	nose	Screen	SRR3730632	2011-11-02	1	nose	Screen	H180	no	4	349	Included
SRR3729136	2012-10-16	1	nose	Screen	SRR3730904	2011-11-02	1	nose	Screen	H180	no	5	349	Included
SRR3729136	2012-10-16	1	nose	Screen	SRR3730531	2011-11-02	1	nose	Screen	H180	no	5	349	Included
SRR3729019	2012-11-06	1	nose	Screen	SRR3730632	2011-11-02	1	nose	Screen	H180	no	4	370	Included
SRR3729019	2012-11-06	1	nose	Screen	SRR3730904	2011-11-02	1	nose	Screen	H180	no	5	370	Included
SRR3729019	2012-11-06	1	nose	Screen	SRR3730531	2011-11-02	1	nose	Screen	H180	no	5	370	Included
SRR3730632	2011-11-02	1	nose	Screen	SRR3730904	2011-11-02	1	nose	Screen	H180	no	5	0	Included
SRR3730632	2011-11-02	1	nose	Screen	SRR3730531	2011-11-02	1	nose	Screen	H180	no	0	0	Included
SRR3730904	2011-11-02	1	nose	Screen	SRR3730531	2011-11-02	1	nose	Screen	H180	no	8	0	Included
SRR3730492	2011-11-04	1	throat	Screen	SRR3730682	2012-09-05	1	throat	Screen	H197	no	6	306	Included
SRR3730492	2011-11-04	1	throat	Screen	SRR3729112	2012-02-26	1	nose	Screen	H197	no	1	114	Included
SRR3730492	2011-11-04	1	throat	Screen	SRR3729142	2012-04-19	1	nose	Screen	H197	no	4	167	Included
SRR3730682	2012-09-05	1	throat	Screen	SRR3729112	2012-02-26	1	nose	Screen	H197	no	4	192	Included
SRR3730682	2012-09-05	1	throat	Screen	SRR3729142	2012-04-19	1	nose	Screen	H197	no	6	139	Included
SRR3729112	2012-02-26	1	nose	Screen	SRR3729142	2012-04-19	1	nose	Screen	H197	no	2	53	Included
SRR3728913	2011-11-02	1	groin	Screen	SRR3729490	2012-04-18	5	throat	Screen	H212	no	9909	168	outlier, different CCs
SRR3728913	2011-11-02	1	groin	Screen	SRR3728922	2011-11-02	5	nose	Screen	H212	no	9909	0	outlier, different CCs
SRR3728913	2011-11-02	1	groin	Screen	SRR3731910	2011-12-10	5	nose	Screen	H212	no	9914	38	outlier, different CCs
SRR3728913	2011-11-02	1	groin	Screen	SRR3729478	2012-01-03	5	nose	Screen	H212	no	9913	62	outlier, different CCs
SRR3728913	2011-11-02	1	groin	Screen	SRR3729466	2012-02-14	5	nose	Screen	H212	no	9910	104	outlier, different CCs
SRR3728913	2011-11-02	1	groin	Screen	SRR3729295	2012-02-29	5	nose	Screen	H212	no	9912	119	outlier, different CCs
SRR3728913	2011-11-02	1	groin	Screen	SRR3731432	2012-03-20	5	nose	Screen	H212	no	9915	139	outlier, different CCs
SRR3728913	2011-11-02	1	groin	Screen	SRR3728504	2012-04-18	5	nose	Screen	H212	no	9901	168	outlier, different CCs
SRR3728913	2011-11-02	1	groin	Screen	SRR3730590	2012-05-29	5	nose	Screen	H212	no	9895	209	outlier, different CCs
SRR3728913	2011-11-02	1	groin	Screen	SRR3730418	2012-06-22	5	nose	Screen	H212	no	9906	233	outlier, different CCs
SRR3728913	2011-11-02	1	groin	Screen	SRR3728530	2012-07-14	5	nose	Screen	H212	no	9913	255	outlier, different CCs
SRR3728913	2011-11-02	1	groin	Screen	SRR3731888	2012-08-07	5	nose	Screen	H212	no	9909	279	outlier, different CCs
SRR3728913	2011-11-02	1	groin	Screen	SRR3728949	2012-08-08	5	nose	Screen	H212	no	9901	280	outlier, different CCs
SRR3728913	2011-11-02	1	groin	Screen	SRR3729369	2012-08-08	5	nose	Screen	H212	no	9895	280	outlier, different CCs
SRR3730623	2012-10-09	1	throat	Screen	SRR3731499	2012-10-09	1	nose	Screen	H304	no	12	0	Included
SRR3730623	2012-10-09	1	throat	Screen	SRR3730689	2012-10-30	1	nose	Screen	H304	no	12	21	Included
SRR3730623	2012-10-09	1	throat	Screen	SRR3731421	2012-12-07	1	nose	Screen	H304	no	12	59	Included
SRR3731499	2012-10-09	1	nose	Screen	SRR3730689	2012-10-30	1	nose	Screen	H304	no	0	21	Included
SRR3731499	2012-10-09	1	nose	Screen	SRR3731421	2012-12-07	1	nose	Screen	H304	no	0	59	Included
SRR3730689	2012-10-30	1	nose	Screen	SRR3731421	2012-12-07	1	nose	Screen	H304	no	0	38	Included
SRR3730843	2012-10-16	1	throat	Screen	SRR3730439	2012-10-16	1	nose	Screen	H311	no	2	0	Included
SRR3730843	2012-10-16	1	throat	Screen	SRR3728991	2012-11-17	1	nose	Screen	H311	no	2	32	Included
SRR3730439	2012-10-16	1	nose	Screen	SRR3728991	2012-11-17	1	nose	Screen	H311	no	0	32	Included
SRR3729258	2012-03-11	101	nose	Screen	SRR3729455	2012-03-11	101	perineum	Screen	2058578	no	1	0	Included
SRR3731916	2012-10-22	101	nose	Screen	SRR3731518	2012-10-22	101	perineum	Screen	2431801	no	3	0	Included
SRR3731916	2012-10-22	101	nose	Screen	SRR3731503	2012-10-19	101	nose	Screen	2431801	no	2	3	Included
SRR3731916	2012-10-22	101	nose	Screen	SRR3731744	2012-10-22	101	nose	Screen	2431801	no	0	0	Included
SRR3731916	2012-10-22	101	nose	Screen	SRR3730890	2012-10-22	101	perineum	Screen	2431801	no	1	0	Included
SRR3731518	2012-10-22	101	perineum	Screen	SRR3731503	2012-10-19	101	nose	Screen	2431801	no	3	3	Included
SRR3731518	2012-10-22	101	perineum	Screen	SRR3731744	2012-10-22	101	nose	Screen	2431801	no	3	0	Included
SRR3731518	2012-10-22	101	perineum	Screen	SRR3730890	2012-10-22	101	perineum	Screen	2431801	no	0	0	Included
SRR3731503	2012-10-19	101	nose	Screen	SRR3731744	2012-10-22	101	nose	Screen	2431801	no	2	3	Included
SRR3731503	2012-10-19	101	nose	Screen	SRR3730890	2012-10-22	101	perineum	Screen	2431801	no	1	3	Included
SRR3731744	2012-10-22	101	nose	Screen	SRR3730890	2012-10-22	101	perineum	Screen	2431801	no	1	0	Included
SRR3728626	2012-09-03	101	nose	Screen	SRR3730437	2012-09-17	101	nose	Screen	2440689	no	6	14	Included
SRR3730903	2012-10-10	101	groin	Screen	SRR3728917	2012-10-13	101	nose	Screen	2956857	yes	0	3	Included
SRR3730903	2012-10-10	101	groin	Screen	SRR3729349	2012-10-12	101	wound	Clinical	2956857	yes	3	2	Included
SRR3728917	2012-10-13	101	nose	Screen	SRR3729349	2012-10-12	101	wound	Clinical	2956857	yes	3	1	Included
SRR3729129	2012-01-11	101	nose	Screen	SRR3731483	2012-01-15	101	nose	Screen	3271684	no	0	4	Included
SRR3731797	2012-10-15	101	perineum	Screen	SRR3730713	2012-10-17	101	nose	Screen	3452746	no	0	2	Included
SRR3730704	2011-11-10	101	throat	Screen	SRR3730577	2011-11-10	97	throat	Screen	H199	no	6322	0	outlier, different CCs
SRR3730704	2011-11-10	101	throat	Screen	SRR3731862	2012-09-04	101	throat	Screen	H199	no	2	299	Included
SRR3730704	2011-11-10	101	throat	Screen	SRR3729471	2011-11-10	97	nose	Screen	H199	no	10989	0	outlier, different CCs
SRR3730704	2011-11-10	101	throat	Screen	SRR3729145	2011-12-13	97	nose	Screen	H199	no	10987	33	outlier, different CCs
SRR3730704	2011-11-10	101	throat	Screen	SRR3730801	2012-01-12	97	nose	Screen	H199	no	10990	63	outlier, different CCs
SRR3730704	2011-11-10	101	throat	Screen	SRR3730420	2012-02-07	97	nose	Screen	H199	no	10985	89	outlier, different CCs
SRR3730704	2011-11-10	101	throat	Screen	SRR3728529	2012-03-06	97	nose	Screen	H199	no	10984	117	outlier, different CCs
SRR3730704	2011-11-10	101	throat	Screen	SRR3729474	2012-03-27	97	nose	Screen	H199	no	11000	138	outlier, different CCs
SRR3730704	2011-11-10	101	throat	Screen	SRR3728436	2012-06-12	97	nose	Screen	H199	no	10985	215	outlier, different CCs
SRR3730704	2011-11-10	101	throat	Screen	SRR3728992	2012-07-11	97	nose	Screen	H199	no	10988	244	outlier, different CCs
SRR3730704	2011-11-10	101	throat	Screen	SRR3729227	2012-08-07	97	nose	Screen	H199	no	10977	271	outlier, different CCs
SRR3730704	2011-11-10	101	throat	Screen	SRR3729214	2012-09-04	97	nose	Screen	H199	no	10976	299	outlier, different CCs
SRR3730704	2011-11-10	101	throat	Screen	SRR3730877	2012-10-03	97	nose	Screen	H199	no	10988	328	outlier, different CCs
SRR3730704	2011-11-10	101	throat	Screen	SRR3729299	2012-11-16	12	nose	Screen	H199	no	11418	372	outlier, different CCs
SRR3730704	2011-11-10	101	throat	Screen	SRR3731475	2012-11-29	12	nose	Screen	H199	no	11425	385	outlier, different CCs
SRR3730704	2011-11-10	101	throat	Screen	SRR3729487	2011-11-10	97	nose	Screen	H199	no	10992	0	outlier, different CCs
SRR3730704	2011-11-10	101	throat	Screen	SRR3729402	2011-11-11	97	nose	Screen	H199	no	10973	1	outlier, different CCs
SRR3731862	2012-09-04	101	throat	Screen	SRR3729471	2011-11-10	97	nose	Screen	H199	no	11006	299	outlier, different CCs
SRR3731862	2012-09-04	101	throat	Screen	SRR3729145	2011-12-13	97	nose	Screen	H199	no	11004	266	outlier, different CCs
SRR3731862	2012-09-04	101	throat	Screen	SRR3730801	2012-01-12	97	nose	Screen	H199	no	11007	236	outlier, different CCs
SRR3731862	2012-09-04	101	throat	Screen	SRR3730420	2012-02-07	97	nose	Screen	H199	no	11002	210	outlier, different CCs
SRR3731862	2012-09-04	101	throat	Screen	SRR3728529	2012-03-06	97	nose	Screen	H199	no	11001	182	outlier, different CCs
SRR3731862	2012-09-04	101	throat	Screen	SRR3729474	2012-03-27	97	nose	Screen	H199	no	11017	161	outlier, different CCs
SRR3731862	2012-09-04	101	throat	Screen	SRR3728436	2012-06-12	97	nose	Screen	H199	no	11002	84	outlier, different CCs
SRR3731862	2012-09-04	101	throat	Screen	SRR3728992	2012-07-11	97	nose	Screen	H199	no	11005	55	outlier, different CCs
SRR3731862	2012-09-04	101	throat	Screen	SRR3729227	2012-08-07	97	nose	Screen	H199	no	10994	28	outlier, different CCs
SRR3731862	2012-09-04	101	throat	Screen	SRR3729214	2012-09-04	97	nose	Screen	H199	no	10993	0	outlier, different CCs
SRR3731862	2012-09-04	101	throat	Screen	SRR3730877	2012-10-03	97	nose	Screen	H199	no	11005	29	outlier, different CCs
SRR3731862	2012-09-04	101	throat	Screen	SRR3729299	2012-11-16	12	nose	Screen	H199	no	11436	73	outlier, different CCs
SRR3731862	2012-09-04	101	throat	Screen	SRR3731475	2012-11-29	12	nose	Screen	H199	no	11443	86	outlier, different CCs
SRR3731862	2012-09-04	101	throat	Screen	SRR3729487	2011-11-10	97	nose	Screen	H199	no	11009	299	outlier, different CCs
SRR3731862	2012-09-04	101	throat	Screen	SRR3729402	2011-11-11	97	nose	Screen	H199	no	10990	298	outlier, different CCs
SRR3728659	2012-09-03	12	nose	Screen	SRR3728544	2012-09-01	12	nose	Screen	2206902	no	0	2	Included
SRR3728397	2012-07-21	12	nose	Screen	SRR3731695	2012-07-25	12	respiratory sample	Clinical	2669003	yes	2	4	Included
SRR3728397	2012-07-21	12	nose	Screen	SRR3730692	2012-07-25	12	respiratory sample	Clinical	2669003	yes	2	4	Included
SRR3728397	2012-07-21	12	nose	Screen	SRR3728962	2012-07-25	12	respiratory sample	Clinical	2669003	yes	2	4	Included
SRR3728397	2012-07-21	12	nose	Screen	SRR3728523	2012-07-25	59	respiratory sample	Clinical	2669003	yes	23911	4	outlier, different CCs
SRR3728397	2012-07-21	12	nose	Screen	SRR3729078	2012-07-25	12	respiratory sample	Clinical	2669003	yes	2	4	Included
SRR3728397	2012-07-21	12	nose	Screen	SRR3729347	2012-07-25	12	respiratory sample	Clinical	2669003	yes	2	4	Included
SRR3731695	2012-07-25	12	respiratory sample	Clinical	SRR3730692	2012-07-25	12	respiratory sample	Clinical	2669003	yes	0	0	Included
SRR3731695	2012-07-25	12	respiratory sample	Clinical	SRR3728962	2012-07-25	12	respiratory sample	Clinical	2669003	yes	0	0	Included
SRR3731695	2012-07-25	12	respiratory sample	Clinical	SRR3728523	2012-07-25	59	respiratory sample	Clinical	2669003	yes	23925	0	outlier, different CCs
SRR3731695	2012-07-25	12	respiratory sample	Clinical	SRR3729078	2012-07-25	12	respiratory sample	Clinical	2669003	yes	0	0	Included
SRR3731695	2012-07-25	12	respiratory sample	Clinical	SRR3729347	2012-07-25	12	respiratory sample	Clinical	2669003	yes	0	0	Included
SRR3730692	2012-07-25	12	respiratory sample	Clinical	SRR3728962	2012-07-25	12	respiratory sample	Clinical	2669003	yes	0	0	Included
SRR3730692	2012-07-25	12	respiratory sample	Clinical	SRR3728523	2012-07-25	59	respiratory sample	Clinical	2669003	yes	23919	0	outlier, different CCs
SRR3730692	2012-07-25	12	respiratory sample	Clinical	SRR3729078	2012-07-25	12	respiratory sample	Clinical	2669003	yes	0	0	Included
SRR3730692	2012-07-25	12	respiratory sample	Clinical	SRR3729347	2012-07-25	12	respiratory sample	Clinical	2669003	yes	0	0	Included
SRR3728962	2012-07-25	12	respiratory sample	Clinical	SRR3728523	2012-07-25	59	respiratory sample	Clinical	2669003	yes	23921	0	outlier, different CCs
SRR3728962	2012-07-25	12	respiratory sample	Clinical	SRR3729078	2012-07-25	12	respiratory sample	Clinical	2669003	yes	0	0	Included
SRR3728962	2012-07-25	12	respiratory sample	Clinical	SRR3729347	2012-07-25	12	respiratory sample	Clinical	2669003	yes	0	0	Included
SRR3729078	2012-07-25	12	respiratory sample	Clinical	SRR3729347	2012-07-25	12	respiratory sample	Clinical	2669003	yes	0	0	Included
SRR3730403	2012-12-15	12	nose	Screen	SRR3731903	2012-12-17	15	nose	Screen	3233041	no	1029	2	outlier, different CCs
SRR3730498	2012-10-16	12	nose	Screen	SRR3729215	2012-10-16	12	perineum	Screen	3452962	no	0	0	Included
SRR3729445	2012-09-05	12	throat	Screen	SRR3731781	2011-11-07	12	nose	Screen	H179	no	1	303	Included
SRR3729445	2012-09-05	12	throat	Screen	SRR3728959	2011-12-07	12	nose	Screen	H179	no	1	273	Included
SRR3729445	2012-09-05	12	throat	Screen	SRR3728706	2012-01-03	12	nose	Screen	H179	no	1	246	Included
SRR3729445	2012-09-05	12	throat	Screen	SRR3729234	2012-01-25	12	nose	Screen	H179	no	1	224	Included
SRR3729445	2012-09-05	12	throat	Screen	SRR3728804	2012-03-27	12	nose	Screen	H179	no	1	162	Included
SRR3729445	2012-09-05	12	throat	Screen	SRR3730625	2012-04-16	12	nose	Screen	H179	no	1	142	Included
SRR3729445	2012-09-05	12	throat	Screen	SRR3729310	2012-05-17	12	nose	Screen	H179	no	1	111	Included
SRR3729445	2012-09-05	12	throat	Screen	SRR3730923	2012-06-11	12	nose	Screen	H179	no	0	86	Included
SRR3729445	2012-09-05	12	throat	Screen	SRR3730450	2012-07-30	12	nose	Screen	H179	no	2	37	Included
SRR3729445	2012-09-05	12	throat	Screen	SRR3730633	2012-09-05	12	nose	Screen	H179	no	0	0	Included
SRR3729445	2012-09-05	12	throat	Screen	SRR3728392	2012-10-09	12	nose	Screen	H179	no	0	34	Included
SRR3729445	2012-09-05	12	throat	Screen	SRR3729322	2012-10-30	12	nose	Screen	H179	no	0	55	Included
SRR3729445	2012-09-05	12	throat	Screen	SRR3729350	2012-11-29	12	nose	Screen	H179	no	0	85	Included
SRR3729445	2012-09-05	12	throat	Screen	SRR3730771	2011-11-08	12	nose	Screen	H179	no	1	302	Included
SRR3729445	2012-09-05	12	throat	Screen	SRR3730477	2011-11-08	12	nose	Screen	H179	no	1	302	Included
SRR3731781	2011-11-07	12	nose	Screen	SRR3728959	2011-12-07	12	nose	Screen	H179	no	0	30	Included
SRR3731781	2011-11-07	12	nose	Screen	SRR3728706	2012-01-03	12	nose	Screen	H179	no	0	57	Included
SRR3731781	2011-11-07	12	nose	Screen	SRR3729234	2012-01-25	12	nose	Screen	H179	no	0	79	Included
SRR3731781	2011-11-07	12	nose	Screen	SRR3728804	2012-03-27	12	nose	Screen	H179	no	0	141	Included
SRR3731781	2011-11-07	12	nose	Screen	SRR3730625	2012-04-16	12	nose	Screen	H179	no	0	161	Included
SRR3731781	2011-11-07	12	nose	Screen	SRR3729310	2012-05-17	12	nose	Screen	H179	no	0	192	Included
SRR3731781	2011-11-07	12	nose	Screen	SRR3730923	2012-06-11	12	nose	Screen	H179	no	0	217	Included
SRR3731781	2011-11-07	12	nose	Screen	SRR3730450	2012-07-30	12	nose	Screen	H179	no	1	266	Included
SRR3731781	2011-11-07	12	nose	Screen	SRR3730633	2012-09-05	12	nose	Screen	H179	no	0	303	Included
SRR3731781	2011-11-07	12	nose	Screen	SRR3728392	2012-10-09	12	nose	Screen	H179	no	1	337	Included
SRR3731781	2011-11-07	12	nose	Screen	SRR3729322	2012-10-30	12	nose	Screen	H179	no	0	358	Included
SRR3731781	2011-11-07	12	nose	Screen	SRR3729350	2012-11-29	12	nose	Screen	H179	no	1	388	Included
SRR3731781	2011-11-07	12	nose	Screen	SRR3730771	2011-11-08	12	nose	Screen	H179	no	0	1	Included
SRR3731781	2011-11-07	12	nose	Screen	SRR3730477	2011-11-08	12	nose	Screen	H179	no	0	1	Included
SRR3728959	2011-12-07	12	nose	Screen	SRR3728706	2012-01-03	12	nose	Screen	H179	no	0	27	Included
SRR3728959	2011-12-07	12	nose	Screen	SRR3729234	2012-01-25	12	nose	Screen	H179	no	0	49	Included
SRR3728959	2011-12-07	12	nose	Screen	SRR3728804	2012-03-27	12	nose	Screen	H179	no	0	111	Included
SRR3728959	2011-12-07	12	nose	Screen	SRR3730625	2012-04-16	12	nose	Screen	H179	no	0	131	Included
SRR3728959	2011-12-07	12	nose	Screen	SRR3729310	2012-05-17	12	nose	Screen	H179	no	0	162	Included
SRR3728959	2011-12-07	12	nose	Screen	SRR3730923	2012-06-11	12	nose	Screen	H179	no	0	187	Included
SRR3728959	2011-12-07	12	nose	Screen	SRR3730450	2012-07-30	12	nose	Screen	H179	no	1	236	Included
SRR3728959	2011-12-07	12	nose	Screen	SRR3730633	2012-09-05	12	nose	Screen	H179	no	0	273	Included
SRR3728959	2011-12-07	12	nose	Screen	SRR3728392	2012-10-09	12	nose	Screen	H179	no	1	307	Included
SRR3728959	2011-12-07	12	nose	Screen	SRR3729322	2012-10-30	12	nose	Screen	H179	no	0	328	Included
SRR3728959	2011-12-07	12	nose	Screen	SRR3729350	2012-11-29	12	nose	Screen	H179	no	1	358	Included
SRR3728959	2011-12-07	12	nose	Screen	SRR3730771	2011-11-08	12	nose	Screen	H179	no	0	29	Included
SRR3728959	2011-12-07	12	nose	Screen	SRR3730477	2011-11-08	12	nose	Screen	H179	no	0	29	Included
SRR3728706	2012-01-03	12	nose	Screen	SRR3729234	2012-01-25	12	nose	Screen	H179	no	0	22	Included
SRR3728706	2012-01-03	12	nose	Screen	SRR3728804	2012-03-27	12	nose	Screen	H179	no	0	84	Included
SRR3728706	2012-01-03	12	nose	Screen	SRR3730625	2012-04-16	12	nose	Screen	H179	no	0	104	Included
SRR3728706	2012-01-03	12	nose	Screen	SRR3729310	2012-05-17	12	nose	Screen	H179	no	0	135	Included
SRR3728706	2012-01-03	12	nose	Screen	SRR3730923	2012-06-11	12	nose	Screen	H179	no	0	160	Included
SRR3728706	2012-01-03	12	nose	Screen	SRR3730450	2012-07-30	12	nose	Screen	H179	no	1	209	Included
SRR3728706	2012-01-03	12	nose	Screen	SRR3730633	2012-09-05	12	nose	Screen	H179	no	0	246	Included
SRR3728706	2012-01-03	12	nose	Screen	SRR3728392	2012-10-09	12	nose	Screen	H179	no	1	280	Included
SRR3728706	2012-01-03	12	nose	Screen	SRR3729322	2012-10-30	12	nose	Screen	H179	no	0	301	Included
SRR3728706	2012-01-03	12	nose	Screen	SRR3729350	2012-11-29	12	nose	Screen	H179	no	1	331	Included
SRR3728706	2012-01-03	12	nose	Screen	SRR3730771	2011-11-08	12	nose	Screen	H179	no	0	56	Included
SRR3728706	2012-01-03	12	nose	Screen	SRR3730477	2011-11-08	12	nose	Screen	H179	no	0	56	Included
SRR3729234	2012-01-25	12	nose	Screen	SRR3728804	2012-03-27	12	nose	Screen	H179	no	0	62	Included
SRR3729234	2012-01-25	12	nose	Screen	SRR3730625	2012-04-16	12	nose	Screen	H179	no	0	82	Included
SRR3729234	2012-01-25	12	nose	Screen	SRR3729310	2012-05-17	12	nose	Screen	H179	no	0	113	Included
SRR3729234	2012-01-25	12	nose	Screen	SRR3730923	2012-06-11	12	nose	Screen	H179	no	0	138	Included
SRR3729234	2012-01-25	12	nose	Screen	SRR3730450	2012-07-30	12	nose	Screen	H179	no	1	187	Included
SRR3729234	2012-01-25	12	nose	Screen	SRR3730633	2012-09-05	12	nose	Screen	H179	no	0	224	Included
SRR3729234	2012-01-25	12	nose	Screen	SRR3728392	2012-10-09	12	nose	Screen	H179	no	1	258	Included
SRR3729234	2012-01-25	12	nose	Screen	SRR3729322	2012-10-30	12	nose	Screen	H179	no	0	279	Included
SRR3729234	2012-01-25	12	nose	Screen	SRR3729350	2012-11-29	12	nose	Screen	H179	no	1	309	Included
SRR3729234	2012-01-25	12	nose	Screen	SRR3730771	2011-11-08	12	nose	Screen	H179	no	0	78	Included
SRR3729234	2012-01-25	12	nose	Screen	SRR3730477	2011-11-08	12	nose	Screen	H179	no	0	78	Included
SRR3728804	2012-03-27	12	nose	Screen	SRR3730625	2012-04-16	12	nose	Screen	H179	no	0	20	Included
SRR3728804	2012-03-27	12	nose	Screen	SRR3729310	2012-05-17	12	nose	Screen	H179	no	0	51	Included
SRR3728804	2012-03-27	12	nose	Screen	SRR3730923	2012-06-11	12	nose	Screen	H179	no	0	76	Included
SRR3728804	2012-03-27	12	nose	Screen	SRR3730450	2012-07-30	12	nose	Screen	H179	no	1	125	Included
SRR3728804	2012-03-27	12	nose	Screen	SRR3730633	2012-09-05	12	nose	Screen	H179	no	0	162	Included
SRR3728804	2012-03-27	12	nose	Screen	SRR3728392	2012-10-09	12	nose	Screen	H179	no	1	196	Included
SRR3728804	2012-03-27	12	nose	Screen	SRR3729322	2012-10-30	12	nose	Screen	H179	no	0	217	Included
SRR3728804	2012-03-27	12	nose	Screen	SRR3729350	2012-11-29	12	nose	Screen	H179	no	1	247	Included
SRR3728804	2012-03-27	12	nose	Screen	SRR3730771	2011-11-08	12	nose	Screen	H179	no	0	140	Included
SRR3728804	2012-03-27	12	nose	Screen	SRR3730477	2011-11-08	12	nose	Screen	H179	no	0	140	Included
SRR3730625	2012-04-16	12	nose	Screen	SRR3729310	2012-05-17	12	nose	Screen	H179	no	0	31	Included
SRR3730625	2012-04-16	12	nose	Screen	SRR3730923	2012-06-11	12	nose	Screen	H179	no	0	56	Included
SRR3730625	2012-04-16	12	nose	Screen	SRR3730450	2012-07-30	12	nose	Screen	H179	no	1	105	Included
SRR3730625	2012-04-16	12	nose	Screen	SRR3730633	2012-09-05	12	nose	Screen	H179	no	0	142	Included
SRR3730625	2012-04-16	12	nose	Screen	SRR3728392	2012-10-09	12	nose	Screen	H179	no	1	176	Included
SRR3730625	2012-04-16	12	nose	Screen	SRR3729322	2012-10-30	12	nose	Screen	H179	no	0	197	Included
SRR3730625	2012-04-16	12	nose	Screen	SRR3729350	2012-11-29	12	nose	Screen	H179	no	1	227	Included
SRR3730625	2012-04-16	12	nose	Screen	SRR3730771	2011-11-08	12	nose	Screen	H179	no	0	160	Included
SRR3730625	2012-04-16	12	nose	Screen	SRR3730477	2011-11-08	12	nose	Screen	H179	no	0	160	Included
SRR3729310	2012-05-17	12	nose	Screen	SRR3730923	2012-06-11	12	nose	Screen	H179	no	0	25	Included
SRR3729310	2012-05-17	12	nose	Screen	SRR3730450	2012-07-30	12	nose	Screen	H179	no	1	74	Included
SRR3729310	2012-05-17	12	nose	Screen	SRR3730633	2012-09-05	12	nose	Screen	H179	no	0	111	Included
SRR3729310	2012-05-17	12	nose	Screen	SRR3728392	2012-10-09	12	nose	Screen	H179	no	1	145	Included
SRR3729310	2012-05-17	12	nose	Screen	SRR3729322	2012-10-30	12	nose	Screen	H179	no	0	166	Included
SRR3729310	2012-05-17	12	nose	Screen	SRR3729350	2012-11-29	12	nose	Screen	H179	no	1	196	Included
SRR3729310	2012-05-17	12	nose	Screen	SRR3730771	2011-11-08	12	nose	Screen	H179	no	0	191	Included
SRR3729310	2012-05-17	12	nose	Screen	SRR3730477	2011-11-08	12	nose	Screen	H179	no	0	191	Included
SRR3730923	2012-06-11	12	nose	Screen	SRR3730450	2012-07-30	12	nose	Screen	H179	no	1	49	Included
SRR3730923	2012-06-11	12	nose	Screen	SRR3730633	2012-09-05	12	nose	Screen	H179	no	0	86	Included
SRR3730923	2012-06-11	12	nose	Screen	SRR3728392	2012-10-09	12	nose	Screen	H179	no	0	120	Included
SRR3730923	2012-06-11	12	nose	Screen	SRR3729322	2012-10-30	12	nose	Screen	H179	no	0	141	Included
SRR3730923	2012-06-11	12	nose	Screen	SRR3729350	2012-11-29	12	nose	Screen	H179	no	0	171	Included
SRR3730923	2012-06-11	12	nose	Screen	SRR3730771	2011-11-08	12	nose	Screen	H179	no	0	216	Included
SRR3730923	2012-06-11	12	nose	Screen	SRR3730477	2011-11-08	12	nose	Screen	H179	no	0	216	Included
SRR3730450	2012-07-30	12	nose	Screen	SRR3730633	2012-09-05	12	nose	Screen	H179	no	1	37	Included
SRR3730450	2012-07-30	12	nose	Screen	SRR3728392	2012-10-09	12	nose	Screen	H179	no	2	71	Included
SRR3730450	2012-07-30	12	nose	Screen	SRR3729322	2012-10-30	12	nose	Screen	H179	no	0	92	Included
SRR3730450	2012-07-30	12	nose	Screen	SRR3729350	2012-11-29	12	nose	Screen	H179	no	2	122	Included
SRR3730450	2012-07-30	12	nose	Screen	SRR3730771	2011-11-08	12	nose	Screen	H179	no	1	265	Included
SRR3730450	2012-07-30	12	nose	Screen	SRR3730477	2011-11-08	12	nose	Screen	H179	no	1	265	Included
SRR3730633	2012-09-05	12	nose	Screen	SRR3728392	2012-10-09	12	nose	Screen	H179	no	0	34	Included
SRR3730633	2012-09-05	12	nose	Screen	SRR3729322	2012-10-30	12	nose	Screen	H179	no	0	55	Included
SRR3730633	2012-09-05	12	nose	Screen	SRR3729350	2012-11-29	12	nose	Screen	H179	no	0	85	Included
SRR3730633	2012-09-05	12	nose	Screen	SRR3730771	2011-11-08	12	nose	Screen	H179	no	0	302	Included
SRR3730633	2012-09-05	12	nose	Screen	SRR3730477	2011-11-08	12	nose	Screen	H179	no	0	302	Included
SRR3728392	2012-10-09	12	nose	Screen	SRR3729322	2012-10-30	12	nose	Screen	H179	no	0	21	Included
SRR3728392	2012-10-09	12	nose	Screen	SRR3729350	2012-11-29	12	nose	Screen	H179	no	0	51	Included
SRR3728392	2012-10-09	12	nose	Screen	SRR3730771	2011-11-08	12	nose	Screen	H179	no	1	336	Included
SRR3728392	2012-10-09	12	nose	Screen	SRR3730477	2011-11-08	12	nose	Screen	H179	no	1	336	Included
SRR3729322	2012-10-30	12	nose	Screen	SRR3729350	2012-11-29	12	nose	Screen	H179	no	0	30	Included
SRR3729322	2012-10-30	12	nose	Screen	SRR3730771	2011-11-08	12	nose	Screen	H179	no	0	357	Included
SRR3729322	2012-10-30	12	nose	Screen	SRR3730477	2011-11-08	12	nose	Screen	H179	no	0	357	Included
SRR3729350	2012-11-29	12	nose	Screen	SRR3730771	2011-11-08	12	nose	Screen	H179	no	1	387	Included
SRR3729350	2012-11-29	12	nose	Screen	SRR3730477	2011-11-08	12	nose	Screen	H179	no	1	387	Included
SRR3730771	2011-11-08	12	nose	Screen	SRR3730477	2011-11-08	12	nose	Screen	H179	no	0	0	Included
SRR3731443	2011-11-01	12	groin	Screen	SRR3730476	2011-11-01	30	nose	Screen	H184	no	30298	0	outlier, different CCs
SRR3731443	2011-11-01	12	groin	Screen	SRR3730598	2011-12-27	30	nose	Screen	H184	no	30284	56	outlier, different CCs
SRR3731443	2011-11-01	12	groin	Screen	SRR3729093	2012-01-24	30	nose	Screen	H184	no	30291	84	outlier, different CCs
SRR3731443	2011-11-01	12	groin	Screen	SRR3729373	2012-02-21	30	nose	Screen	H184	no	30299	112	outlier, different CCs
SRR3731443	2011-11-01	12	groin	Screen	SRR3729493	2012-03-20	30	nose	Screen	H184	no	30301	140	outlier, different CCs
SRR3731443	2011-11-01	12	groin	Screen	SRR3730814	2012-06-12	30	nose	Screen	H184	no	30303	224	outlier, different CCs
SRR3731443	2011-11-01	12	groin	Screen	SRR3728498	2012-07-11	12	nose	Screen	H184	no	9	253	Included
SRR3731443	2011-11-01	12	groin	Screen	SRR3729260	2012-08-14	12	nose	Screen	H184	no	9	287	Included
SRR3731443	2011-11-01	12	groin	Screen	SRR3731729	2012-09-04	12	nose	Screen	H184	no	8	308	Included
SRR3731443	2011-11-01	12	groin	Screen	SRR3731790	2012-10-02	12	nose	Screen	H184	no	10	336	Included
SRR3731443	2011-11-01	12	groin	Screen	SRR3730772	2012-11-02	12	nose	Screen	H184	no	10	367	Included
SRR3731443	2011-11-01	12	groin	Screen	SRR3731544	2011-11-02	30	nose	Screen	H184	no	30290	1	outlier, different CCs
SRR3731443	2011-11-01	12	groin	Screen	SRR3731750	2011-11-02	30	nose	Screen	H184	no	30299	1	outlier, different CCs
SRR3728498	2012-07-11	12	nose	Screen	SRR3729260	2012-08-14	12	nose	Screen	H184	no	0	34	Included
SRR3728498	2012-07-11	12	nose	Screen	SRR3731729	2012-09-04	12	nose	Screen	H184	no	0	55	Included
SRR3728498	2012-07-11	12	nose	Screen	SRR3731790	2012-10-02	12	nose	Screen	H184	no	1	83	Included
SRR3728498	2012-07-11	12	nose	Screen	SRR3730772	2012-11-02	12	nose	Screen	H184	no	1	114	Included
SRR3728498	2012-07-11	12	nose	Screen	SRR3731544	2011-11-02	30	nose	Screen	H184	no	30294	252	outlier, different CCs
SRR3728498	2012-07-11	12	nose	Screen	SRR3731750	2011-11-02	30	nose	Screen	H184	no	30303	252	outlier, different CCs
SRR3729260	2012-08-14	12	nose	Screen	SRR3731729	2012-09-04	12	nose	Screen	H184	no	0	21	Included
SRR3729260	2012-08-14	12	nose	Screen	SRR3731790	2012-10-02	12	nose	Screen	H184	no	0	49	Included
SRR3729260	2012-08-14	12	nose	Screen	SRR3730772	2012-11-02	12	nose	Screen	H184	no	1	80	Included
SRR3729260	2012-08-14	12	nose	Screen	SRR3731544	2011-11-02	30	nose	Screen	H184	no	30272	286	outlier, different CCs
SRR3729260	2012-08-14	12	nose	Screen	SRR3731750	2011-11-02	30	nose	Screen	H184	no	30283	286	outlier, different CCs
SRR3731729	2012-09-04	12	nose	Screen	SRR3731790	2012-10-02	12	nose	Screen	H184	no	0	28	Included
SRR3731729	2012-09-04	12	nose	Screen	SRR3730772	2012-11-02	12	nose	Screen	H184	no	0	59	Included
SRR3731729	2012-09-04	12	nose	Screen	SRR3731544	2011-11-02	30	nose	Screen	H184	no	30267	307	outlier, different CCs
SRR3731729	2012-09-04	12	nose	Screen	SRR3731750	2011-11-02	30	nose	Screen	H184	no	30277	307	outlier, different CCs
SRR3731790	2012-10-02	12	nose	Screen	SRR3730772	2012-11-02	12	nose	Screen	H184	no	0	31	Included
SRR3731790	2012-10-02	12	nose	Screen	SRR3731544	2011-11-02	30	nose	Screen	H184	no	30303	335	outlier, different CCs
SRR3731790	2012-10-02	12	nose	Screen	SRR3731750	2011-11-02	30	nose	Screen	H184	no	30313	335	outlier, different CCs
SRR3730772	2012-11-02	12	nose	Screen	SRR3731544	2011-11-02	30	nose	Screen	H184	no	30271	366	outlier, different CCs
SRR3730772	2012-11-02	12	nose	Screen	SRR3731750	2011-11-02	30	nose	Screen	H184	no	30276	366	outlier, different CCs
SRR3729299	2012-11-16	12	nose	Screen	SRR3731475	2012-11-29	12	nose	Screen	H199	no	0	13	Included
SRR3729299	2012-11-16	12	nose	Screen	SRR3729487	2011-11-10	97	nose	Screen	H199	no	9980	372	outlier, different CCs
SRR3729299	2012-11-16	12	nose	Screen	SRR3729402	2011-11-11	97	nose	Screen	H199	no	9968	371	outlier, different CCs
SRR3731475	2012-11-29	12	nose	Screen	SRR3729487	2011-11-10	97	nose	Screen	H199	no	9983	385	outlier, different CCs
SRR3731475	2012-11-29	12	nose	Screen	SRR3729402	2011-11-11	97	nose	Screen	H199	no	9971	384	outlier, different CCs
SRR3728438	2012-11-02	12	nose	Screen	SRR3731719	2012-11-02	30	nose	Screen	H234	no	30081	0	outlier, different CCs
SRR3728609	2012-05-19	12	throat	Screen	SRR3731699	2012-09-14	12	nose	Screen	H243	no	3	118	Included
SRR3728734	2012-12-03	123	nose	Screen	SRR3730615	2012-12-10	123	nose	Screen	3285618	yes	0	7	Included
SRR3728734	2012-12-03	123	nose	Screen	SRR3728413	2012-12-17	123	nose	Screen	3285618	yes	0	14	Included
SRR3728734	2012-12-03	123	nose	Screen	SRR3728911	2012-12-31	123	nose	Screen	3285618	yes	1	28	Included
SRR3728734	2012-12-03	123	nose	Screen	SRR3728809	2012-12-21	123	wound	Clinical	3285618	yes	0	18	Included
SRR3730615	2012-12-10	123	nose	Screen	SRR3728413	2012-12-17	123	nose	Screen	3285618	yes	0	7	Included
SRR3730615	2012-12-10	123	nose	Screen	SRR3728911	2012-12-31	123	nose	Screen	3285618	yes	1	21	Included
SRR3730615	2012-12-10	123	nose	Screen	SRR3728809	2012-12-21	123	wound	Clinical	3285618	yes	0	11	Included
SRR3728413	2012-12-17	123	nose	Screen	SRR3728911	2012-12-31	123	nose	Screen	3285618	yes	1	14	Included
SRR3728413	2012-12-17	123	nose	Screen	SRR3728809	2012-12-21	123	wound	Clinical	3285618	yes	0	4	Included
SRR3728911	2012-12-31	123	nose	Screen	SRR3728809	2012-12-21	123	wound	Clinical	3285618	yes	1	10	Included
SRR3730488	2012-04-09	123	nose	Screen	SRR3728750	2012-04-09	123	nose	Screen	3415209	no	0	0	Included
SRR3731860	2012-04-30	123	nose	Screen	SRR3731516	2012-05-29	123	nose	Screen	H255	no	0	29	Included
SRR3731860	2012-04-30	123	nose	Screen	SRR3728425	2012-07-03	123	nose	Screen	H255	no	0	64	Included
SRR3731860	2012-04-30	123	nose	Screen	SRR3730446	2012-07-17	123	nose	Screen	H255	no	0	78	Included
SRR3731516	2012-05-29	123	nose	Screen	SRR3728425	2012-07-03	123	nose	Screen	H255	no	0	35	Included
SRR3731516	2012-05-29	123	nose	Screen	SRR3730446	2012-07-17	123	nose	Screen	H255	no	0	49	Included
SRR3728425	2012-07-03	123	nose	Screen	SRR3730446	2012-07-17	123	nose	Screen	H255	no	0	14	Included
SRR3728704	2012-09-05	123	throat	Screen	SRR3729200	2012-09-05	8	nose	Screen	H293	no	23928	0	outlier, different CCs
SRR3728704	2012-09-05	123	throat	Screen	SRR3729048	2012-10-02	8	nose	Screen	H293	no	23934	27	outlier, different CCs
SRR3728704	2012-09-05	123	throat	Screen	SRR3731710	2012-11-06	8	nose	Screen	H293	no	23927	62	outlier, different CCs
SRR3731658	2012-09-25	123	throat	Screen	SRR3730522	2012-09-25	123	nose	Screen	H300	no	1	0	Included
SRR3731440	2012-02-19	15	nose	Screen	SRR3728563	2012-02-20	15	respiratory sample	Clinical	2101897	yes	0	1	Included
SRR3729434	2012-12-16	15	nose	Screen	SRR3728754	2012-12-16	15	perineum	Screen	2224886	no	9	0	Included
SRR3731881	2012-04-02	15	nose	Screen	SRR3731420	2012-03-31	15	nose	Screen	2385885	no	0	2	Included
SRR3730826	2012-12-11	15	urine	Clinical	SRR3728636	2012-12-12	30	nose	Screen	2387299	yes	30197	1	outlier, different CCs
SRR3729238	2012-07-20	15	nose	Screen	SRR3729152	2012-07-20	15	perineum	Screen	2514613	no	0	0	Included
SRR3729238	2012-07-20	15	nose	Screen	SRR3728974	2012-07-23	15	nose	Screen	2514613	no	0	3	Included
SRR3729152	2012-07-20	15	perineum	Screen	SRR3728974	2012-07-23	15	nose	Screen	2514613	no	1	3	Included
SRR3730515	2012-11-21	15	blood	Clinical	SRR3728606	2012-11-15	15	nose	Screen	2559107	yes	6	6	Included
SRR3730515	2012-11-21	15	blood	Clinical	SRR3730722	2012-11-16	15	respiratory sample	Clinical	2559107	yes	18	5	Included
SRR3730515	2012-11-21	15	blood	Clinical	SRR3730584	2012-11-21	15	urine	Clinical	2559107	yes	0	0	Included
SRR3728606	2012-11-15	15	nose	Screen	SRR3730722	2012-11-16	15	respiratory sample	Clinical	2559107	yes	3	1	Included
SRR3728606	2012-11-15	15	nose	Screen	SRR3730584	2012-11-21	15	urine	Clinical	2559107	yes	6	6	Included
SRR3730722	2012-11-16	15	respiratory sample	Clinical	SRR3730584	2012-11-21	15	urine	Clinical	2559107	yes	17	5	Included
SRR3728512	2012-10-24	15	nose	Screen	SRR3729106	2012-10-24	15	nose	Screen	2561452	yes	0	0	Included
SRR3728512	2012-10-24	15	nose	Screen	SRR3730860	2012-10-25	15	wound	Clinical	2561452	yes	0	1	Included
SRR3728512	2012-10-24	15	nose	Screen	SRR3729397	2012-10-29	15	nose	Screen	2561452	yes	1	5	Included
SRR3729106	2012-10-24	15	nose	Screen	SRR3730860	2012-10-25	15	wound	Clinical	2561452	yes	0	1	Included
SRR3729106	2012-10-24	15	nose	Screen	SRR3729397	2012-10-29	15	nose	Screen	2561452	yes	2	5	Included
SRR3730860	2012-10-25	15	wound	Clinical	SRR3729397	2012-10-29	15	nose	Screen	2561452	yes	3	4	Included
SRR3730521	2012-09-21	15	nose	Screen	SRR3729184	2012-09-23	15	nose	Screen	2669596	yes	0	2	Included
SRR3730521	2012-09-21	15	nose	Screen	SRR3731832	2012-09-28	15	wound	Clinical	2669596	yes	194	7	outliers, different parts of the tree
SRR3730521	2012-09-21	15	nose	Screen	SRR3730473	2012-10-28	15	respiratory sample	Clinical	2669596	yes	158	37	outliers, different parts of the tree
SRR3730521	2012-09-21	15	nose	Screen	SRR3730811	2012-10-29	45	nose	Screen	2669596	yes	35258	38	outlier, different CCs
SRR3729184	2012-09-23	15	nose	Screen	SRR3731832	2012-09-28	15	wound	Clinical	2669596	yes	194	5	outliers, different parts of the tree
SRR3729184	2012-09-23	15	nose	Screen	SRR3730473	2012-10-28	15	respiratory sample	Clinical	2669596	yes	158	35	outliers, different parts of the tree
SRR3729184	2012-09-23	15	nose	Screen	SRR3730811	2012-10-29	45	nose	Screen	2669596	yes	35254	36	outlier, different CCs
SRR3731832	2012-09-28	15	wound	Clinical	SRR3730473	2012-10-28	15	respiratory sample	Clinical	2669596	yes	193	30	outliers, different parts of the tree
SRR3731832	2012-09-28	15	wound	Clinical	SRR3730811	2012-10-29	45	nose	Screen	2669596	yes	35201	31	outlier, different CCs
SRR3730473	2012-10-28	15	respiratory sample	Clinical	SRR3730811	2012-10-29	45	nose	Screen	2669596	yes	35227	1	outlier, different CCs
SRR3730709	2012-07-09	15	nose	Screen	SRR3730765	2012-07-09	59	perineum	Screen	2707043	no	23982	0	outlier, different CCs
SRR3730896	2012-11-07	15	nose	Screen	SRR3728730	2012-11-12	15	nose	Screen	2991974	no	0	5	Included
SRR3729050	2012-10-24	15	groin	Screen	SRR3728761	2012-10-29	30	nose	Screen	3017277	no	30182	5	outlier, different CCs
SRR3730804	2012-03-06	15	respiratory sample	Clinical	SRR3728486	2012-03-06	15	respiratory sample	Clinical	3018077	yes	0	0	Included
SRR3730804	2012-03-06	15	respiratory sample	Clinical	SRR3728746	2012-03-06	15	respiratory sample	Clinical	3018077	yes	0	0	Included
SRR3730804	2012-03-06	15	respiratory sample	Clinical	SRR3730591	2012-03-06	15	respiratory sample	Clinical	3018077	yes	0	0	Included
SRR3730804	2012-03-06	15	respiratory sample	Clinical	SRR3728569	2012-03-06	30	respiratory sample	Clinical	3018077	yes	30131	0	outlier, different CCs
SRR3730804	2012-03-06	15	respiratory sample	Clinical	SRR3730855	2012-03-06	15	respiratory sample	Clinical	3018077	yes	0	0	Included
SRR3728486	2012-03-06	15	respiratory sample	Clinical	SRR3728746	2012-03-06	15	respiratory sample	Clinical	3018077	yes	0	0	Included
SRR3728486	2012-03-06	15	respiratory sample	Clinical	SRR3730591	2012-03-06	15	respiratory sample	Clinical	3018077	yes	0	0	Included
SRR3728486	2012-03-06	15	respiratory sample	Clinical	SRR3728569	2012-03-06	30	respiratory sample	Clinical	3018077	yes	30145	0	outlier, different CCs
SRR3728486	2012-03-06	15	respiratory sample	Clinical	SRR3730855	2012-03-06	15	respiratory sample	Clinical	3018077	yes	0	0	Included
SRR3728746	2012-03-06	15	respiratory sample	Clinical	SRR3730591	2012-03-06	15	respiratory sample	Clinical	3018077	yes	0	0	Included
SRR3728746	2012-03-06	15	respiratory sample	Clinical	SRR3728569	2012-03-06	30	respiratory sample	Clinical	3018077	yes	30155	0	outlier, different CCs
SRR3728746	2012-03-06	15	respiratory sample	Clinical	SRR3730855	2012-03-06	15	respiratory sample	Clinical	3018077	yes	0	0	Included
SRR3730591	2012-03-06	15	respiratory sample	Clinical	SRR3728569	2012-03-06	30	respiratory sample	Clinical	3018077	yes	30147	0	outlier, different CCs
SRR3730591	2012-03-06	15	respiratory sample	Clinical	SRR3730855	2012-03-06	15	respiratory sample	Clinical	3018077	yes	0	0	Included
SRR3731891	2011-11-29	15	nose	Screen	SRR3729229	2011-11-29	15	perineum	Screen	3188416	no	3	0	Included
SRR3731891	2011-11-29	15	nose	Screen	SRR3731335	2011-11-30	15	nose	Screen	3188416	no	1	1	Included
SRR3729229	2011-11-29	15	perineum	Screen	SRR3731335	2011-11-30	15	nose	Screen	3188416	no	2	1	Included
SRR3730536	2011-12-06	15	nose	Screen	SRR3730570	2011-12-06	15	perineum	Screen	3193856	no	0	0	Included
SRR3730536	2011-12-06	15	nose	Screen	SRR3728521	2011-12-04	15	nose	Screen	3193856	no	0	2	Included
SRR3730570	2011-12-06	15	perineum	Screen	SRR3728521	2011-12-04	15	nose	Screen	3193856	no	0	2	Included
SRR3729036	2012-02-28	15	nose	Screen	SRR3731826	2012-03-05	15	nose	Screen	3418951	no	0	6	Included
SRR3731902	2012-04-09	15	nose	Screen	SRR3731496	2012-04-08	15	nose	Screen	3424409	no	0	1	Included
SRR3731902	2012-04-09	15	nose	Screen	SRR3731649	2012-04-09	15	nose	Screen	3424409	no	1	0	Included
SRR3731496	2012-04-08	15	nose	Screen	SRR3731649	2012-04-09	15	nose	Screen	3424409	no	1	1	Included
SRR3728615	2012-08-06	15	nose	Screen	SRR3729024	2012-08-06	15	nose	Screen	3442051	no	0	0	Included
SRR3728615	2012-08-06	15	nose	Screen	SRR3730828	2012-08-07	12	nose	Screen	3442051	no	9501	1	outlier, different CCs
SRR3729024	2012-08-06	15	nose	Screen	SRR3730828	2012-08-07	12	nose	Screen	3442051	no	9497	1	outlier, different CCs
SRR3728993	2012-10-29	15	nose	Screen	SRR3728662	2012-11-03	25	respiratory sample	Clinical	3451423	yes	1249	5	outlier, different CCs
SRR3728931	2011-11-10	15	throat	Screen	SRR3730761	2012-06-03	15	nose	Screen	H106	no	3	206	Included
SRR3728931	2011-11-10	15	throat	Screen	SRR3729181	2012-06-26	15	nose	Screen	H106	no	3	229	Included
SRR3728931	2011-11-10	15	throat	Screen	SRR3728679	2012-08-14	15	nose	Screen	H106	no	5	278	Included
SRR3728931	2011-11-10	15	throat	Screen	SRR3728967	2012-09-04	15	nose	Screen	H106	no	5	299	Included
SRR3728931	2011-11-10	15	throat	Screen	SRR3730653	2012-10-02	15	nose	Screen	H106	no	6	327	Included
SRR3728931	2011-11-10	15	throat	Screen	SRR3731780	2012-11-02	15	nose	Screen	H106	no	6	358	Included
SRR3728931	2011-11-10	15	throat	Screen	SRR3730567	2012-12-05	15	nose	Screen	H106	no	6	391	Included
SRR3730761	2012-06-03	15	nose	Screen	SRR3729181	2012-06-26	15	nose	Screen	H106	no	2	23	Included
SRR3730761	2012-06-03	15	nose	Screen	SRR3728679	2012-08-14	15	nose	Screen	H106	no	2	72	Included
SRR3730761	2012-06-03	15	nose	Screen	SRR3728967	2012-09-04	15	nose	Screen	H106	no	2	93	Included
SRR3730761	2012-06-03	15	nose	Screen	SRR3730653	2012-10-02	15	nose	Screen	H106	no	3	121	Included
SRR3730761	2012-06-03	15	nose	Screen	SRR3731780	2012-11-02	15	nose	Screen	H106	no	3	152	Included
SRR3730761	2012-06-03	15	nose	Screen	SRR3730567	2012-12-05	15	nose	Screen	H106	no	3	185	Included
SRR3729181	2012-06-26	15	nose	Screen	SRR3728679	2012-08-14	15	nose	Screen	H106	no	4	49	Included
SRR3729181	2012-06-26	15	nose	Screen	SRR3728967	2012-09-04	15	nose	Screen	H106	no	4	70	Included
SRR3729181	2012-06-26	15	nose	Screen	SRR3730653	2012-10-02	15	nose	Screen	H106	no	5	98	Included
SRR3729181	2012-06-26	15	nose	Screen	SRR3731780	2012-11-02	15	nose	Screen	H106	no	5	129	Included
SRR3729181	2012-06-26	15	nose	Screen	SRR3730567	2012-12-05	15	nose	Screen	H106	no	5	162	Included
SRR3728679	2012-08-14	15	nose	Screen	SRR3728967	2012-09-04	15	nose	Screen	H106	no	0	21	Included
SRR3728679	2012-08-14	15	nose	Screen	SRR3730653	2012-10-02	15	nose	Screen	H106	no	1	49	Included
SRR3728679	2012-08-14	15	nose	Screen	SRR3731780	2012-11-02	15	nose	Screen	H106	no	1	80	Included
SRR3728679	2012-08-14	15	nose	Screen	SRR3730567	2012-12-05	15	nose	Screen	H106	no	1	113	Included
SRR3728967	2012-09-04	15	nose	Screen	SRR3730653	2012-10-02	15	nose	Screen	H106	no	0	28	Included
SRR3728967	2012-09-04	15	nose	Screen	SRR3731780	2012-11-02	15	nose	Screen	H106	no	0	59	Included
SRR3728967	2012-09-04	15	nose	Screen	SRR3730567	2012-12-05	15	nose	Screen	H106	no	0	92	Included
SRR3730653	2012-10-02	15	nose	Screen	SRR3731780	2012-11-02	15	nose	Screen	H106	no	0	31	Included
SRR3730653	2012-10-02	15	nose	Screen	SRR3730567	2012-12-05	15	nose	Screen	H106	no	0	64	Included
SRR3731780	2012-11-02	15	nose	Screen	SRR3730567	2012-12-05	15	nose	Screen	H106	no	0	33	Included
SRR3731429	2012-01-10	15	throat	Screen	SRR3728986	2012-01-10	15	groin	Screen	H128	no	4	0	Included
SRR3731429	2012-01-10	15	throat	Screen	SRR3728678	2012-04-24	15	throat	Screen	H128	no	1	105	Included
SRR3731429	2012-01-10	15	throat	Screen	SRR3728926	2012-09-04	15	throat	Screen	H128	no	2	238	Included
SRR3731429	2012-01-10	15	throat	Screen	SRR3729283	2012-01-10	15	nose	Screen	H128	no	3	0	Included
SRR3731429	2012-01-10	15	throat	Screen	SRR3729366	2012-02-07	15	nose	Screen	H128	no	3	28	Included
SRR3731429	2012-01-10	15	throat	Screen	SRR3728381	2012-03-20	15	nose	Screen	H128	no	4	70	Included
SRR3731429	2012-01-10	15	throat	Screen	SRR3728700	2012-04-24	15	nose	Screen	H128	no	0	105	Included
SRR3731429	2012-01-10	15	throat	Screen	SRR3728428	2012-05-23	15	nose	Screen	H128	no	1	134	Included
SRR3731429	2012-01-10	15	throat	Screen	SRR3729201	2012-07-04	15	nose	Screen	H128	no	4	176	Included
SRR3731429	2012-01-10	15	throat	Screen	SRR3730862	2012-07-23	15	nose	Screen	H128	no	1	195	Included
SRR3731429	2012-01-10	15	throat	Screen	SRR3729282	2012-09-04	15	nose	Screen	H128	no	0	238	Included
SRR3731429	2012-01-10	15	throat	Screen	SRR3731870	2012-10-02	15	nose	Screen	H128	no	0	266	Included
SRR3731429	2012-01-10	15	throat	Screen	SRR3730640	2012-10-30	15	nose	Screen	H128	no	0	294	Included
SRR3731429	2012-01-10	15	throat	Screen	SRR3731540	2012-04-25	15	nose	Screen	H128	no	0	106	Included
SRR3728986	2012-01-10	15	groin	Screen	SRR3728678	2012-04-24	15	throat	Screen	H128	no	5	105	Included
SRR3728986	2012-01-10	15	groin	Screen	SRR3728926	2012-09-04	15	throat	Screen	H128	no	4	238	Included
SRR3728986	2012-01-10	15	groin	Screen	SRR3729283	2012-01-10	15	nose	Screen	H128	no	5	0	Included
SRR3728986	2012-01-10	15	groin	Screen	SRR3729366	2012-02-07	15	nose	Screen	H128	no	5	28	Included
SRR3728986	2012-01-10	15	groin	Screen	SRR3728381	2012-03-20	15	nose	Screen	H128	no	6	70	Included
SRR3728986	2012-01-10	15	groin	Screen	SRR3728700	2012-04-24	15	nose	Screen	H128	no	3	105	Included
SRR3728986	2012-01-10	15	groin	Screen	SRR3728428	2012-05-23	15	nose	Screen	H128	no	5	134	Included
SRR3728986	2012-01-10	15	groin	Screen	SRR3729201	2012-07-04	15	nose	Screen	H128	no	6	176	Included
SRR3728986	2012-01-10	15	groin	Screen	SRR3730862	2012-07-23	15	nose	Screen	H128	no	5	195	Included
SRR3728986	2012-01-10	15	groin	Screen	SRR3729282	2012-09-04	15	nose	Screen	H128	no	3	238	Included
SRR3728986	2012-01-10	15	groin	Screen	SRR3731870	2012-10-02	15	nose	Screen	H128	no	3	266	Included
SRR3728986	2012-01-10	15	groin	Screen	SRR3730640	2012-10-30	15	nose	Screen	H128	no	3	294	Included
SRR3728986	2012-01-10	15	groin	Screen	SRR3731540	2012-04-25	15	nose	Screen	H128	no	3	106	Included
SRR3728678	2012-04-24	15	throat	Screen	SRR3728926	2012-09-04	15	throat	Screen	H128	no	3	133	Included
SRR3728678	2012-04-24	15	throat	Screen	SRR3729283	2012-01-10	15	nose	Screen	H128	no	4	105	Included
SRR3728678	2012-04-24	15	throat	Screen	SRR3729366	2012-02-07	15	nose	Screen	H128	no	4	77	Included
SRR3728678	2012-04-24	15	throat	Screen	SRR3728381	2012-03-20	15	nose	Screen	H128	no	5	35	Included
SRR3728678	2012-04-24	15	throat	Screen	SRR3728700	2012-04-24	15	nose	Screen	H128	no	0	0	Included
SRR3728678	2012-04-24	15	throat	Screen	SRR3728428	2012-05-23	15	nose	Screen	H128	no	0	29	Included
SRR3728678	2012-04-24	15	throat	Screen	SRR3729201	2012-07-04	15	nose	Screen	H128	no	5	71	Included
SRR3728678	2012-04-24	15	throat	Screen	SRR3730862	2012-07-23	15	nose	Screen	H128	no	0	90	Included
SRR3728678	2012-04-24	15	throat	Screen	SRR3729282	2012-09-04	15	nose	Screen	H128	no	0	133	Included
SRR3728678	2012-04-24	15	throat	Screen	SRR3731870	2012-10-02	15	nose	Screen	H128	no	0	161	Included
SRR3728678	2012-04-24	15	throat	Screen	SRR3730640	2012-10-30	15	nose	Screen	H128	no	0	189	Included
SRR3728678	2012-04-24	15	throat	Screen	SRR3731540	2012-04-25	15	nose	Screen	H128	no	0	1	Included
SRR3728926	2012-09-04	15	throat	Screen	SRR3729283	2012-01-10	15	nose	Screen	H128	no	1	238	Included
SRR3728926	2012-09-04	15	throat	Screen	SRR3729366	2012-02-07	15	nose	Screen	H128	no	1	210	Included
SRR3728926	2012-09-04	15	throat	Screen	SRR3728381	2012-03-20	15	nose	Screen	H128	no	2	168	Included
SRR3728926	2012-09-04	15	throat	Screen	SRR3728700	2012-04-24	15	nose	Screen	H128	no	0	133	Included
SRR3728926	2012-09-04	15	throat	Screen	SRR3728428	2012-05-23	15	nose	Screen	H128	no	3	104	Included
SRR3728926	2012-09-04	15	throat	Screen	SRR3729201	2012-07-04	15	nose	Screen	H128	no	2	62	Included
SRR3728926	2012-09-04	15	throat	Screen	SRR3730862	2012-07-23	15	nose	Screen	H128	no	3	43	Included
SRR3728926	2012-09-04	15	throat	Screen	SRR3729282	2012-09-04	15	nose	Screen	H128	no	0	0	Included
SRR3728926	2012-09-04	15	throat	Screen	SRR3731870	2012-10-02	15	nose	Screen	H128	no	0	28	Included
SRR3728926	2012-09-04	15	throat	Screen	SRR3730640	2012-10-30	15	nose	Screen	H128	no	0	56	Included
SRR3728926	2012-09-04	15	throat	Screen	SRR3731540	2012-04-25	15	nose	Screen	H128	no	0	132	Included
SRR3729283	2012-01-10	15	nose	Screen	SRR3729366	2012-02-07	15	nose	Screen	H128	no	0	28	Included
SRR3729283	2012-01-10	15	nose	Screen	SRR3728381	2012-03-20	15	nose	Screen	H128	no	1	70	Included
SRR3729283	2012-01-10	15	nose	Screen	SRR3728700	2012-04-24	15	nose	Screen	H128	no	0	105	Included
SRR3729283	2012-01-10	15	nose	Screen	SRR3728428	2012-05-23	15	nose	Screen	H128	no	4	134	Included
SRR3729283	2012-01-10	15	nose	Screen	SRR3729201	2012-07-04	15	nose	Screen	H128	no	2	176	Included
SRR3729283	2012-01-10	15	nose	Screen	SRR3730862	2012-07-23	15	nose	Screen	H128	no	4	195	Included
SRR3729283	2012-01-10	15	nose	Screen	SRR3729282	2012-09-04	15	nose	Screen	H128	no	1	238	Included
SRR3729283	2012-01-10	15	nose	Screen	SRR3731870	2012-10-02	15	nose	Screen	H128	no	1	266	Included
SRR3729283	2012-01-10	15	nose	Screen	SRR3730640	2012-10-30	15	nose	Screen	H128	no	1	294	Included
SRR3729283	2012-01-10	15	nose	Screen	SRR3731540	2012-04-25	15	nose	Screen	H128	no	0	106	Included
SRR3729366	2012-02-07	15	nose	Screen	SRR3728381	2012-03-20	15	nose	Screen	H128	no	1	42	Included
SRR3729366	2012-02-07	15	nose	Screen	SRR3728700	2012-04-24	15	nose	Screen	H128	no	0	77	Included
SRR3729366	2012-02-07	15	nose	Screen	SRR3728428	2012-05-23	15	nose	Screen	H128	no	4	106	Included
SRR3729366	2012-02-07	15	nose	Screen	SRR3729201	2012-07-04	15	nose	Screen	H128	no	2	148	Included
SRR3729366	2012-02-07	15	nose	Screen	SRR3730862	2012-07-23	15	nose	Screen	H128	no	4	167	Included
SRR3729366	2012-02-07	15	nose	Screen	SRR3729282	2012-09-04	15	nose	Screen	H128	no	1	210	Included
SRR3729366	2012-02-07	15	nose	Screen	SRR3731870	2012-10-02	15	nose	Screen	H128	no	1	238	Included
SRR3729366	2012-02-07	15	nose	Screen	SRR3730640	2012-10-30	15	nose	Screen	H128	no	1	266	Included
SRR3729366	2012-02-07	15	nose	Screen	SRR3731540	2012-04-25	15	nose	Screen	H128	no	0	78	Included
SRR3728381	2012-03-20	15	nose	Screen	SRR3728700	2012-04-24	15	nose	Screen	H128	no	0	35	Included
SRR3728381	2012-03-20	15	nose	Screen	SRR3728428	2012-05-23	15	nose	Screen	H128	no	5	64	Included
SRR3728381	2012-03-20	15	nose	Screen	SRR3729201	2012-07-04	15	nose	Screen	H128	no	1	106	Included
SRR3728381	2012-03-20	15	nose	Screen	SRR3730862	2012-07-23	15	nose	Screen	H128	no	5	125	Included
SRR3728381	2012-03-20	15	nose	Screen	SRR3729282	2012-09-04	15	nose	Screen	H128	no	2	168	Included
SRR3728381	2012-03-20	15	nose	Screen	SRR3731870	2012-10-02	15	nose	Screen	H128	no	2	196	Included
SRR3728381	2012-03-20	15	nose	Screen	SRR3730640	2012-10-30	15	nose	Screen	H128	no	2	224	Included
SRR3728381	2012-03-20	15	nose	Screen	SRR3731540	2012-04-25	15	nose	Screen	H128	no	0	36	Included
SRR3728700	2012-04-24	15	nose	Screen	SRR3728428	2012-05-23	15	nose	Screen	H128	no	0	29	Included
SRR3728700	2012-04-24	15	nose	Screen	SRR3729201	2012-07-04	15	nose	Screen	H128	no	1	71	Included
SRR3728700	2012-04-24	15	nose	Screen	SRR3730862	2012-07-23	15	nose	Screen	H128	no	0	90	Included
SRR3728700	2012-04-24	15	nose	Screen	SRR3729282	2012-09-04	15	nose	Screen	H128	no	0	133	Included
SRR3728700	2012-04-24	15	nose	Screen	SRR3731870	2012-10-02	15	nose	Screen	H128	no	0	161	Included
SRR3728700	2012-04-24	15	nose	Screen	SRR3730640	2012-10-30	15	nose	Screen	H128	no	0	189	Included
SRR3728700	2012-04-24	15	nose	Screen	SRR3731540	2012-04-25	15	nose	Screen	H128	no	0	1	Included
SRR3728428	2012-05-23	15	nose	Screen	SRR3729201	2012-07-04	15	nose	Screen	H128	no	5	42	Included
SRR3728428	2012-05-23	15	nose	Screen	SRR3730862	2012-07-23	15	nose	Screen	H128	no	0	61	Included
SRR3728428	2012-05-23	15	nose	Screen	SRR3729282	2012-09-04	15	nose	Screen	H128	no	0	104	Included
SRR3728428	2012-05-23	15	nose	Screen	SRR3731870	2012-10-02	15	nose	Screen	H128	no	0	132	Included
SRR3728428	2012-05-23	15	nose	Screen	SRR3730640	2012-10-30	15	nose	Screen	H128	no	0	160	Included
SRR3728428	2012-05-23	15	nose	Screen	SRR3731540	2012-04-25	15	nose	Screen	H128	no	0	28	Included
SRR3729201	2012-07-04	15	nose	Screen	SRR3730862	2012-07-23	15	nose	Screen	H128	no	5	19	Included
SRR3729201	2012-07-04	15	nose	Screen	SRR3729282	2012-09-04	15	nose	Screen	H128	no	2	62	Included
SRR3729201	2012-07-04	15	nose	Screen	SRR3731870	2012-10-02	15	nose	Screen	H128	no	2	90	Included
SRR3729201	2012-07-04	15	nose	Screen	SRR3730640	2012-10-30	15	nose	Screen	H128	no	2	118	Included
SRR3729201	2012-07-04	15	nose	Screen	SRR3731540	2012-04-25	15	nose	Screen	H128	no	1	70	Included
SRR3730862	2012-07-23	15	nose	Screen	SRR3729282	2012-09-04	15	nose	Screen	H128	no	0	43	Included
SRR3730862	2012-07-23	15	nose	Screen	SRR3731870	2012-10-02	15	nose	Screen	H128	no	0	71	Included
SRR3730862	2012-07-23	15	nose	Screen	SRR3730640	2012-10-30	15	nose	Screen	H128	no	0	99	Included
SRR3730862	2012-07-23	15	nose	Screen	SRR3731540	2012-04-25	15	nose	Screen	H128	no	0	89	Included
SRR3729282	2012-09-04	15	nose	Screen	SRR3731870	2012-10-02	15	nose	Screen	H128	no	0	28	Included
SRR3729282	2012-09-04	15	nose	Screen	SRR3730640	2012-10-30	15	nose	Screen	H128	no	0	56	Included
SRR3729282	2012-09-04	15	nose	Screen	SRR3731540	2012-04-25	15	nose	Screen	H128	no	0	132	Included
SRR3731870	2012-10-02	15	nose	Screen	SRR3730640	2012-10-30	15	nose	Screen	H128	no	0	28	Included
SRR3731870	2012-10-02	15	nose	Screen	SRR3731540	2012-04-25	15	nose	Screen	H128	no	0	160	Included
SRR3730640	2012-10-30	15	nose	Screen	SRR3731540	2012-04-25	15	nose	Screen	H128	no	0	188	Included
SRR3730901	2011-11-02	15	nose	Screen	SRR3728497	2011-11-03	15	nose	Screen	H156	no	0	1	Included
SRR3730901	2011-11-02	15	nose	Screen	SRR3730630	2011-11-03	15	nose	Screen	H156	no	0	1	Included
SRR3728497	2011-11-03	15	nose	Screen	SRR3730630	2011-11-03	15	nose	Screen	H156	no	0	0	Included
SRR3731779	2012-05-01	15	throat	Screen	SRR3728541	2012-05-01	15	nose	Screen	H157	no	0	0	Included
SRR3731779	2012-05-01	15	throat	Screen	SRR3729371	2012-05-24	15	nose	Screen	H157	no	1	23	Included
SRR3731779	2012-05-01	15	throat	Screen	SRR3730767	2012-06-13	15	nose	Screen	H157	no	2	43	Included
SRR3731779	2012-05-01	15	throat	Screen	SRR3729480	2012-07-12	15	nose	Screen	H157	no	1	72	Included
SRR3731779	2012-05-01	15	throat	Screen	SRR3731941	2012-08-07	15	nose	Screen	H157	no	2	98	Included
SRR3731779	2012-05-01	15	throat	Screen	SRR3728623	2012-09-18	15	nose	Screen	H157	no	2	140	Included
SRR3731779	2012-05-01	15	throat	Screen	SRR3731846	2012-10-20	15	nose	Screen	H157	no	2	172	Included
SRR3731779	2012-05-01	15	throat	Screen	SRR3728430	2012-11-13	15	nose	Screen	H157	no	0	196	Included
SRR3731779	2012-05-01	15	throat	Screen	SRR3728666	2012-12-07	15	nose	Screen	H157	no	3	220	Included
SRR3728541	2012-05-01	15	nose	Screen	SRR3729371	2012-05-24	15	nose	Screen	H157	no	1	23	Included
SRR3728541	2012-05-01	15	nose	Screen	SRR3730767	2012-06-13	15	nose	Screen	H157	no	2	43	Included
SRR3728541	2012-05-01	15	nose	Screen	SRR3729480	2012-07-12	15	nose	Screen	H157	no	1	72	Included
SRR3728541	2012-05-01	15	nose	Screen	SRR3731941	2012-08-07	15	nose	Screen	H157	no	2	98	Included
SRR3728541	2012-05-01	15	nose	Screen	SRR3728623	2012-09-18	15	nose	Screen	H157	no	2	140	Included
SRR3728541	2012-05-01	15	nose	Screen	SRR3731846	2012-10-20	15	nose	Screen	H157	no	2	172	Included
SRR3728541	2012-05-01	15	nose	Screen	SRR3728430	2012-11-13	15	nose	Screen	H157	no	0	196	Included
SRR3728541	2012-05-01	15	nose	Screen	SRR3728666	2012-12-07	15	nose	Screen	H157	no	3	220	Included
SRR3729371	2012-05-24	15	nose	Screen	SRR3730767	2012-06-13	15	nose	Screen	H157	no	3	20	Included
SRR3729371	2012-05-24	15	nose	Screen	SRR3729480	2012-07-12	15	nose	Screen	H157	no	2	49	Included
SRR3729371	2012-05-24	15	nose	Screen	SRR3731941	2012-08-07	15	nose	Screen	H157	no	3	75	Included
SRR3729371	2012-05-24	15	nose	Screen	SRR3728623	2012-09-18	15	nose	Screen	H157	no	3	117	Included
SRR3729371	2012-05-24	15	nose	Screen	SRR3731846	2012-10-20	15	nose	Screen	H157	no	3	149	Included
SRR3729371	2012-05-24	15	nose	Screen	SRR3728430	2012-11-13	15	nose	Screen	H157	no	0	173	Included
SRR3729371	2012-05-24	15	nose	Screen	SRR3728666	2012-12-07	15	nose	Screen	H157	no	4	197	Included
SRR3730767	2012-06-13	15	nose	Screen	SRR3729480	2012-07-12	15	nose	Screen	H157	no	0	29	Included
SRR3730767	2012-06-13	15	nose	Screen	SRR3731941	2012-08-07	15	nose	Screen	H157	no	4	55	Included
SRR3730767	2012-06-13	15	nose	Screen	SRR3728623	2012-09-18	15	nose	Screen	H157	no	4	97	Included
SRR3730767	2012-06-13	15	nose	Screen	SRR3731846	2012-10-20	15	nose	Screen	H157	no	4	129	Included
SRR3730767	2012-06-13	15	nose	Screen	SRR3728430	2012-11-13	15	nose	Screen	H157	no	2	153	Included
SRR3730767	2012-06-13	15	nose	Screen	SRR3728666	2012-12-07	15	nose	Screen	H157	no	5	177	Included
SRR3729480	2012-07-12	15	nose	Screen	SRR3731941	2012-08-07	15	nose	Screen	H157	no	1	26	Included
SRR3729480	2012-07-12	15	nose	Screen	SRR3728623	2012-09-18	15	nose	Screen	H157	no	3	68	Included
SRR3729480	2012-07-12	15	nose	Screen	SRR3731846	2012-10-20	15	nose	Screen	H157	no	3	100	Included
SRR3729480	2012-07-12	15	nose	Screen	SRR3728430	2012-11-13	15	nose	Screen	H157	no	1	124	Included
SRR3729480	2012-07-12	15	nose	Screen	SRR3728666	2012-12-07	15	nose	Screen	H157	no	2	148	Included
SRR3731941	2012-08-07	15	nose	Screen	SRR3728623	2012-09-18	15	nose	Screen	H157	no	4	42	Included
SRR3731941	2012-08-07	15	nose	Screen	SRR3731846	2012-10-20	15	nose	Screen	H157	no	4	74	Included
SRR3731941	2012-08-07	15	nose	Screen	SRR3728430	2012-11-13	15	nose	Screen	H157	no	0	98	Included
SRR3731941	2012-08-07	15	nose	Screen	SRR3728666	2012-12-07	15	nose	Screen	H157	no	1	122	Included
SRR3728623	2012-09-18	15	nose	Screen	SRR3731846	2012-10-20	15	nose	Screen	H157	no	0	32	Included
SRR3728623	2012-09-18	15	nose	Screen	SRR3728430	2012-11-13	15	nose	Screen	H157	no	2	56	Included
SRR3728623	2012-09-18	15	nose	Screen	SRR3728666	2012-12-07	15	nose	Screen	H157	no	5	80	Included
SRR3731846	2012-10-20	15	nose	Screen	SRR3728430	2012-11-13	15	nose	Screen	H157	no	2	24	Included
SRR3731846	2012-10-20	15	nose	Screen	SRR3728666	2012-12-07	15	nose	Screen	H157	no	5	48	Included
SRR3728430	2012-11-13	15	nose	Screen	SRR3728666	2012-12-07	15	nose	Screen	H157	no	0	24	Included
SRR3728800	2012-04-16	15	throat	Screen	SRR3731830	2011-11-01	30	nose	Screen	H165	no	30100	167	outlier, different CCs
SRR3728800	2012-04-16	15	throat	Screen	SRR3730559	2011-11-29	30	nose	Screen	H165	no	30012	139	outlier, different CCs
SRR3728800	2012-04-16	15	throat	Screen	SRR3729353	2011-12-27	30	nose	Screen	H165	no	30084	111	outlier, different CCs
SRR3728800	2012-04-16	15	throat	Screen	SRR3731855	2012-01-24	30	nose	Screen	H165	no	30086	83	outlier, different CCs
SRR3728800	2012-04-16	15	throat	Screen	SRR3731553	2012-02-20	30	nose	Screen	H165	no	30077	56	outlier, different CCs
SRR3728800	2012-04-16	15	throat	Screen	SRR3728427	2012-03-26	30	nose	Screen	H165	no	30093	21	outlier, different CCs
SRR3728800	2012-04-16	15	throat	Screen	SRR3731670	2012-04-16	30	nose	Screen	H165	no	30088	0	outlier, different CCs
SRR3728800	2012-04-16	15	throat	Screen	SRR3729384	2012-05-15	30	nose	Screen	H165	no	30086	29	outlier, different CCs
SRR3728800	2012-04-16	15	throat	Screen	SRR3729004	2012-06-11	30	nose	Screen	H165	no	30066	56	outlier, different CCs
SRR3728800	2012-04-16	15	throat	Screen	SRR3730900	2012-07-17	30	nose	Screen	H165	no	30085	92	outlier, different CCs
SRR3728800	2012-04-16	15	throat	Screen	SRR3729125	2012-08-08	30	nose	Screen	H165	no	30041	114	outlier, different CCs
SRR3728800	2012-04-16	15	throat	Screen	SRR3729301	2012-09-04	30	nose	Screen	H165	no	30092	141	outlier, different CCs
SRR3728800	2012-04-16	15	throat	Screen	SRR3731484	2012-10-03	30	nose	Screen	H165	no	30091	170	outlier, different CCs
SRR3728800	2012-04-16	15	throat	Screen	SRR3729202	2012-10-29	30	nose	Screen	H165	no	7798	196	outlier, different CCs
SRR3728800	2012-04-16	15	throat	Screen	SRR3731801	2012-11-27	30	nose	Screen	H165	no	30083	225	outlier, different CCs
SRR3728800	2012-04-16	15	throat	Screen	SRR3728732	2011-11-01	30	nose	Screen	H165	no	30096	167	outlier, different CCs
SRR3728800	2012-04-16	15	throat	Screen	SRR3730572	2011-11-02	30	nose	Screen	H165	no	30095	166	outlier, different CCs
SRR3731837	2011-11-26	15	throat	Screen	SRR3728912	2011-11-26	15	nose	Screen	H176	no	0	0	Included
SRR3728908	2011-11-07	15	throat	Screen	SRR3728936	2011-11-07	45	groin	Screen	H181	no	35257	0	outlier, different CCs
SRR3728908	2011-11-07	15	throat	Screen	SRR3730718	2012-04-18	45	throat	Screen	H181	no	35233	163	outlier, different CCs
SRR3728908	2011-11-07	15	throat	Screen	SRR3730435	2012-09-04	45	throat	Screen	H181	no	35217	302	outlier, different CCs
SRR3728908	2011-11-07	15	throat	Screen	SRR3730555	2011-11-07	45	nose	Screen	H181	no	35121	0	outlier, different CCs
SRR3728908	2011-11-07	15	throat	Screen	SRR3730648	2011-12-07	45	nose	Screen	H181	no	35184	30	outlier, different CCs
SRR3728908	2011-11-07	15	throat	Screen	SRR3730922	2012-01-02	45	nose	Screen	H181	no	35164	56	outlier, different CCs
SRR3728908	2011-11-07	15	throat	Screen	SRR3728405	2012-02-14	45	nose	Screen	H181	no	35227	99	outlier, different CCs
SRR3728908	2011-11-07	15	throat	Screen	SRR3728799	2012-02-24	45	nose	Screen	H181	no	35178	109	outlier, different CCs
SRR3728908	2011-11-07	15	throat	Screen	SRR3731619	2012-03-19	45	nose	Screen	H181	no	35269	133	outlier, different CCs
SRR3728908	2011-11-07	15	throat	Screen	SRR3731788	2012-04-18	45	nose	Screen	H181	no	35178	163	outlier, different CCs
SRR3728908	2011-11-07	15	throat	Screen	SRR3730517	2012-05-16	45	nose	Screen	H181	no	35138	191	outlier, different CCs
SRR3728908	2011-11-07	15	throat	Screen	SRR3731755	2012-06-11	45	nose	Screen	H181	no	35218	217	outlier, different CCs
SRR3728908	2011-11-07	15	throat	Screen	SRR3728953	2012-07-13	45	nose	Screen	H181	no	35197	249	outlier, different CCs
SRR3728908	2011-11-07	15	throat	Screen	SRR3728532	2012-08-17	45	nose	Screen	H181	no	35265	284	outlier, different CCs
SRR3728908	2011-11-07	15	throat	Screen	SRR3730580	2012-09-04	45	nose	Screen	H181	no	35236	302	outlier, different CCs
SRR3728908	2011-11-07	15	throat	Screen	SRR3728503	2012-10-02	45	nose	Screen	H181	no	35254	330	outlier, different CCs
SRR3728908	2011-11-07	15	throat	Screen	SRR3729396	2011-11-08	45	nose	Screen	H181	no	35260	1	outlier, different CCs
SRR3728908	2011-11-07	15	throat	Screen	SRR3729178	2011-11-08	45	nose	Screen	H181	no	35078	1	outlier, different CCs
SRR3728789	2012-04-16	15	throat	Screen	SRR3728773	2012-09-06	15	throat	Screen	H207	no	2	143	Included
SRR3728789	2012-04-16	15	throat	Screen	SRR3728682	2012-02-23	45	nose	Screen	H207	no	35080	53	outlier, different CCs
SRR3728773	2012-09-06	15	throat	Screen	SRR3728682	2012-02-23	45	nose	Screen	H207	no	35080	196	outlier, different CCs
SRR3731472	2012-05-17	15	throat	Screen	SRR3730919	2012-05-17	15	nose	Screen	H275	no	13	0	Included
SRR3731472	2012-05-17	15	throat	Screen	SRR3729213	2012-07-11	15	nose	Screen	H275	no	12	55	Included
SRR3731472	2012-05-17	15	throat	Screen	SRR3729081	2012-09-06	15	nose	Screen	H275	no	12	112	Included
SRR3730919	2012-05-17	15	nose	Screen	SRR3729213	2012-07-11	15	nose	Screen	H275	no	0	55	Included
SRR3730919	2012-05-17	15	nose	Screen	SRR3729081	2012-09-06	15	nose	Screen	H275	no	0	112	Included
SRR3729213	2012-07-11	15	nose	Screen	SRR3729081	2012-09-06	15	nose	Screen	H275	no	0	57	Included
SRR3731536	2012-10-11	15	throat	Screen	SRR3729064	2012-11-02	15	nose	Screen	H307	no	0	22	Included
SRR3731536	2012-10-11	15	throat	Screen	SRR3731502	2012-11-27	15	nose	Screen	H307	no	1	47	Included
SRR3729064	2012-11-02	15	nose	Screen	SRR3731502	2012-11-27	15	nose	Screen	H307	no	1	25	Included
SRR3729343	2012-03-27	182	nose	Screen	SRR3728786	2012-04-02	182	nose	Screen	3422781	no	0	6	Included
SRR3729343	2012-03-27	182	nose	Screen	SRR3728415	2012-04-09	182	nose	Screen	3422781	no	0	13	Included
SRR3728786	2012-04-02	182	nose	Screen	SRR3728415	2012-04-09	182	nose	Screen	3422781	no	0	7	Included
SRR3729463	2012-12-13	182	nose	Screen	SRR3729354	2012-10-09	30	nose	Screen	H137	no	25926	65	outlier, different CCs
SRR3729463	2012-12-13	182	nose	Screen	SRR3728548	2012-10-09	30	nose	Screen	H137	no	25930	65	outlier, different CCs
SRR3729239	2011-11-03	182	throat	Screen	SRR3730864	2012-04-16	182	throat	Screen	H213	no	2	165	Included
SRR3729239	2011-11-03	182	throat	Screen	SRR3731783	2012-09-10	182	throat	Screen	H213	no	0	312	Included
SRR3729239	2011-11-03	182	throat	Screen	SRR3728618	2011-11-03	182	nose	Screen	H213	no	0	0	Included
SRR3729239	2011-11-03	182	throat	Screen	SRR3731805	2011-11-30	182	nose	Screen	H213	no	0	27	Included
SRR3729239	2011-11-03	182	throat	Screen	SRR3730817	2012-01-04	182	nose	Screen	H213	no	0	62	Included
SRR3729239	2011-11-03	182	throat	Screen	SRR3729018	2012-01-24	182	nose	Screen	H213	no	0	82	Included
SRR3729239	2011-11-03	182	throat	Screen	SRR3729029	2012-02-28	182	nose	Screen	H213	no	0	117	Included
SRR3729239	2011-11-03	182	throat	Screen	SRR3728579	2012-03-21	182	nose	Screen	H213	no	1	139	Included
SRR3729239	2011-11-03	182	throat	Screen	SRR3730748	2012-04-16	182	nose	Screen	H213	no	0	165	Included
SRR3729239	2011-11-03	182	throat	Screen	SRR3730576	2012-05-17	182	nose	Screen	H213	no	0	196	Included
SRR3729239	2011-11-03	182	throat	Screen	SRR3730639	2012-06-13	182	nose	Screen	H213	no	0	223	Included
SRR3729239	2011-11-03	182	throat	Screen	SRR3731749	2012-07-19	182	nose	Screen	H213	no	0	259	Included
SRR3729239	2011-11-03	182	throat	Screen	SRR3728950	2012-08-10	182	nose	Screen	H213	no	0	281	Included
SRR3729239	2011-11-03	182	throat	Screen	SRR3730893	2012-09-10	182	nose	Screen	H213	no	0	312	Included
SRR3729239	2011-11-03	182	throat	Screen	SRR3728573	2012-10-21	182	nose	Screen	H213	no	0	353	Included
SRR3729239	2011-11-03	182	throat	Screen	SRR3730594	2012-11-17	182	nose	Screen	H213	no	0	380	Included
SRR3729239	2011-11-03	182	throat	Screen	SRR3729160	2011-11-03	182	nose	Screen	H213	no	0	0	Included
SRR3729239	2011-11-03	182	throat	Screen	SRR3729318	2011-11-04	182	nose	Screen	H213	no	0	1	Included
SRR3730864	2012-04-16	182	throat	Screen	SRR3731783	2012-09-10	182	throat	Screen	H213	no	0	147	Included
SRR3730864	2012-04-16	182	throat	Screen	SRR3728618	2011-11-03	182	nose	Screen	H213	no	2	165	Included
SRR3730864	2012-04-16	182	throat	Screen	SRR3731805	2011-11-30	182	nose	Screen	H213	no	0	138	Included
SRR3730864	2012-04-16	182	throat	Screen	SRR3730817	2012-01-04	182	nose	Screen	H213	no	1	103	Included
SRR3730864	2012-04-16	182	throat	Screen	SRR3729018	2012-01-24	182	nose	Screen	H213	no	0	83	Included
SRR3730864	2012-04-16	182	throat	Screen	SRR3729029	2012-02-28	182	nose	Screen	H213	no	4	48	Included
SRR3730864	2012-04-16	182	throat	Screen	SRR3728579	2012-03-21	182	nose	Screen	H213	no	5	26	Included
SRR3730864	2012-04-16	182	throat	Screen	SRR3730748	2012-04-16	182	nose	Screen	H213	no	0	0	Included
SRR3730864	2012-04-16	182	throat	Screen	SRR3730576	2012-05-17	182	nose	Screen	H213	no	0	31	Included
SRR3730864	2012-04-16	182	throat	Screen	SRR3730639	2012-06-13	182	nose	Screen	H213	no	0	58	Included
SRR3730864	2012-04-16	182	throat	Screen	SRR3731749	2012-07-19	182	nose	Screen	H213	no	0	94	Included
SRR3730864	2012-04-16	182	throat	Screen	SRR3728950	2012-08-10	182	nose	Screen	H213	no	1	116	Included
SRR3730864	2012-04-16	182	throat	Screen	SRR3730893	2012-09-10	182	nose	Screen	H213	no	4	147	Included
SRR3730864	2012-04-16	182	throat	Screen	SRR3728573	2012-10-21	182	nose	Screen	H213	no	4	188	Included
SRR3730864	2012-04-16	182	throat	Screen	SRR3730594	2012-11-17	182	nose	Screen	H213	no	4	215	Included
SRR3730864	2012-04-16	182	throat	Screen	SRR3729160	2011-11-03	182	nose	Screen	H213	no	2	165	Included
SRR3730864	2012-04-16	182	throat	Screen	SRR3729318	2011-11-04	182	nose	Screen	H213	no	0	164	Included
SRR3731783	2012-09-10	182	throat	Screen	SRR3728618	2011-11-03	182	nose	Screen	H213	no	0	312	Included
SRR3731783	2012-09-10	182	throat	Screen	SRR3731805	2011-11-30	182	nose	Screen	H213	no	0	285	Included
SRR3731783	2012-09-10	182	throat	Screen	SRR3730817	2012-01-04	182	nose	Screen	H213	no	0	250	Included
SRR3731783	2012-09-10	182	throat	Screen	SRR3729018	2012-01-24	182	nose	Screen	H213	no	0	230	Included
SRR3731783	2012-09-10	182	throat	Screen	SRR3729029	2012-02-28	182	nose	Screen	H213	no	0	195	Included
SRR3731783	2012-09-10	182	throat	Screen	SRR3728579	2012-03-21	182	nose	Screen	H213	no	1	173	Included
SRR3731783	2012-09-10	182	throat	Screen	SRR3730748	2012-04-16	182	nose	Screen	H213	no	0	147	Included
SRR3731783	2012-09-10	182	throat	Screen	SRR3730576	2012-05-17	182	nose	Screen	H213	no	0	116	Included
SRR3731783	2012-09-10	182	throat	Screen	SRR3730639	2012-06-13	182	nose	Screen	H213	no	0	89	Included
SRR3731783	2012-09-10	182	throat	Screen	SRR3731749	2012-07-19	182	nose	Screen	H213	no	0	53	Included
SRR3731783	2012-09-10	182	throat	Screen	SRR3728950	2012-08-10	182	nose	Screen	H213	no	0	31	Included
SRR3731783	2012-09-10	182	throat	Screen	SRR3730893	2012-09-10	182	nose	Screen	H213	no	0	0	Included
SRR3731783	2012-09-10	182	throat	Screen	SRR3728573	2012-10-21	182	nose	Screen	H213	no	0	41	Included
SRR3731783	2012-09-10	182	throat	Screen	SRR3730594	2012-11-17	182	nose	Screen	H213	no	0	68	Included
SRR3731783	2012-09-10	182	throat	Screen	SRR3729160	2011-11-03	182	nose	Screen	H213	no	0	312	Included
SRR3731783	2012-09-10	182	throat	Screen	SRR3729318	2011-11-04	182	nose	Screen	H213	no	0	311	Included
SRR3728618	2011-11-03	182	nose	Screen	SRR3731805	2011-11-30	182	nose	Screen	H213	no	0	27	Included
SRR3728618	2011-11-03	182	nose	Screen	SRR3730817	2012-01-04	182	nose	Screen	H213	no	0	62	Included
SRR3728618	2011-11-03	182	nose	Screen	SRR3729018	2012-01-24	182	nose	Screen	H213	no	0	82	Included
SRR3728618	2011-11-03	182	nose	Screen	SRR3729029	2012-02-28	182	nose	Screen	H213	no	0	117	Included
SRR3728618	2011-11-03	182	nose	Screen	SRR3728579	2012-03-21	182	nose	Screen	H213	no	1	139	Included
SRR3728618	2011-11-03	182	nose	Screen	SRR3730748	2012-04-16	182	nose	Screen	H213	no	0	165	Included
SRR3728618	2011-11-03	182	nose	Screen	SRR3730576	2012-05-17	182	nose	Screen	H213	no	0	196	Included
SRR3728618	2011-11-03	182	nose	Screen	SRR3730639	2012-06-13	182	nose	Screen	H213	no	0	223	Included
SRR3728618	2011-11-03	182	nose	Screen	SRR3731749	2012-07-19	182	nose	Screen	H213	no	0	259	Included
SRR3728618	2011-11-03	182	nose	Screen	SRR3728950	2012-08-10	182	nose	Screen	H213	no	0	281	Included
SRR3728618	2011-11-03	182	nose	Screen	SRR3730893	2012-09-10	182	nose	Screen	H213	no	0	312	Included
SRR3728618	2011-11-03	182	nose	Screen	SRR3728573	2012-10-21	182	nose	Screen	H213	no	0	353	Included
SRR3728618	2011-11-03	182	nose	Screen	SRR3730594	2012-11-17	182	nose	Screen	H213	no	0	380	Included
SRR3728618	2011-11-03	182	nose	Screen	SRR3729160	2011-11-03	182	nose	Screen	H213	no	0	0	Included
SRR3728618	2011-11-03	182	nose	Screen	SRR3729318	2011-11-04	182	nose	Screen	H213	no	0	1	Included
SRR3731805	2011-11-30	182	nose	Screen	SRR3730817	2012-01-04	182	nose	Screen	H213	no	0	35	Included
SRR3731805	2011-11-30	182	nose	Screen	SRR3729018	2012-01-24	182	nose	Screen	H213	no	0	55	Included
SRR3731805	2011-11-30	182	nose	Screen	SRR3729029	2012-02-28	182	nose	Screen	H213	no	0	90	Included
SRR3731805	2011-11-30	182	nose	Screen	SRR3728579	2012-03-21	182	nose	Screen	H213	no	1	112	Included
SRR3731805	2011-11-30	182	nose	Screen	SRR3730748	2012-04-16	182	nose	Screen	H213	no	0	138	Included
SRR3731805	2011-11-30	182	nose	Screen	SRR3730576	2012-05-17	182	nose	Screen	H213	no	0	169	Included
SRR3731805	2011-11-30	182	nose	Screen	SRR3730639	2012-06-13	182	nose	Screen	H213	no	0	196	Included
SRR3731805	2011-11-30	182	nose	Screen	SRR3731749	2012-07-19	182	nose	Screen	H213	no	0	232	Included
SRR3731805	2011-11-30	182	nose	Screen	SRR3728950	2012-08-10	182	nose	Screen	H213	no	0	254	Included
SRR3731805	2011-11-30	182	nose	Screen	SRR3730893	2012-09-10	182	nose	Screen	H213	no	0	285	Included
SRR3731805	2011-11-30	182	nose	Screen	SRR3728573	2012-10-21	182	nose	Screen	H213	no	0	326	Included
SRR3731805	2011-11-30	182	nose	Screen	SRR3730594	2012-11-17	182	nose	Screen	H213	no	0	353	Included
SRR3731805	2011-11-30	182	nose	Screen	SRR3729160	2011-11-03	182	nose	Screen	H213	no	0	27	Included
SRR3731805	2011-11-30	182	nose	Screen	SRR3729318	2011-11-04	182	nose	Screen	H213	no	0	26	Included
SRR3730817	2012-01-04	182	nose	Screen	SRR3729018	2012-01-24	182	nose	Screen	H213	no	0	20	Included
SRR3730817	2012-01-04	182	nose	Screen	SRR3729029	2012-02-28	182	nose	Screen	H213	no	0	55	Included
SRR3730817	2012-01-04	182	nose	Screen	SRR3728579	2012-03-21	182	nose	Screen	H213	no	1	77	Included
SRR3730817	2012-01-04	182	nose	Screen	SRR3730748	2012-04-16	182	nose	Screen	H213	no	0	103	Included
SRR3730817	2012-01-04	182	nose	Screen	SRR3730576	2012-05-17	182	nose	Screen	H213	no	0	134	Included
SRR3730817	2012-01-04	182	nose	Screen	SRR3730639	2012-06-13	182	nose	Screen	H213	no	0	161	Included
SRR3730817	2012-01-04	182	nose	Screen	SRR3731749	2012-07-19	182	nose	Screen	H213	no	0	197	Included
SRR3730817	2012-01-04	182	nose	Screen	SRR3728950	2012-08-10	182	nose	Screen	H213	no	0	219	Included
SRR3730817	2012-01-04	182	nose	Screen	SRR3730893	2012-09-10	182	nose	Screen	H213	no	0	250	Included
SRR3730817	2012-01-04	182	nose	Screen	SRR3728573	2012-10-21	182	nose	Screen	H213	no	0	291	Included
SRR3730817	2012-01-04	182	nose	Screen	SRR3730594	2012-11-17	182	nose	Screen	H213	no	0	318	Included
SRR3730817	2012-01-04	182	nose	Screen	SRR3729160	2011-11-03	182	nose	Screen	H213	no	0	62	Included
SRR3730817	2012-01-04	182	nose	Screen	SRR3729318	2011-11-04	182	nose	Screen	H213	no	0	61	Included
SRR3729018	2012-01-24	182	nose	Screen	SRR3729029	2012-02-28	182	nose	Screen	H213	no	0	35	Included
SRR3729018	2012-01-24	182	nose	Screen	SRR3728579	2012-03-21	182	nose	Screen	H213	no	1	57	Included
SRR3729018	2012-01-24	182	nose	Screen	SRR3730748	2012-04-16	182	nose	Screen	H213	no	0	83	Included
SRR3729018	2012-01-24	182	nose	Screen	SRR3730576	2012-05-17	182	nose	Screen	H213	no	0	114	Included
SRR3729018	2012-01-24	182	nose	Screen	SRR3730639	2012-06-13	182	nose	Screen	H213	no	0	141	Included
SRR3729018	2012-01-24	182	nose	Screen	SRR3731749	2012-07-19	182	nose	Screen	H213	no	0	177	Included
SRR3729018	2012-01-24	182	nose	Screen	SRR3728950	2012-08-10	182	nose	Screen	H213	no	0	199	Included
SRR3729018	2012-01-24	182	nose	Screen	SRR3730893	2012-09-10	182	nose	Screen	H213	no	0	230	Included
SRR3729018	2012-01-24	182	nose	Screen	SRR3728573	2012-10-21	182	nose	Screen	H213	no	0	271	Included
SRR3729018	2012-01-24	182	nose	Screen	SRR3730594	2012-11-17	182	nose	Screen	H213	no	0	298	Included
SRR3729018	2012-01-24	182	nose	Screen	SRR3729160	2011-11-03	182	nose	Screen	H213	no	0	82	Included
SRR3729018	2012-01-24	182	nose	Screen	SRR3729318	2011-11-04	182	nose	Screen	H213	no	0	81	Included
SRR3729029	2012-02-28	182	nose	Screen	SRR3728579	2012-03-21	182	nose	Screen	H213	no	0	22	Included
SRR3729029	2012-02-28	182	nose	Screen	SRR3730748	2012-04-16	182	nose	Screen	H213	no	0	48	Included
SRR3729029	2012-02-28	182	nose	Screen	SRR3730576	2012-05-17	182	nose	Screen	H213	no	0	79	Included
SRR3729029	2012-02-28	182	nose	Screen	SRR3730639	2012-06-13	182	nose	Screen	H213	no	0	106	Included
SRR3729029	2012-02-28	182	nose	Screen	SRR3731749	2012-07-19	182	nose	Screen	H213	no	0	142	Included
SRR3729029	2012-02-28	182	nose	Screen	SRR3728950	2012-08-10	182	nose	Screen	H213	no	0	164	Included
SRR3729029	2012-02-28	182	nose	Screen	SRR3730893	2012-09-10	182	nose	Screen	H213	no	0	195	Included
SRR3729029	2012-02-28	182	nose	Screen	SRR3728573	2012-10-21	182	nose	Screen	H213	no	0	236	Included
SRR3729029	2012-02-28	182	nose	Screen	SRR3730594	2012-11-17	182	nose	Screen	H213	no	0	263	Included
SRR3729029	2012-02-28	182	nose	Screen	SRR3729160	2011-11-03	182	nose	Screen	H213	no	0	117	Included
SRR3729029	2012-02-28	182	nose	Screen	SRR3729318	2011-11-04	182	nose	Screen	H213	no	0	116	Included
SRR3728579	2012-03-21	182	nose	Screen	SRR3730748	2012-04-16	182	nose	Screen	H213	no	0	26	Included
SRR3728579	2012-03-21	182	nose	Screen	SRR3730576	2012-05-17	182	nose	Screen	H213	no	1	57	Included
SRR3728579	2012-03-21	182	nose	Screen	SRR3730639	2012-06-13	182	nose	Screen	H213	no	1	84	Included
SRR3728579	2012-03-21	182	nose	Screen	SRR3731749	2012-07-19	182	nose	Screen	H213	no	1	120	Included
SRR3728579	2012-03-21	182	nose	Screen	SRR3728950	2012-08-10	182	nose	Screen	H213	no	0	142	Included
SRR3728579	2012-03-21	182	nose	Screen	SRR3730893	2012-09-10	182	nose	Screen	H213	no	0	173	Included
SRR3728579	2012-03-21	182	nose	Screen	SRR3728573	2012-10-21	182	nose	Screen	H213	no	1	214	Included
SRR3728579	2012-03-21	182	nose	Screen	SRR3730594	2012-11-17	182	nose	Screen	H213	no	1	241	Included
SRR3728579	2012-03-21	182	nose	Screen	SRR3729160	2011-11-03	182	nose	Screen	H213	no	1	139	Included
SRR3728579	2012-03-21	182	nose	Screen	SRR3729318	2011-11-04	182	nose	Screen	H213	no	1	138	Included
SRR3730748	2012-04-16	182	nose	Screen	SRR3730576	2012-05-17	182	nose	Screen	H213	no	0	31	Included
SRR3730748	2012-04-16	182	nose	Screen	SRR3730639	2012-06-13	182	nose	Screen	H213	no	0	58	Included
SRR3730748	2012-04-16	182	nose	Screen	SRR3731749	2012-07-19	182	nose	Screen	H213	no	0	94	Included
SRR3730748	2012-04-16	182	nose	Screen	SRR3728950	2012-08-10	182	nose	Screen	H213	no	0	116	Included
SRR3730748	2012-04-16	182	nose	Screen	SRR3730893	2012-09-10	182	nose	Screen	H213	no	0	147	Included
SRR3730748	2012-04-16	182	nose	Screen	SRR3728573	2012-10-21	182	nose	Screen	H213	no	0	188	Included
SRR3730748	2012-04-16	182	nose	Screen	SRR3730594	2012-11-17	182	nose	Screen	H213	no	0	215	Included
SRR3730748	2012-04-16	182	nose	Screen	SRR3729160	2011-11-03	182	nose	Screen	H213	no	0	165	Included
SRR3730748	2012-04-16	182	nose	Screen	SRR3729318	2011-11-04	182	nose	Screen	H213	no	0	164	Included
SRR3730576	2012-05-17	182	nose	Screen	SRR3730639	2012-06-13	182	nose	Screen	H213	no	0	27	Included
SRR3730576	2012-05-17	182	nose	Screen	SRR3731749	2012-07-19	182	nose	Screen	H213	no	0	63	Included
SRR3730576	2012-05-17	182	nose	Screen	SRR3728950	2012-08-10	182	nose	Screen	H213	no	0	85	Included
SRR3730576	2012-05-17	182	nose	Screen	SRR3730893	2012-09-10	182	nose	Screen	H213	no	0	116	Included
SRR3730576	2012-05-17	182	nose	Screen	SRR3728573	2012-10-21	182	nose	Screen	H213	no	0	157	Included
SRR3730576	2012-05-17	182	nose	Screen	SRR3730594	2012-11-17	182	nose	Screen	H213	no	0	184	Included
SRR3730576	2012-05-17	182	nose	Screen	SRR3729160	2011-11-03	182	nose	Screen	H213	no	0	196	Included
SRR3730576	2012-05-17	182	nose	Screen	SRR3729318	2011-11-04	182	nose	Screen	H213	no	0	195	Included
SRR3730639	2012-06-13	182	nose	Screen	SRR3731749	2012-07-19	182	nose	Screen	H213	no	0	36	Included
SRR3730639	2012-06-13	182	nose	Screen	SRR3728950	2012-08-10	182	nose	Screen	H213	no	0	58	Included
SRR3730639	2012-06-13	182	nose	Screen	SRR3730893	2012-09-10	182	nose	Screen	H213	no	0	89	Included
SRR3730639	2012-06-13	182	nose	Screen	SRR3728573	2012-10-21	182	nose	Screen	H213	no	0	130	Included
SRR3730639	2012-06-13	182	nose	Screen	SRR3730594	2012-11-17	182	nose	Screen	H213	no	0	157	Included
SRR3730639	2012-06-13	182	nose	Screen	SRR3729160	2011-11-03	182	nose	Screen	H213	no	0	223	Included
SRR3730639	2012-06-13	182	nose	Screen	SRR3729318	2011-11-04	182	nose	Screen	H213	no	0	222	Included
SRR3731749	2012-07-19	182	nose	Screen	SRR3728950	2012-08-10	182	nose	Screen	H213	no	0	22	Included
SRR3731749	2012-07-19	182	nose	Screen	SRR3730893	2012-09-10	182	nose	Screen	H213	no	0	53	Included
SRR3731749	2012-07-19	182	nose	Screen	SRR3728573	2012-10-21	182	nose	Screen	H213	no	0	94	Included
SRR3731749	2012-07-19	182	nose	Screen	SRR3730594	2012-11-17	182	nose	Screen	H213	no	0	121	Included
SRR3731749	2012-07-19	182	nose	Screen	SRR3729160	2011-11-03	182	nose	Screen	H213	no	0	259	Included
SRR3731749	2012-07-19	182	nose	Screen	SRR3729318	2011-11-04	182	nose	Screen	H213	no	0	258	Included
SRR3728950	2012-08-10	182	nose	Screen	SRR3730893	2012-09-10	182	nose	Screen	H213	no	0	31	Included
SRR3728950	2012-08-10	182	nose	Screen	SRR3728573	2012-10-21	182	nose	Screen	H213	no	0	72	Included
SRR3728950	2012-08-10	182	nose	Screen	SRR3730594	2012-11-17	182	nose	Screen	H213	no	0	99	Included
SRR3728950	2012-08-10	182	nose	Screen	SRR3729160	2011-11-03	182	nose	Screen	H213	no	0	281	Included
SRR3728950	2012-08-10	182	nose	Screen	SRR3729318	2011-11-04	182	nose	Screen	H213	no	0	280	Included
SRR3730893	2012-09-10	182	nose	Screen	SRR3728573	2012-10-21	182	nose	Screen	H213	no	0	41	Included
SRR3730893	2012-09-10	182	nose	Screen	SRR3730594	2012-11-17	182	nose	Screen	H213	no	0	68	Included
SRR3730893	2012-09-10	182	nose	Screen	SRR3729160	2011-11-03	182	nose	Screen	H213	no	0	312	Included
SRR3730893	2012-09-10	182	nose	Screen	SRR3729318	2011-11-04	182	nose	Screen	H213	no	0	311	Included
SRR3728573	2012-10-21	182	nose	Screen	SRR3730594	2012-11-17	182	nose	Screen	H213	no	0	27	Included
SRR3728573	2012-10-21	182	nose	Screen	SRR3729160	2011-11-03	182	nose	Screen	H213	no	0	353	Included
SRR3728573	2012-10-21	182	nose	Screen	SRR3729318	2011-11-04	182	nose	Screen	H213	no	0	352	Included
SRR3730594	2012-11-17	182	nose	Screen	SRR3729160	2011-11-03	182	nose	Screen	H213	no	0	380	Included
SRR3730594	2012-11-17	182	nose	Screen	SRR3729318	2011-11-04	182	nose	Screen	H213	no	0	379	Included
SRR3729160	2011-11-03	182	nose	Screen	SRR3729318	2011-11-04	182	nose	Screen	H213	no	0	1	Included
SRR3729482	2012-09-16	20	wound	Clinical	SRR3730831	2012-09-16	59	wound	Clinical	2309396	yes	23922	0	outlier, different CCs
SRR3729482	2012-09-16	20	wound	Clinical	SRR3730766	2012-09-16	22	wound	Clinical	2309396	yes	21928	0	outlier, different CCs
SRR3729482	2012-09-16	20	wound	Clinical	SRR3731563	2012-09-16	8	wound	Clinical	2309396	yes	10343	0	outlier, different CCs
SRR3729482	2012-09-16	20	wound	Clinical	SRR3731877	2012-09-16	8	wound	Clinical	2309396	yes	10348	0	outlier, different CCs
SRR3729124	2012-09-17	20	throat	Screen	SRR3729022	2012-01-12	30	nose	Screen	H200	no	30520	249	outlier, different CCs
SRR3729124	2012-09-17	20	throat	Screen	SRR3730823	2012-02-07	30	nose	Screen	H200	no	30496	223	outlier, different CCs
SRR3729124	2012-09-17	20	throat	Screen	SRR3729462	2012-03-02	30	nose	Screen	H200	no	30507	199	outlier, different CCs
SRR3729124	2012-09-17	20	throat	Screen	SRR3729228	2012-04-17	30	nose	Screen	H200	no	30494	153	outlier, different CCs
SRR3729124	2012-09-17	20	throat	Screen	SRR3729027	2012-06-19	30	nose	Screen	H200	no	30514	90	outlier, different CCs
SRR3729124	2012-09-17	20	throat	Screen	SRR3729026	2012-01-12	30	nose	Screen	H200	no	30490	249	outlier, different CCs
SRR3729124	2012-09-17	20	throat	Screen	SRR3728968	2012-01-13	30	nose	Screen	H200	no	30513	248	outlier, different CCs
SRR3728625	2012-10-28	22	nose	Screen	SRR3728990	2012-10-28	30	wound	Clinical	2005836	yes	27473	0	outlier, different CCs
SRR3731835	2012-10-15	22	nose	Screen	SRR3731764	2012-10-15	22	nose	Screen	2037692	no	0	0	Included
SRR3731835	2012-10-15	22	nose	Screen	SRR3731872	2012-10-19	22	nose	Screen	2037692	no	3	4	Included
SRR3731764	2012-10-15	22	nose	Screen	SRR3731872	2012-10-19	22	nose	Screen	2037692	no	0	4	Included
SRR3728710	2012-06-18	22	perineum	Screen	SRR3731784	2012-06-16	30	nose	Screen	2140060	no	27523	2	outlier, different CCs
SRR3728943	2012-01-31	22	nose	Screen	SRR3728565	2012-01-31	22	nose	Screen	2227223	no	0	0	Included
SRR3728402	2012-09-09	22	nose	Screen	SRR3730419	2012-09-09	22	perineum	Screen	2279286	yes	0	0	Included
SRR3728402	2012-09-09	22	nose	Screen	SRR3729430	2012-09-09	22	wound	Clinical	2279286	yes	0	0	Included
SRR3728402	2012-09-09	22	nose	Screen	SRR3729056	2012-09-09	22	wound	Clinical	2279286	yes	2	0	Included
SRR3728402	2012-09-09	22	nose	Screen	SRR3730496	2012-09-10	22	nose	Screen	2279286	yes	0	1	Included
SRR3728402	2012-09-09	22	nose	Screen	SRR3728658	2012-09-10	22	perineum	Screen	2279286	yes	0	1	Included
SRR3730419	2012-09-09	22	perineum	Screen	SRR3729430	2012-09-09	22	wound	Clinical	2279286	yes	0	0	Included
SRR3730419	2012-09-09	22	perineum	Screen	SRR3729056	2012-09-09	22	wound	Clinical	2279286	yes	0	0	Included
SRR3730419	2012-09-09	22	perineum	Screen	SRR3730496	2012-09-10	22	nose	Screen	2279286	yes	0	1	Included
SRR3730419	2012-09-09	22	perineum	Screen	SRR3728658	2012-09-10	22	perineum	Screen	2279286	yes	0	1	Included
SRR3729430	2012-09-09	22	wound	Clinical	SRR3729056	2012-09-09	22	wound	Clinical	2279286	yes	0	0	Included
SRR3729430	2012-09-09	22	wound	Clinical	SRR3730496	2012-09-10	22	nose	Screen	2279286	yes	0	1	Included
SRR3729430	2012-09-09	22	wound	Clinical	SRR3728658	2012-09-10	22	perineum	Screen	2279286	yes	0	1	Included
SRR3729056	2012-09-09	22	wound	Clinical	SRR3730496	2012-09-10	22	nose	Screen	2279286	yes	0	1	Included
SRR3729056	2012-09-09	22	wound	Clinical	SRR3728658	2012-09-10	22	perineum	Screen	2279286	yes	0	1	Included
SRR3730496	2012-09-10	22	nose	Screen	SRR3728658	2012-09-10	22	perineum	Screen	2279286	yes	0	0	Included
SRR3731869	2012-01-25	22	nose	Screen	SRR3731558	2012-01-25	22	perineum	Screen	2280225	no	0	0	Included
SRR3730481	2012-01-23	22	nose	Screen	SRR3730644	2012-01-23	22	perineum	Screen	2298829	no	0	0	Included
SRR3730766	2012-09-16	22	wound	Clinical	SRR3731563	2012-09-16	8	wound	Clinical	2309396	yes	21603	0	outlier, different CCs
SRR3730766	2012-09-16	22	wound	Clinical	SRR3731877	2012-09-16	8	wound	Clinical	2309396	yes	21616	0	outlier, different CCs
SRR3730431	2012-07-20	22	nose	Screen	SRR3728407	2012-07-20	22	perineum	Screen	2316550	yes	1	0	Included
SRR3730431	2012-07-20	22	nose	Screen	SRR3728925	2012-08-16	22	respiratory sample	Clinical	2316550	yes	1	27	Included
SRR3730431	2012-07-20	22	nose	Screen	SRR3729413	2012-08-17	22	respiratory sample	Clinical	2316550	yes	0	28	Included
SRR3730431	2012-07-20	22	nose	Screen	SRR3728756	2012-11-27	22	respiratory sample	Clinical	2316550	yes	0	130	Included
SRR3728407	2012-07-20	22	perineum	Screen	SRR3728925	2012-08-16	22	respiratory sample	Clinical	2316550	yes	2	27	Included
SRR3728407	2012-07-20	22	perineum	Screen	SRR3729413	2012-08-17	22	respiratory sample	Clinical	2316550	yes	1	28	Included
SRR3728407	2012-07-20	22	perineum	Screen	SRR3728756	2012-11-27	22	respiratory sample	Clinical	2316550	yes	1	130	Included
SRR3728925	2012-08-16	22	respiratory sample	Clinical	SRR3729413	2012-08-17	22	respiratory sample	Clinical	2316550	yes	1	1	Included
SRR3728925	2012-08-16	22	respiratory sample	Clinical	SRR3728756	2012-11-27	22	respiratory sample	Clinical	2316550	yes	1	103	Included
SRR3729413	2012-08-17	22	respiratory sample	Clinical	SRR3728756	2012-11-27	22	respiratory sample	Clinical	2316550	yes	0	102	Included
SRR3731410	2012-12-28	22	nose	Screen	SRR3729111	2012-12-28	5	nose	Screen	2332625	yes	21686	0	outlier, different CCs
SRR3731410	2012-12-28	22	nose	Screen	SRR3730487	2012-12-28	45	perineum	Screen	2332625	yes	32898	0	outlier, different CCs
SRR3731410	2012-12-28	22	nose	Screen	SRR3731336	2012-12-27	22	nose	Screen	2332625	yes	1	1	Included
SRR3731410	2012-12-28	22	nose	Screen	SRR3731561	2012-12-27	5	nose	Screen	2332625	yes	21674	1	outlier, different CCs
SRR3731410	2012-12-28	22	nose	Screen	SRR3729173	2012-12-27	45	perineum	Screen	2332625	yes	32896	1	outlier, different CCs
SRR3731410	2012-12-28	22	nose	Screen	SRR3731737	2012-12-27	45	urine	Clinical	2332625	yes	32872	1	outlier, different CCs
SRR3731336	2012-12-27	22	nose	Screen	SRR3731561	2012-12-27	5	nose	Screen	2332625	yes	21674	0	outlier, different CCs
SRR3731336	2012-12-27	22	nose	Screen	SRR3729173	2012-12-27	45	perineum	Screen	2332625	yes	32897	0	outlier, different CCs
SRR3731336	2012-12-27	22	nose	Screen	SRR3731737	2012-12-27	45	urine	Clinical	2332625	yes	32873	0	outlier, different CCs
SRR3729091	2012-11-12	22	nose	Screen	SRR3730851	2012-11-12	22	nose	Screen	2366449	no	2	0	Included
SRR3731633	2011-12-14	22	nose	Screen	SRR3731771	2011-12-20	22	nose	Screen	2389175	no	0	6	Included
SRR3731633	2011-12-14	22	nose	Screen	SRR3730427	2011-12-20	22	nose	Screen	2389175	no	0	6	Included
SRR3731633	2011-12-14	22	nose	Screen	SRR3731883	2011-12-22	22	nose	Screen	2389175	no	2	8	Included
SRR3731771	2011-12-20	22	nose	Screen	SRR3730427	2011-12-20	22	nose	Screen	2389175	no	0	0	Included
SRR3731771	2011-12-20	22	nose	Screen	SRR3731883	2011-12-22	22	nose	Screen	2389175	no	2	2	Included
SRR3730427	2011-12-20	22	nose	Screen	SRR3731883	2011-12-22	22	nose	Screen	2389175	no	2	2	Included
SRR3731840	2012-10-30	22	nose	Screen	SRR3730685	2012-10-30	22	perineum	Screen	2447151	yes	0	0	Included
SRR3731840	2012-10-30	22	nose	Screen	SRR3730642	2012-11-01	22	respiratory sample	Clinical	2447151	yes	1	2	Included
SRR3731840	2012-10-30	22	nose	Screen	SRR3729389	2012-11-02	398	respiratory sample	Clinical	2447151	yes	27592	3	outlier, different CCs
SRR3730685	2012-10-30	22	perineum	Screen	SRR3730642	2012-11-01	22	respiratory sample	Clinical	2447151	yes	1	2	Included
SRR3730685	2012-10-30	22	perineum	Screen	SRR3729389	2012-11-02	398	respiratory sample	Clinical	2447151	yes	27596	3	outlier, different CCs
SRR3730642	2012-11-01	22	respiratory sample	Clinical	SRR3729389	2012-11-02	398	respiratory sample	Clinical	2447151	yes	27599	1	outlier, different CCs
SRR3730839	2012-07-20	22	nose	Screen	SRR3728526	2012-07-23	22	perineum	Screen	2524558	no	0	3	Included
SRR3729207	2012-11-12	22	throat	Screen	SRR3728516	2012-11-11	22	nose	Screen	2809946	no	1	1	Included
SRR3731629	2012-04-02	22	perineum	Screen	SRR3730905	2012-04-02	22	nose	Screen	2985076	no	2	0	Included
SRR3728978	2012-09-21	22	nose	Screen	SRR3731929	2012-09-21	22	wound	Clinical	3000191	yes	0	0	Included
SRR3728978	2012-09-21	22	nose	Screen	SRR3729336	2012-09-24	22	nose	Screen	3000191	yes	0	3	Included
SRR3731929	2012-09-21	22	wound	Clinical	SRR3729336	2012-09-24	22	nose	Screen	3000191	yes	0	3	Included
SRR3731923	2012-09-05	22	nose	Screen	SRR3728747	2012-09-10	5	nose	Screen	3153132	no	21652	5	outlier, different CCs
SRR3731524	2011-12-13	22	nose	Screen	SRR3728965	2011-12-29	22	nose	Screen	3238948	no	2	16	Included
SRR3731524	2011-12-13	22	nose	Screen	SRR3730508	2011-12-28	22	nose	Screen	3238948	no	2	15	Included
SRR3731524	2011-12-13	22	nose	Screen	SRR3731674	2012-01-09	22	nose	Screen	3238948	no	3	27	Included
SRR3731524	2011-12-13	22	nose	Screen	SRR3729171	2012-01-09	22	perineum	Screen	3238948	no	2	27	Included
SRR3731524	2011-12-13	22	nose	Screen	SRR3731942	2012-01-10	22	nose	Screen	3238948	no	2	28	Included
SRR3728965	2011-12-29	22	nose	Screen	SRR3730508	2011-12-28	22	nose	Screen	3238948	no	0	1	Included
SRR3728965	2011-12-29	22	nose	Screen	SRR3731674	2012-01-09	22	nose	Screen	3238948	no	0	11	Included
SRR3728965	2011-12-29	22	nose	Screen	SRR3729171	2012-01-09	22	perineum	Screen	3238948	no	0	11	Included
SRR3728965	2011-12-29	22	nose	Screen	SRR3731942	2012-01-10	22	nose	Screen	3238948	no	0	12	Included
SRR3730508	2011-12-28	22	nose	Screen	SRR3731674	2012-01-09	22	nose	Screen	3238948	no	0	12	Included
SRR3730508	2011-12-28	22	nose	Screen	SRR3729171	2012-01-09	22	perineum	Screen	3238948	no	0	12	Included
SRR3730508	2011-12-28	22	nose	Screen	SRR3731942	2012-01-10	22	nose	Screen	3238948	no	0	13	Included
SRR3731674	2012-01-09	22	nose	Screen	SRR3729171	2012-01-09	22	perineum	Screen	3238948	no	0	0	Included
SRR3731674	2012-01-09	22	nose	Screen	SRR3731942	2012-01-10	22	nose	Screen	3238948	no	0	1	Included
SRR3729171	2012-01-09	22	perineum	Screen	SRR3731942	2012-01-10	22	nose	Screen	3238948	no	0	1	Included
SRR3731774	2012-02-06	22	nose	Screen	SRR3731839	2012-02-06	22	perineum	Screen	3415311	no	13	0	Included
SRR3731774	2012-02-06	22	nose	Screen	SRR3730702	2012-02-06	22	nose	Screen	3415311	no	0	0	Included
SRR3731774	2012-02-06	22	nose	Screen	SRR3730728	2012-02-06	22	nose	Screen	3415311	no	0	0	Included
SRR3731839	2012-02-06	22	perineum	Screen	SRR3730702	2012-02-06	22	nose	Screen	3415311	no	13	0	Included
SRR3731839	2012-02-06	22	perineum	Screen	SRR3730728	2012-02-06	22	nose	Screen	3415311	no	13	0	Included
SRR3730702	2012-02-06	22	nose	Screen	SRR3730728	2012-02-06	22	nose	Screen	3415311	no	0	0	Included
SRR3729359	2012-09-18	22	nose	Screen	SRR3729255	2012-09-18	30	perineum	Screen	3448749	no	27554	0	outlier, different CCs
SRR3731459	2012-10-27	22	perineum	Screen	SRR3730655	2012-10-27	22	wound	Clinical	3454028	yes	1	0	Included
SRR3731514	2012-01-09	22	nose	Screen	SRR3730785	2012-02-09	22	nose	Screen	H108	no	0	31	Included
SRR3731514	2012-01-09	22	nose	Screen	SRR3730918	2012-02-28	22	nose	Screen	H108	no	0	50	Included
SRR3730785	2012-02-09	22	nose	Screen	SRR3730918	2012-02-28	22	nose	Screen	H108	no	0	19	Included
SRR3731793	2011-11-08	22	throat	Screen	SRR3730859	2011-11-08	22	throat	Screen	H123	no	0	0	Included
SRR3731793	2011-11-08	22	throat	Screen	SRR3730897	2011-11-08	22	groin	Screen	H123	no	3	0	Included
SRR3731793	2011-11-08	22	throat	Screen	SRR3728702	2012-09-11	1	throat	Screen	H123	no	21586	308	outlier, different CCs
SRR3731793	2011-11-08	22	throat	Screen	SRR3729144	2011-11-26	1	nose	Screen	H123	no	21576	18	outlier, different CCs
SRR3731793	2011-11-08	22	throat	Screen	SRR3731803	2012-02-01	22	nose	Screen	H123	no	1	85	Included
SRR3731793	2011-11-08	22	throat	Screen	SRR3731460	2012-04-16	22	nose	Screen	H123	no	1	160	Included
SRR3731793	2011-11-08	22	throat	Screen	SRR3730745	2012-05-15	22	nose	Screen	H123	no	1	189	Included
SRR3731793	2011-11-08	22	throat	Screen	SRR3731538	2012-06-19	22	nose	Screen	H123	no	1	224	Included
SRR3731793	2011-11-08	22	throat	Screen	SRR3729210	2012-07-10	22	nose	Screen	H123	no	1	245	Included
SRR3731793	2011-11-08	22	throat	Screen	SRR3728755	2012-08-14	1	nose	Screen	H123	no	21585	280	outlier, different CCs
SRR3731793	2011-11-08	22	throat	Screen	SRR3730606	2012-09-11	1	nose	Screen	H123	no	21568	308	outlier, different CCs
SRR3731793	2011-11-08	22	throat	Screen	SRR3731773	2012-10-02	1	nose	Screen	H123	no	21582	329	outlier, different CCs
SRR3731793	2011-11-08	22	throat	Screen	SRR3729394	2012-11-27	1	nose	Screen	H123	no	21593	385	outlier, different CCs
SRR3730859	2011-11-08	22	throat	Screen	SRR3730897	2011-11-08	22	groin	Screen	H123	no	3	0	Included
SRR3730859	2011-11-08	22	throat	Screen	SRR3728702	2012-09-11	1	throat	Screen	H123	no	21584	308	outlier, different CCs
SRR3730859	2011-11-08	22	throat	Screen	SRR3729144	2011-11-26	1	nose	Screen	H123	no	21574	18	outlier, different CCs
SRR3730859	2011-11-08	22	throat	Screen	SRR3731803	2012-02-01	22	nose	Screen	H123	no	1	85	Included
SRR3730859	2011-11-08	22	throat	Screen	SRR3731460	2012-04-16	22	nose	Screen	H123	no	1	160	Included
SRR3730859	2011-11-08	22	throat	Screen	SRR3730745	2012-05-15	22	nose	Screen	H123	no	1	189	Included
SRR3730859	2011-11-08	22	throat	Screen	SRR3731538	2012-06-19	22	nose	Screen	H123	no	1	224	Included
SRR3730859	2011-11-08	22	throat	Screen	SRR3729210	2012-07-10	22	nose	Screen	H123	no	1	245	Included
SRR3730859	2011-11-08	22	throat	Screen	SRR3728755	2012-08-14	1	nose	Screen	H123	no	21583	280	outlier, different CCs
SRR3730859	2011-11-08	22	throat	Screen	SRR3730606	2012-09-11	1	nose	Screen	H123	no	21567	308	outlier, different CCs
SRR3730859	2011-11-08	22	throat	Screen	SRR3731773	2012-10-02	1	nose	Screen	H123	no	21580	329	outlier, different CCs
SRR3730859	2011-11-08	22	throat	Screen	SRR3729394	2012-11-27	1	nose	Screen	H123	no	21591	385	outlier, different CCs
SRR3730897	2011-11-08	22	groin	Screen	SRR3728702	2012-09-11	1	throat	Screen	H123	no	21623	308	outlier, different CCs
SRR3730897	2011-11-08	22	groin	Screen	SRR3729144	2011-11-26	1	nose	Screen	H123	no	21613	18	outlier, different CCs
SRR3730897	2011-11-08	22	groin	Screen	SRR3731803	2012-02-01	22	nose	Screen	H123	no	83	85	outliers, different parts of the tree
SRR3730897	2011-11-08	22	groin	Screen	SRR3731460	2012-04-16	22	nose	Screen	H123	no	83	160	outliers, different parts of the tree
SRR3730897	2011-11-08	22	groin	Screen	SRR3730745	2012-05-15	22	nose	Screen	H123	no	83	189	outliers, different parts of the tree
SRR3730897	2011-11-08	22	groin	Screen	SRR3731538	2012-06-19	22	nose	Screen	H123	no	83	224	outliers, different parts of the tree
SRR3730897	2011-11-08	22	groin	Screen	SRR3729210	2012-07-10	22	nose	Screen	H123	no	83	245	outliers, different parts of the tree
SRR3730897	2011-11-08	22	groin	Screen	SRR3728755	2012-08-14	1	nose	Screen	H123	no	21622	280	outlier, different CCs
SRR3730897	2011-11-08	22	groin	Screen	SRR3730606	2012-09-11	1	nose	Screen	H123	no	21605	308	outlier, different CCs
SRR3730897	2011-11-08	22	groin	Screen	SRR3731773	2012-10-02	1	nose	Screen	H123	no	21619	329	outlier, different CCs
SRR3730897	2011-11-08	22	groin	Screen	SRR3729394	2012-11-27	1	nose	Screen	H123	no	21630	385	outlier, different CCs
SRR3731803	2012-02-01	22	nose	Screen	SRR3731460	2012-04-16	22	nose	Screen	H123	no	0	75	Included
SRR3731803	2012-02-01	22	nose	Screen	SRR3730745	2012-05-15	22	nose	Screen	H123	no	0	104	Included
SRR3731803	2012-02-01	22	nose	Screen	SRR3731538	2012-06-19	22	nose	Screen	H123	no	0	139	Included
SRR3731803	2012-02-01	22	nose	Screen	SRR3729210	2012-07-10	22	nose	Screen	H123	no	0	160	Included
SRR3731803	2012-02-01	22	nose	Screen	SRR3728755	2012-08-14	1	nose	Screen	H123	no	21629	195	outlier, different CCs
SRR3731803	2012-02-01	22	nose	Screen	SRR3730606	2012-09-11	1	nose	Screen	H123	no	21612	223	outlier, different CCs
SRR3731803	2012-02-01	22	nose	Screen	SRR3731773	2012-10-02	1	nose	Screen	H123	no	21626	244	outlier, different CCs
SRR3731803	2012-02-01	22	nose	Screen	SRR3729394	2012-11-27	1	nose	Screen	H123	no	21637	300	outlier, different CCs
SRR3731460	2012-04-16	22	nose	Screen	SRR3730745	2012-05-15	22	nose	Screen	H123	no	0	29	Included
SRR3731460	2012-04-16	22	nose	Screen	SRR3731538	2012-06-19	22	nose	Screen	H123	no	0	64	Included
SRR3731460	2012-04-16	22	nose	Screen	SRR3729210	2012-07-10	22	nose	Screen	H123	no	0	85	Included
SRR3731460	2012-04-16	22	nose	Screen	SRR3728755	2012-08-14	1	nose	Screen	H123	no	21624	120	outlier, different CCs
SRR3731460	2012-04-16	22	nose	Screen	SRR3730606	2012-09-11	1	nose	Screen	H123	no	21607	148	outlier, different CCs
SRR3731460	2012-04-16	22	nose	Screen	SRR3731773	2012-10-02	1	nose	Screen	H123	no	21621	169	outlier, different CCs
SRR3731460	2012-04-16	22	nose	Screen	SRR3729394	2012-11-27	1	nose	Screen	H123	no	21632	225	outlier, different CCs
SRR3730745	2012-05-15	22	nose	Screen	SRR3731538	2012-06-19	22	nose	Screen	H123	no	0	35	Included
SRR3730745	2012-05-15	22	nose	Screen	SRR3729210	2012-07-10	22	nose	Screen	H123	no	0	56	Included
SRR3730745	2012-05-15	22	nose	Screen	SRR3728755	2012-08-14	1	nose	Screen	H123	no	21607	91	outlier, different CCs
SRR3730745	2012-05-15	22	nose	Screen	SRR3730606	2012-09-11	1	nose	Screen	H123	no	21590	119	outlier, different CCs
SRR3730745	2012-05-15	22	nose	Screen	SRR3731773	2012-10-02	1	nose	Screen	H123	no	21604	140	outlier, different CCs
SRR3730745	2012-05-15	22	nose	Screen	SRR3729394	2012-11-27	1	nose	Screen	H123	no	21615	196	outlier, different CCs
SRR3731538	2012-06-19	22	nose	Screen	SRR3729210	2012-07-10	22	nose	Screen	H123	no	0	21	Included
SRR3731538	2012-06-19	22	nose	Screen	SRR3728755	2012-08-14	1	nose	Screen	H123	no	21626	56	outlier, different CCs
SRR3731538	2012-06-19	22	nose	Screen	SRR3730606	2012-09-11	1	nose	Screen	H123	no	21609	84	outlier, different CCs
SRR3731538	2012-06-19	22	nose	Screen	SRR3731773	2012-10-02	1	nose	Screen	H123	no	21623	105	outlier, different CCs
SRR3731538	2012-06-19	22	nose	Screen	SRR3729394	2012-11-27	1	nose	Screen	H123	no	21634	161	outlier, different CCs
SRR3729210	2012-07-10	22	nose	Screen	SRR3728755	2012-08-14	1	nose	Screen	H123	no	21623	35	outlier, different CCs
SRR3729210	2012-07-10	22	nose	Screen	SRR3730606	2012-09-11	1	nose	Screen	H123	no	21606	63	outlier, different CCs
SRR3729210	2012-07-10	22	nose	Screen	SRR3731773	2012-10-02	1	nose	Screen	H123	no	21620	84	outlier, different CCs
SRR3729210	2012-07-10	22	nose	Screen	SRR3729394	2012-11-27	1	nose	Screen	H123	no	21631	140	outlier, different CCs
SRR3728441	2011-11-01	22	throat	Screen	SRR3730526	2011-11-01	22	groin	Screen	H153	no	6	0	Included
SRR3728441	2011-11-01	22	throat	Screen	SRR3728921	2012-04-16	22	throat	Screen	H153	no	2	167	Included
SRR3728441	2011-11-01	22	throat	Screen	SRR3728718	2011-11-01	22	nose	Screen	H153	no	5	0	Included
SRR3728441	2011-11-01	22	throat	Screen	SRR3731494	2011-11-28	22	nose	Screen	H153	no	5	27	Included
SRR3728441	2011-11-01	22	throat	Screen	SRR3731498	2011-12-27	22	nose	Screen	H153	no	5	56	Included
SRR3728441	2011-11-01	22	throat	Screen	SRR3728919	2011-11-02	22	nose	Screen	H153	no	6	1	Included
SRR3728441	2011-11-01	22	throat	Screen	SRR3731787	2011-11-02	22	nose	Screen	H153	no	5	1	Included
SRR3730526	2011-11-01	22	groin	Screen	SRR3728921	2012-04-16	22	throat	Screen	H153	no	16	167	Included
SRR3730526	2011-11-01	22	groin	Screen	SRR3728718	2011-11-01	22	nose	Screen	H153	no	0	0	Included
SRR3730526	2011-11-01	22	groin	Screen	SRR3731494	2011-11-28	22	nose	Screen	H153	no	1	27	Included
SRR3730526	2011-11-01	22	groin	Screen	SRR3731498	2011-12-27	22	nose	Screen	H153	no	1	56	Included
SRR3730526	2011-11-01	22	groin	Screen	SRR3728919	2011-11-02	22	nose	Screen	H153	no	2	1	Included
SRR3730526	2011-11-01	22	groin	Screen	SRR3731787	2011-11-02	22	nose	Screen	H153	no	1	1	Included
SRR3728921	2012-04-16	22	throat	Screen	SRR3728718	2011-11-01	22	nose	Screen	H153	no	15	167	Included
SRR3728921	2012-04-16	22	throat	Screen	SRR3731494	2011-11-28	22	nose	Screen	H153	no	14	140	Included
SRR3728921	2012-04-16	22	throat	Screen	SRR3731498	2011-12-27	22	nose	Screen	H153	no	14	111	Included
SRR3728921	2012-04-16	22	throat	Screen	SRR3728919	2011-11-02	22	nose	Screen	H153	no	15	166	Included
SRR3728921	2012-04-16	22	throat	Screen	SRR3731787	2011-11-02	22	nose	Screen	H153	no	14	166	Included
SRR3728718	2011-11-01	22	nose	Screen	SRR3731494	2011-11-28	22	nose	Screen	H153	no	0	27	Included
SRR3728718	2011-11-01	22	nose	Screen	SRR3731498	2011-12-27	22	nose	Screen	H153	no	0	56	Included
SRR3728718	2011-11-01	22	nose	Screen	SRR3728919	2011-11-02	22	nose	Screen	H153	no	0	1	Included
SRR3728718	2011-11-01	22	nose	Screen	SRR3731787	2011-11-02	22	nose	Screen	H153	no	0	1	Included
SRR3731494	2011-11-28	22	nose	Screen	SRR3731498	2011-12-27	22	nose	Screen	H153	no	0	29	Included
SRR3731494	2011-11-28	22	nose	Screen	SRR3728919	2011-11-02	22	nose	Screen	H153	no	0	26	Included
SRR3731494	2011-11-28	22	nose	Screen	SRR3731787	2011-11-02	22	nose	Screen	H153	no	0	26	Included
SRR3731498	2011-12-27	22	nose	Screen	SRR3728919	2011-11-02	22	nose	Screen	H153	no	1	55	Included
SRR3731498	2011-12-27	22	nose	Screen	SRR3731787	2011-11-02	22	nose	Screen	H153	no	0	55	Included
SRR3728919	2011-11-02	22	nose	Screen	SRR3731787	2011-11-02	22	nose	Screen	H153	no	0	0	Included
SRR3730444	2012-09-06	22	throat	Screen	SRR3731739	2011-11-01	22	nose	Screen	H159	no	1	310	Included
SRR3730444	2012-09-06	22	throat	Screen	SRR3729099	2011-12-07	22	nose	Screen	H159	no	1	274	Included
SRR3730444	2012-09-06	22	throat	Screen	SRR3731759	2012-01-02	22	nose	Screen	H159	no	1	248	Included
SRR3730444	2012-09-06	22	throat	Screen	SRR3730502	2012-01-27	22	nose	Screen	H159	no	1	223	Included
SRR3730444	2012-09-06	22	throat	Screen	SRR3729123	2012-02-24	22	nose	Screen	H159	no	0	195	Included
SRR3730444	2012-09-06	22	throat	Screen	SRR3728622	2012-03-21	22	nose	Screen	H159	no	0	169	Included
SRR3730444	2012-09-06	22	throat	Screen	SRR3730815	2012-05-16	22	nose	Screen	H159	no	0	113	Included
SRR3730444	2012-09-06	22	throat	Screen	SRR3731753	2012-06-12	22	nose	Screen	H159	no	0	86	Included
SRR3730444	2012-09-06	22	throat	Screen	SRR3730494	2012-07-11	22	nose	Screen	H159	no	0	57	Included
SRR3730444	2012-09-06	22	throat	Screen	SRR3729362	2012-08-08	22	nose	Screen	H159	no	2	29	Included
SRR3730444	2012-09-06	22	throat	Screen	SRR3729382	2012-09-06	22	nose	Screen	H159	no	0	0	Included
SRR3730444	2012-09-06	22	throat	Screen	SRR3730924	2012-11-27	22	nose	Screen	H159	no	3	82	Included
SRR3730444	2012-09-06	22	throat	Screen	SRR3728762	2011-11-02	22	nose	Screen	H159	no	1	309	Included
SRR3730444	2012-09-06	22	throat	Screen	SRR3730482	2011-11-02	22	nose	Screen	H159	no	1	309	Included
SRR3731739	2011-11-01	22	nose	Screen	SRR3729099	2011-12-07	22	nose	Screen	H159	no	0	36	Included
SRR3731739	2011-11-01	22	nose	Screen	SRR3731759	2012-01-02	22	nose	Screen	H159	no	0	62	Included
SRR3731739	2011-11-01	22	nose	Screen	SRR3730502	2012-01-27	22	nose	Screen	H159	no	0	87	Included
SRR3731739	2011-11-01	22	nose	Screen	SRR3729123	2012-02-24	22	nose	Screen	H159	no	0	115	Included
SRR3731739	2011-11-01	22	nose	Screen	SRR3728622	2012-03-21	22	nose	Screen	H159	no	1	141	Included
SRR3731739	2011-11-01	22	nose	Screen	SRR3730815	2012-05-16	22	nose	Screen	H159	no	1	197	Included
SRR3731739	2011-11-01	22	nose	Screen	SRR3731753	2012-06-12	22	nose	Screen	H159	no	1	224	Included
SRR3731739	2011-11-01	22	nose	Screen	SRR3730494	2012-07-11	22	nose	Screen	H159	no	0	253	Included
SRR3731739	2011-11-01	22	nose	Screen	SRR3729362	2012-08-08	22	nose	Screen	H159	no	3	281	Included
SRR3731739	2011-11-01	22	nose	Screen	SRR3729382	2012-09-06	22	nose	Screen	H159	no	0	310	Included
SRR3731739	2011-11-01	22	nose	Screen	SRR3730924	2012-11-27	22	nose	Screen	H159	no	2	392	Included
SRR3731739	2011-11-01	22	nose	Screen	SRR3728762	2011-11-02	22	nose	Screen	H159	no	0	1	Included
SRR3731739	2011-11-01	22	nose	Screen	SRR3730482	2011-11-02	22	nose	Screen	H159	no	0	1	Included
SRR3729099	2011-12-07	22	nose	Screen	SRR3731759	2012-01-02	22	nose	Screen	H159	no	0	26	Included
SRR3729099	2011-12-07	22	nose	Screen	SRR3730502	2012-01-27	22	nose	Screen	H159	no	0	51	Included
SRR3729099	2011-12-07	22	nose	Screen	SRR3729123	2012-02-24	22	nose	Screen	H159	no	0	79	Included
SRR3729099	2011-12-07	22	nose	Screen	SRR3728622	2012-03-21	22	nose	Screen	H159	no	1	105	Included
SRR3729099	2011-12-07	22	nose	Screen	SRR3730815	2012-05-16	22	nose	Screen	H159	no	1	161	Included
SRR3729099	2011-12-07	22	nose	Screen	SRR3731753	2012-06-12	22	nose	Screen	H159	no	1	188	Included
SRR3729099	2011-12-07	22	nose	Screen	SRR3730494	2012-07-11	22	nose	Screen	H159	no	0	217	Included
SRR3729099	2011-12-07	22	nose	Screen	SRR3729362	2012-08-08	22	nose	Screen	H159	no	3	245	Included
SRR3729099	2011-12-07	22	nose	Screen	SRR3729382	2012-09-06	22	nose	Screen	H159	no	0	274	Included
SRR3729099	2011-12-07	22	nose	Screen	SRR3730924	2012-11-27	22	nose	Screen	H159	no	2	356	Included
SRR3729099	2011-12-07	22	nose	Screen	SRR3728762	2011-11-02	22	nose	Screen	H159	no	0	35	Included
SRR3729099	2011-12-07	22	nose	Screen	SRR3730482	2011-11-02	22	nose	Screen	H159	no	0	35	Included
SRR3731759	2012-01-02	22	nose	Screen	SRR3730502	2012-01-27	22	nose	Screen	H159	no	0	25	Included
SRR3731759	2012-01-02	22	nose	Screen	SRR3729123	2012-02-24	22	nose	Screen	H159	no	0	53	Included
SRR3731759	2012-01-02	22	nose	Screen	SRR3728622	2012-03-21	22	nose	Screen	H159	no	1	79	Included
SRR3731759	2012-01-02	22	nose	Screen	SRR3730815	2012-05-16	22	nose	Screen	H159	no	1	135	Included
SRR3731759	2012-01-02	22	nose	Screen	SRR3731753	2012-06-12	22	nose	Screen	H159	no	1	162	Included
SRR3731759	2012-01-02	22	nose	Screen	SRR3730494	2012-07-11	22	nose	Screen	H159	no	0	191	Included
SRR3731759	2012-01-02	22	nose	Screen	SRR3729362	2012-08-08	22	nose	Screen	H159	no	3	219	Included
SRR3731759	2012-01-02	22	nose	Screen	SRR3729382	2012-09-06	22	nose	Screen	H159	no	0	248	Included
SRR3731759	2012-01-02	22	nose	Screen	SRR3730924	2012-11-27	22	nose	Screen	H159	no	1	330	Included
SRR3731759	2012-01-02	22	nose	Screen	SRR3728762	2011-11-02	22	nose	Screen	H159	no	0	61	Included
SRR3731759	2012-01-02	22	nose	Screen	SRR3730482	2011-11-02	22	nose	Screen	H159	no	0	61	Included
SRR3730502	2012-01-27	22	nose	Screen	SRR3729123	2012-02-24	22	nose	Screen	H159	no	0	28	Included
SRR3730502	2012-01-27	22	nose	Screen	SRR3728622	2012-03-21	22	nose	Screen	H159	no	1	54	Included
SRR3730502	2012-01-27	22	nose	Screen	SRR3730815	2012-05-16	22	nose	Screen	H159	no	1	110	Included
SRR3730502	2012-01-27	22	nose	Screen	SRR3731753	2012-06-12	22	nose	Screen	H159	no	1	137	Included
SRR3730502	2012-01-27	22	nose	Screen	SRR3730494	2012-07-11	22	nose	Screen	H159	no	0	166	Included
SRR3730502	2012-01-27	22	nose	Screen	SRR3729362	2012-08-08	22	nose	Screen	H159	no	3	194	Included
SRR3730502	2012-01-27	22	nose	Screen	SRR3729382	2012-09-06	22	nose	Screen	H159	no	0	223	Included
SRR3730502	2012-01-27	22	nose	Screen	SRR3730924	2012-11-27	22	nose	Screen	H159	no	1	305	Included
SRR3730502	2012-01-27	22	nose	Screen	SRR3728762	2011-11-02	22	nose	Screen	H159	no	0	86	Included
SRR3730502	2012-01-27	22	nose	Screen	SRR3730482	2011-11-02	22	nose	Screen	H159	no	0	86	Included
SRR3729123	2012-02-24	22	nose	Screen	SRR3728622	2012-03-21	22	nose	Screen	H159	no	0	26	Included
SRR3729123	2012-02-24	22	nose	Screen	SRR3730815	2012-05-16	22	nose	Screen	H159	no	0	82	Included
SRR3729123	2012-02-24	22	nose	Screen	SRR3731753	2012-06-12	22	nose	Screen	H159	no	0	109	Included
SRR3729123	2012-02-24	22	nose	Screen	SRR3730494	2012-07-11	22	nose	Screen	H159	no	0	138	Included
SRR3729123	2012-02-24	22	nose	Screen	SRR3729362	2012-08-08	22	nose	Screen	H159	no	2	166	Included
SRR3729123	2012-02-24	22	nose	Screen	SRR3729382	2012-09-06	22	nose	Screen	H159	no	0	195	Included
SRR3729123	2012-02-24	22	nose	Screen	SRR3730924	2012-11-27	22	nose	Screen	H159	no	1	277	Included
SRR3729123	2012-02-24	22	nose	Screen	SRR3728762	2011-11-02	22	nose	Screen	H159	no	0	114	Included
SRR3729123	2012-02-24	22	nose	Screen	SRR3730482	2011-11-02	22	nose	Screen	H159	no	0	114	Included
SRR3728622	2012-03-21	22	nose	Screen	SRR3730815	2012-05-16	22	nose	Screen	H159	no	0	56	Included
SRR3728622	2012-03-21	22	nose	Screen	SRR3731753	2012-06-12	22	nose	Screen	H159	no	0	83	Included
SRR3728622	2012-03-21	22	nose	Screen	SRR3730494	2012-07-11	22	nose	Screen	H159	no	0	112	Included
SRR3728622	2012-03-21	22	nose	Screen	SRR3729362	2012-08-08	22	nose	Screen	H159	no	2	140	Included
SRR3728622	2012-03-21	22	nose	Screen	SRR3729382	2012-09-06	22	nose	Screen	H159	no	0	169	Included
SRR3728622	2012-03-21	22	nose	Screen	SRR3730924	2012-11-27	22	nose	Screen	H159	no	3	251	Included
SRR3728622	2012-03-21	22	nose	Screen	SRR3728762	2011-11-02	22	nose	Screen	H159	no	1	140	Included
SRR3728622	2012-03-21	22	nose	Screen	SRR3730482	2011-11-02	22	nose	Screen	H159	no	1	140	Included
SRR3730815	2012-05-16	22	nose	Screen	SRR3731753	2012-06-12	22	nose	Screen	H159	no	0	27	Included
SRR3730815	2012-05-16	22	nose	Screen	SRR3730494	2012-07-11	22	nose	Screen	H159	no	0	56	Included
SRR3730815	2012-05-16	22	nose	Screen	SRR3729362	2012-08-08	22	nose	Screen	H159	no	2	84	Included
SRR3730815	2012-05-16	22	nose	Screen	SRR3729382	2012-09-06	22	nose	Screen	H159	no	0	113	Included
SRR3730815	2012-05-16	22	nose	Screen	SRR3730924	2012-11-27	22	nose	Screen	H159	no	3	195	Included
SRR3730815	2012-05-16	22	nose	Screen	SRR3728762	2011-11-02	22	nose	Screen	H159	no	1	196	Included
SRR3730815	2012-05-16	22	nose	Screen	SRR3730482	2011-11-02	22	nose	Screen	H159	no	1	196	Included
SRR3731753	2012-06-12	22	nose	Screen	SRR3730494	2012-07-11	22	nose	Screen	H159	no	0	29	Included
SRR3731753	2012-06-12	22	nose	Screen	SRR3729362	2012-08-08	22	nose	Screen	H159	no	0	57	Included
SRR3731753	2012-06-12	22	nose	Screen	SRR3729382	2012-09-06	22	nose	Screen	H159	no	0	86	Included
SRR3731753	2012-06-12	22	nose	Screen	SRR3730924	2012-11-27	22	nose	Screen	H159	no	1	168	Included
SRR3731753	2012-06-12	22	nose	Screen	SRR3728762	2011-11-02	22	nose	Screen	H159	no	1	223	Included
SRR3731753	2012-06-12	22	nose	Screen	SRR3730482	2011-11-02	22	nose	Screen	H159	no	1	223	Included
SRR3730494	2012-07-11	22	nose	Screen	SRR3729362	2012-08-08	22	nose	Screen	H159	no	0	28	Included
SRR3730494	2012-07-11	22	nose	Screen	SRR3729382	2012-09-06	22	nose	Screen	H159	no	0	57	Included
SRR3730494	2012-07-11	22	nose	Screen	SRR3730924	2012-11-27	22	nose	Screen	H159	no	0	139	Included
SRR3730494	2012-07-11	22	nose	Screen	SRR3728762	2011-11-02	22	nose	Screen	H159	no	0	252	Included
SRR3730494	2012-07-11	22	nose	Screen	SRR3730482	2011-11-02	22	nose	Screen	H159	no	0	252	Included
SRR3729362	2012-08-08	22	nose	Screen	SRR3729382	2012-09-06	22	nose	Screen	H159	no	2	29	Included
SRR3729362	2012-08-08	22	nose	Screen	SRR3730924	2012-11-27	22	nose	Screen	H159	no	5	111	Included
SRR3729362	2012-08-08	22	nose	Screen	SRR3728762	2011-11-02	22	nose	Screen	H159	no	3	280	Included
SRR3729362	2012-08-08	22	nose	Screen	SRR3730482	2011-11-02	22	nose	Screen	H159	no	3	280	Included
SRR3729382	2012-09-06	22	nose	Screen	SRR3730924	2012-11-27	22	nose	Screen	H159	no	0	82	Included
SRR3729382	2012-09-06	22	nose	Screen	SRR3728762	2011-11-02	22	nose	Screen	H159	no	0	309	Included
SRR3729382	2012-09-06	22	nose	Screen	SRR3730482	2011-11-02	22	nose	Screen	H159	no	0	309	Included
SRR3730924	2012-11-27	22	nose	Screen	SRR3728762	2011-11-02	22	nose	Screen	H159	no	2	391	Included
SRR3730924	2012-11-27	22	nose	Screen	SRR3730482	2011-11-02	22	nose	Screen	H159	no	2	391	Included
SRR3728762	2011-11-02	22	nose	Screen	SRR3730482	2011-11-02	22	nose	Screen	H159	no	0	0	Included
SRR3729403	2011-11-01	22	throat	Screen	SRR3728693	2011-11-01	22	groin	Screen	H170	no	0	0	Included
SRR3729403	2011-11-01	22	throat	Screen	SRR3728788	2012-04-18	22	throat	Screen	H170	no	0	169	Included
SRR3729403	2011-11-01	22	throat	Screen	SRR3730649	2012-09-04	22	throat	Screen	H170	no	1	308	Included
SRR3729403	2011-11-01	22	throat	Screen	SRR3731799	2011-11-01	22	nose	Screen	H170	no	0	0	Included
SRR3729403	2011-11-01	22	throat	Screen	SRR3730777	2011-11-28	22	nose	Screen	H170	no	0	27	Included
SRR3729403	2011-11-01	22	throat	Screen	SRR3729209	2011-12-30	22	nose	Screen	H170	no	0	59	Included
SRR3729403	2011-11-01	22	throat	Screen	SRR3728386	2012-01-28	22	nose	Screen	H170	no	0	88	Included
SRR3729403	2011-11-01	22	throat	Screen	SRR3731851	2012-03-24	22	nose	Screen	H170	no	0	144	Included
SRR3729403	2011-11-01	22	throat	Screen	SRR3729435	2012-04-18	22	nose	Screen	H170	no	1	169	Included
SRR3729403	2011-11-01	22	throat	Screen	SRR3730693	2012-05-15	22	nose	Screen	H170	no	2	196	Included
SRR3729403	2011-11-01	22	throat	Screen	SRR3728536	2012-06-12	22	nose	Screen	H170	no	2	224	Included
SRR3729403	2011-11-01	22	throat	Screen	SRR3729044	2012-07-11	22	nose	Screen	H170	no	2	253	Included
SRR3729403	2011-11-01	22	throat	Screen	SRR3728656	2012-08-08	22	nose	Screen	H170	no	2	281	Included
SRR3729403	2011-11-01	22	throat	Screen	SRR3729448	2012-09-04	22	nose	Screen	H170	no	2	308	Included
SRR3729403	2011-11-01	22	throat	Screen	SRR3728797	2012-10-08	22	nose	Screen	H170	no	6	342	Included
SRR3729403	2011-11-01	22	throat	Screen	SRR3728628	2012-10-30	22	nose	Screen	H170	no	2	364	Included
SRR3729403	2011-11-01	22	throat	Screen	SRR3728675	2012-12-07	22	nose	Screen	H170	no	2	402	Included
SRR3729403	2011-11-01	22	throat	Screen	SRR3728765	2011-11-02	22	nose	Screen	H170	no	0	1	Included
SRR3729403	2011-11-01	22	throat	Screen	SRR3729003	2011-11-02	22	nose	Screen	H170	no	0	1	Included
SRR3728693	2011-11-01	22	groin	Screen	SRR3728788	2012-04-18	22	throat	Screen	H170	no	0	169	Included
SRR3728693	2011-11-01	22	groin	Screen	SRR3730649	2012-09-04	22	throat	Screen	H170	no	1	308	Included
SRR3728693	2011-11-01	22	groin	Screen	SRR3731799	2011-11-01	22	nose	Screen	H170	no	0	0	Included
SRR3728693	2011-11-01	22	groin	Screen	SRR3730777	2011-11-28	22	nose	Screen	H170	no	0	27	Included
SRR3728693	2011-11-01	22	groin	Screen	SRR3729209	2011-12-30	22	nose	Screen	H170	no	0	59	Included
SRR3728693	2011-11-01	22	groin	Screen	SRR3728386	2012-01-28	22	nose	Screen	H170	no	0	88	Included
SRR3728693	2011-11-01	22	groin	Screen	SRR3731851	2012-03-24	22	nose	Screen	H170	no	0	144	Included
SRR3728693	2011-11-01	22	groin	Screen	SRR3729435	2012-04-18	22	nose	Screen	H170	no	1	169	Included
SRR3728693	2011-11-01	22	groin	Screen	SRR3730693	2012-05-15	22	nose	Screen	H170	no	2	196	Included
SRR3728693	2011-11-01	22	groin	Screen	SRR3728536	2012-06-12	22	nose	Screen	H170	no	2	224	Included
SRR3728693	2011-11-01	22	groin	Screen	SRR3729044	2012-07-11	22	nose	Screen	H170	no	2	253	Included
SRR3728693	2011-11-01	22	groin	Screen	SRR3728656	2012-08-08	22	nose	Screen	H170	no	2	281	Included
SRR3728693	2011-11-01	22	groin	Screen	SRR3729448	2012-09-04	22	nose	Screen	H170	no	2	308	Included
SRR3728693	2011-11-01	22	groin	Screen	SRR3728797	2012-10-08	22	nose	Screen	H170	no	6	342	Included
SRR3728693	2011-11-01	22	groin	Screen	SRR3728628	2012-10-30	22	nose	Screen	H170	no	2	364	Included
SRR3728693	2011-11-01	22	groin	Screen	SRR3728675	2012-12-07	22	nose	Screen	H170	no	2	402	Included
SRR3728693	2011-11-01	22	groin	Screen	SRR3728765	2011-11-02	22	nose	Screen	H170	no	0	1	Included
SRR3728693	2011-11-01	22	groin	Screen	SRR3729003	2011-11-02	22	nose	Screen	H170	no	0	1	Included
SRR3728788	2012-04-18	22	throat	Screen	SRR3730649	2012-09-04	22	throat	Screen	H170	no	1	139	Included
SRR3728788	2012-04-18	22	throat	Screen	SRR3731799	2011-11-01	22	nose	Screen	H170	no	0	169	Included
SRR3728788	2012-04-18	22	throat	Screen	SRR3730777	2011-11-28	22	nose	Screen	H170	no	0	142	Included
SRR3728788	2012-04-18	22	throat	Screen	SRR3729209	2011-12-30	22	nose	Screen	H170	no	0	110	Included
SRR3728788	2012-04-18	22	throat	Screen	SRR3728386	2012-01-28	22	nose	Screen	H170	no	0	81	Included
SRR3728788	2012-04-18	22	throat	Screen	SRR3731851	2012-03-24	22	nose	Screen	H170	no	0	25	Included
SRR3728788	2012-04-18	22	throat	Screen	SRR3729435	2012-04-18	22	nose	Screen	H170	no	1	0	Included
SRR3728788	2012-04-18	22	throat	Screen	SRR3730693	2012-05-15	22	nose	Screen	H170	no	0	27	Included
SRR3728788	2012-04-18	22	throat	Screen	SRR3728536	2012-06-12	22	nose	Screen	H170	no	0	55	Included
SRR3728788	2012-04-18	22	throat	Screen	SRR3729044	2012-07-11	22	nose	Screen	H170	no	0	84	Included
SRR3728788	2012-04-18	22	throat	Screen	SRR3728656	2012-08-08	22	nose	Screen	H170	no	0	112	Included
SRR3728788	2012-04-18	22	throat	Screen	SRR3729448	2012-09-04	22	nose	Screen	H170	no	0	139	Included
SRR3728788	2012-04-18	22	throat	Screen	SRR3728797	2012-10-08	22	nose	Screen	H170	no	3	173	Included
SRR3728788	2012-04-18	22	throat	Screen	SRR3728628	2012-10-30	22	nose	Screen	H170	no	0	195	Included
SRR3728788	2012-04-18	22	throat	Screen	SRR3728675	2012-12-07	22	nose	Screen	H170	no	0	233	Included
SRR3728788	2012-04-18	22	throat	Screen	SRR3728765	2011-11-02	22	nose	Screen	H170	no	0	168	Included
SRR3728788	2012-04-18	22	throat	Screen	SRR3729003	2011-11-02	22	nose	Screen	H170	no	0	168	Included
SRR3730649	2012-09-04	22	throat	Screen	SRR3731799	2011-11-01	22	nose	Screen	H170	no	1	308	Included
SRR3730649	2012-09-04	22	throat	Screen	SRR3730777	2011-11-28	22	nose	Screen	H170	no	1	281	Included
SRR3730649	2012-09-04	22	throat	Screen	SRR3729209	2011-12-30	22	nose	Screen	H170	no	1	249	Included
SRR3730649	2012-09-04	22	throat	Screen	SRR3728386	2012-01-28	22	nose	Screen	H170	no	1	220	Included
SRR3730649	2012-09-04	22	throat	Screen	SRR3731851	2012-03-24	22	nose	Screen	H170	no	1	164	Included
SRR3730649	2012-09-04	22	throat	Screen	SRR3729435	2012-04-18	22	nose	Screen	H170	no	0	139	Included
SRR3730649	2012-09-04	22	throat	Screen	SRR3730693	2012-05-15	22	nose	Screen	H170	no	3	112	Included
SRR3730649	2012-09-04	22	throat	Screen	SRR3728536	2012-06-12	22	nose	Screen	H170	no	3	84	Included
SRR3730649	2012-09-04	22	throat	Screen	SRR3729044	2012-07-11	22	nose	Screen	H170	no	3	55	Included
SRR3730649	2012-09-04	22	throat	Screen	SRR3728656	2012-08-08	22	nose	Screen	H170	no	3	27	Included
SRR3730649	2012-09-04	22	throat	Screen	SRR3729448	2012-09-04	22	nose	Screen	H170	no	3	0	Included
SRR3730649	2012-09-04	22	throat	Screen	SRR3728797	2012-10-08	22	nose	Screen	H170	no	7	34	Included
SRR3730649	2012-09-04	22	throat	Screen	SRR3728628	2012-10-30	22	nose	Screen	H170	no	3	56	Included
SRR3730649	2012-09-04	22	throat	Screen	SRR3728675	2012-12-07	22	nose	Screen	H170	no	3	94	Included
SRR3730649	2012-09-04	22	throat	Screen	SRR3728765	2011-11-02	22	nose	Screen	H170	no	1	307	Included
SRR3730649	2012-09-04	22	throat	Screen	SRR3729003	2011-11-02	22	nose	Screen	H170	no	1	307	Included
SRR3731799	2011-11-01	22	nose	Screen	SRR3730777	2011-11-28	22	nose	Screen	H170	no	0	27	Included
SRR3731799	2011-11-01	22	nose	Screen	SRR3729209	2011-12-30	22	nose	Screen	H170	no	0	59	Included
SRR3731799	2011-11-01	22	nose	Screen	SRR3728386	2012-01-28	22	nose	Screen	H170	no	0	88	Included
SRR3731799	2011-11-01	22	nose	Screen	SRR3731851	2012-03-24	22	nose	Screen	H170	no	0	144	Included
SRR3731799	2011-11-01	22	nose	Screen	SRR3729435	2012-04-18	22	nose	Screen	H170	no	1	169	Included
SRR3731799	2011-11-01	22	nose	Screen	SRR3730693	2012-05-15	22	nose	Screen	H170	no	2	196	Included
SRR3731799	2011-11-01	22	nose	Screen	SRR3728536	2012-06-12	22	nose	Screen	H170	no	2	224	Included
SRR3731799	2011-11-01	22	nose	Screen	SRR3729044	2012-07-11	22	nose	Screen	H170	no	2	253	Included
SRR3731799	2011-11-01	22	nose	Screen	SRR3728656	2012-08-08	22	nose	Screen	H170	no	2	281	Included
SRR3731799	2011-11-01	22	nose	Screen	SRR3729448	2012-09-04	22	nose	Screen	H170	no	2	308	Included
SRR3731799	2011-11-01	22	nose	Screen	SRR3728797	2012-10-08	22	nose	Screen	H170	no	6	342	Included
SRR3731799	2011-11-01	22	nose	Screen	SRR3728628	2012-10-30	22	nose	Screen	H170	no	2	364	Included
SRR3731799	2011-11-01	22	nose	Screen	SRR3728675	2012-12-07	22	nose	Screen	H170	no	2	402	Included
SRR3731799	2011-11-01	22	nose	Screen	SRR3728765	2011-11-02	22	nose	Screen	H170	no	0	1	Included
SRR3731799	2011-11-01	22	nose	Screen	SRR3729003	2011-11-02	22	nose	Screen	H170	no	0	1	Included
SRR3730777	2011-11-28	22	nose	Screen	SRR3729209	2011-12-30	22	nose	Screen	H170	no	0	32	Included
SRR3730777	2011-11-28	22	nose	Screen	SRR3728386	2012-01-28	22	nose	Screen	H170	no	0	61	Included
SRR3730777	2011-11-28	22	nose	Screen	SRR3731851	2012-03-24	22	nose	Screen	H170	no	0	117	Included
SRR3730777	2011-11-28	22	nose	Screen	SRR3729435	2012-04-18	22	nose	Screen	H170	no	1	142	Included
SRR3730777	2011-11-28	22	nose	Screen	SRR3730693	2012-05-15	22	nose	Screen	H170	no	2	169	Included
SRR3730777	2011-11-28	22	nose	Screen	SRR3728536	2012-06-12	22	nose	Screen	H170	no	2	197	Included
SRR3730777	2011-11-28	22	nose	Screen	SRR3729044	2012-07-11	22	nose	Screen	H170	no	2	226	Included
SRR3730777	2011-11-28	22	nose	Screen	SRR3728656	2012-08-08	22	nose	Screen	H170	no	2	254	Included
SRR3730777	2011-11-28	22	nose	Screen	SRR3729448	2012-09-04	22	nose	Screen	H170	no	2	281	Included
SRR3730777	2011-11-28	22	nose	Screen	SRR3728797	2012-10-08	22	nose	Screen	H170	no	6	315	Included
SRR3730777	2011-11-28	22	nose	Screen	SRR3728628	2012-10-30	22	nose	Screen	H170	no	2	337	Included
SRR3730777	2011-11-28	22	nose	Screen	SRR3728675	2012-12-07	22	nose	Screen	H170	no	2	375	Included
SRR3730777	2011-11-28	22	nose	Screen	SRR3728765	2011-11-02	22	nose	Screen	H170	no	0	26	Included
SRR3730777	2011-11-28	22	nose	Screen	SRR3729003	2011-11-02	22	nose	Screen	H170	no	0	26	Included
SRR3729209	2011-12-30	22	nose	Screen	SRR3728386	2012-01-28	22	nose	Screen	H170	no	0	29	Included
SRR3729209	2011-12-30	22	nose	Screen	SRR3731851	2012-03-24	22	nose	Screen	H170	no	0	85	Included
SRR3729209	2011-12-30	22	nose	Screen	SRR3729435	2012-04-18	22	nose	Screen	H170	no	1	110	Included
SRR3729209	2011-12-30	22	nose	Screen	SRR3730693	2012-05-15	22	nose	Screen	H170	no	2	137	Included
SRR3729209	2011-12-30	22	nose	Screen	SRR3728536	2012-06-12	22	nose	Screen	H170	no	2	165	Included
SRR3729209	2011-12-30	22	nose	Screen	SRR3729044	2012-07-11	22	nose	Screen	H170	no	2	194	Included
SRR3729209	2011-12-30	22	nose	Screen	SRR3728656	2012-08-08	22	nose	Screen	H170	no	2	222	Included
SRR3729209	2011-12-30	22	nose	Screen	SRR3729448	2012-09-04	22	nose	Screen	H170	no	2	249	Included
SRR3729209	2011-12-30	22	nose	Screen	SRR3728797	2012-10-08	22	nose	Screen	H170	no	6	283	Included
SRR3729209	2011-12-30	22	nose	Screen	SRR3728628	2012-10-30	22	nose	Screen	H170	no	2	305	Included
SRR3729209	2011-12-30	22	nose	Screen	SRR3728675	2012-12-07	22	nose	Screen	H170	no	2	343	Included
SRR3729209	2011-12-30	22	nose	Screen	SRR3728765	2011-11-02	22	nose	Screen	H170	no	0	58	Included
SRR3729209	2011-12-30	22	nose	Screen	SRR3729003	2011-11-02	22	nose	Screen	H170	no	0	58	Included
SRR3728386	2012-01-28	22	nose	Screen	SRR3731851	2012-03-24	22	nose	Screen	H170	no	0	56	Included
SRR3728386	2012-01-28	22	nose	Screen	SRR3729435	2012-04-18	22	nose	Screen	H170	no	1	81	Included
SRR3728386	2012-01-28	22	nose	Screen	SRR3730693	2012-05-15	22	nose	Screen	H170	no	2	108	Included
SRR3728386	2012-01-28	22	nose	Screen	SRR3728536	2012-06-12	22	nose	Screen	H170	no	2	136	Included
SRR3728386	2012-01-28	22	nose	Screen	SRR3729044	2012-07-11	22	nose	Screen	H170	no	2	165	Included
SRR3728386	2012-01-28	22	nose	Screen	SRR3728656	2012-08-08	22	nose	Screen	H170	no	2	193	Included
SRR3728386	2012-01-28	22	nose	Screen	SRR3729448	2012-09-04	22	nose	Screen	H170	no	2	220	Included
SRR3728386	2012-01-28	22	nose	Screen	SRR3728797	2012-10-08	22	nose	Screen	H170	no	6	254	Included
SRR3728386	2012-01-28	22	nose	Screen	SRR3728628	2012-10-30	22	nose	Screen	H170	no	2	276	Included
SRR3728386	2012-01-28	22	nose	Screen	SRR3728675	2012-12-07	22	nose	Screen	H170	no	2	314	Included
SRR3728386	2012-01-28	22	nose	Screen	SRR3728765	2011-11-02	22	nose	Screen	H170	no	0	87	Included
SRR3728386	2012-01-28	22	nose	Screen	SRR3729003	2011-11-02	22	nose	Screen	H170	no	0	87	Included
SRR3731851	2012-03-24	22	nose	Screen	SRR3729435	2012-04-18	22	nose	Screen	H170	no	1	25	Included
SRR3731851	2012-03-24	22	nose	Screen	SRR3730693	2012-05-15	22	nose	Screen	H170	no	0	52	Included
SRR3731851	2012-03-24	22	nose	Screen	SRR3728536	2012-06-12	22	nose	Screen	H170	no	0	80	Included
SRR3731851	2012-03-24	22	nose	Screen	SRR3729044	2012-07-11	22	nose	Screen	H170	no	0	109	Included
SRR3731851	2012-03-24	22	nose	Screen	SRR3728656	2012-08-08	22	nose	Screen	H170	no	0	137	Included
SRR3731851	2012-03-24	22	nose	Screen	SRR3729448	2012-09-04	22	nose	Screen	H170	no	0	164	Included
SRR3731851	2012-03-24	22	nose	Screen	SRR3728797	2012-10-08	22	nose	Screen	H170	no	3	198	Included
SRR3731851	2012-03-24	22	nose	Screen	SRR3728628	2012-10-30	22	nose	Screen	H170	no	0	220	Included
SRR3731851	2012-03-24	22	nose	Screen	SRR3728675	2012-12-07	22	nose	Screen	H170	no	0	258	Included
SRR3731851	2012-03-24	22	nose	Screen	SRR3728765	2011-11-02	22	nose	Screen	H170	no	0	143	Included
SRR3731851	2012-03-24	22	nose	Screen	SRR3729003	2011-11-02	22	nose	Screen	H170	no	0	143	Included
SRR3729435	2012-04-18	22	nose	Screen	SRR3730693	2012-05-15	22	nose	Screen	H170	no	3	27	Included
SRR3729435	2012-04-18	22	nose	Screen	SRR3728536	2012-06-12	22	nose	Screen	H170	no	3	55	Included
SRR3729435	2012-04-18	22	nose	Screen	SRR3729044	2012-07-11	22	nose	Screen	H170	no	3	84	Included
SRR3729435	2012-04-18	22	nose	Screen	SRR3728656	2012-08-08	22	nose	Screen	H170	no	3	112	Included
SRR3729435	2012-04-18	22	nose	Screen	SRR3729448	2012-09-04	22	nose	Screen	H170	no	3	139	Included
SRR3729435	2012-04-18	22	nose	Screen	SRR3728797	2012-10-08	22	nose	Screen	H170	no	7	173	Included
SRR3729435	2012-04-18	22	nose	Screen	SRR3728628	2012-10-30	22	nose	Screen	H170	no	3	195	Included
SRR3729435	2012-04-18	22	nose	Screen	SRR3728675	2012-12-07	22	nose	Screen	H170	no	3	233	Included
SRR3729435	2012-04-18	22	nose	Screen	SRR3728765	2011-11-02	22	nose	Screen	H170	no	1	168	Included
SRR3729435	2012-04-18	22	nose	Screen	SRR3729003	2011-11-02	22	nose	Screen	H170	no	1	168	Included
SRR3730693	2012-05-15	22	nose	Screen	SRR3728536	2012-06-12	22	nose	Screen	H170	no	0	28	Included
SRR3730693	2012-05-15	22	nose	Screen	SRR3729044	2012-07-11	22	nose	Screen	H170	no	0	57	Included
SRR3730693	2012-05-15	22	nose	Screen	SRR3728656	2012-08-08	22	nose	Screen	H170	no	0	85	Included
SRR3730693	2012-05-15	22	nose	Screen	SRR3729448	2012-09-04	22	nose	Screen	H170	no	0	112	Included
SRR3730693	2012-05-15	22	nose	Screen	SRR3728797	2012-10-08	22	nose	Screen	H170	no	4	146	Included
SRR3730693	2012-05-15	22	nose	Screen	SRR3728628	2012-10-30	22	nose	Screen	H170	no	0	168	Included
SRR3730693	2012-05-15	22	nose	Screen	SRR3728675	2012-12-07	22	nose	Screen	H170	no	0	206	Included
SRR3730693	2012-05-15	22	nose	Screen	SRR3728765	2011-11-02	22	nose	Screen	H170	no	2	195	Included
SRR3730693	2012-05-15	22	nose	Screen	SRR3729003	2011-11-02	22	nose	Screen	H170	no	2	195	Included
SRR3728536	2012-06-12	22	nose	Screen	SRR3729044	2012-07-11	22	nose	Screen	H170	no	0	29	Included
SRR3728536	2012-06-12	22	nose	Screen	SRR3728656	2012-08-08	22	nose	Screen	H170	no	0	57	Included
SRR3728536	2012-06-12	22	nose	Screen	SRR3729448	2012-09-04	22	nose	Screen	H170	no	0	84	Included
SRR3728536	2012-06-12	22	nose	Screen	SRR3728797	2012-10-08	22	nose	Screen	H170	no	4	118	Included
SRR3728536	2012-06-12	22	nose	Screen	SRR3728628	2012-10-30	22	nose	Screen	H170	no	0	140	Included
SRR3728536	2012-06-12	22	nose	Screen	SRR3728675	2012-12-07	22	nose	Screen	H170	no	0	178	Included
SRR3728536	2012-06-12	22	nose	Screen	SRR3728765	2011-11-02	22	nose	Screen	H170	no	2	223	Included
SRR3728536	2012-06-12	22	nose	Screen	SRR3729003	2011-11-02	22	nose	Screen	H170	no	2	223	Included
SRR3729044	2012-07-11	22	nose	Screen	SRR3728656	2012-08-08	22	nose	Screen	H170	no	0	28	Included
SRR3729044	2012-07-11	22	nose	Screen	SRR3729448	2012-09-04	22	nose	Screen	H170	no	0	55	Included
SRR3729044	2012-07-11	22	nose	Screen	SRR3728797	2012-10-08	22	nose	Screen	H170	no	4	89	Included
SRR3729044	2012-07-11	22	nose	Screen	SRR3728628	2012-10-30	22	nose	Screen	H170	no	0	111	Included
SRR3729044	2012-07-11	22	nose	Screen	SRR3728675	2012-12-07	22	nose	Screen	H170	no	0	149	Included
SRR3729044	2012-07-11	22	nose	Screen	SRR3728765	2011-11-02	22	nose	Screen	H170	no	2	252	Included
SRR3729044	2012-07-11	22	nose	Screen	SRR3729003	2011-11-02	22	nose	Screen	H170	no	2	252	Included
SRR3728656	2012-08-08	22	nose	Screen	SRR3729448	2012-09-04	22	nose	Screen	H170	no	0	27	Included
SRR3728656	2012-08-08	22	nose	Screen	SRR3728797	2012-10-08	22	nose	Screen	H170	no	4	61	Included
SRR3728656	2012-08-08	22	nose	Screen	SRR3728628	2012-10-30	22	nose	Screen	H170	no	0	83	Included
SRR3728656	2012-08-08	22	nose	Screen	SRR3728675	2012-12-07	22	nose	Screen	H170	no	0	121	Included
SRR3728656	2012-08-08	22	nose	Screen	SRR3728765	2011-11-02	22	nose	Screen	H170	no	2	280	Included
SRR3728656	2012-08-08	22	nose	Screen	SRR3729003	2011-11-02	22	nose	Screen	H170	no	2	280	Included
SRR3729448	2012-09-04	22	nose	Screen	SRR3728797	2012-10-08	22	nose	Screen	H170	no	4	34	Included
SRR3729448	2012-09-04	22	nose	Screen	SRR3728628	2012-10-30	22	nose	Screen	H170	no	0	56	Included
SRR3729448	2012-09-04	22	nose	Screen	SRR3728675	2012-12-07	22	nose	Screen	H170	no	0	94	Included
SRR3729448	2012-09-04	22	nose	Screen	SRR3728765	2011-11-02	22	nose	Screen	H170	no	2	307	Included
SRR3729448	2012-09-04	22	nose	Screen	SRR3729003	2011-11-02	22	nose	Screen	H170	no	2	307	Included
SRR3728797	2012-10-08	22	nose	Screen	SRR3728628	2012-10-30	22	nose	Screen	H170	no	4	22	Included
SRR3728797	2012-10-08	22	nose	Screen	SRR3728675	2012-12-07	22	nose	Screen	H170	no	4	60	Included
SRR3728797	2012-10-08	22	nose	Screen	SRR3728765	2011-11-02	22	nose	Screen	H170	no	6	341	Included
SRR3728797	2012-10-08	22	nose	Screen	SRR3729003	2011-11-02	22	nose	Screen	H170	no	6	341	Included
SRR3728628	2012-10-30	22	nose	Screen	SRR3728675	2012-12-07	22	nose	Screen	H170	no	0	38	Included
SRR3728628	2012-10-30	22	nose	Screen	SRR3728765	2011-11-02	22	nose	Screen	H170	no	2	363	Included
SRR3728628	2012-10-30	22	nose	Screen	SRR3729003	2011-11-02	22	nose	Screen	H170	no	2	363	Included
SRR3728675	2012-12-07	22	nose	Screen	SRR3728765	2011-11-02	22	nose	Screen	H170	no	2	401	Included
SRR3728675	2012-12-07	22	nose	Screen	SRR3729003	2011-11-02	22	nose	Screen	H170	no	2	401	Included
SRR3728765	2011-11-02	22	nose	Screen	SRR3729003	2011-11-02	22	nose	Screen	H170	no	0	0	Included
SRR3728707	2011-10-31	22	nose	Screen	SRR3731683	2011-11-28	22	nose	Screen	H196	no	0	28	Included
SRR3728707	2011-10-31	22	nose	Screen	SRR3731562	2011-12-27	22	nose	Screen	H196	no	0	57	Included
SRR3728707	2011-10-31	22	nose	Screen	SRR3728607	2012-01-24	22	nose	Screen	H196	no	0	85	Included
SRR3728707	2011-10-31	22	nose	Screen	SRR3730614	2012-02-23	22	nose	Screen	H196	no	0	115	Included
SRR3728707	2011-10-31	22	nose	Screen	SRR3729134	2011-10-31	22	nose	Screen	H196	no	0	0	Included
SRR3728707	2011-10-31	22	nose	Screen	SRR3729040	2011-11-01	22	nose	Screen	H196	no	0	1	Included
SRR3731683	2011-11-28	22	nose	Screen	SRR3731562	2011-12-27	22	nose	Screen	H196	no	0	29	Included
SRR3731683	2011-11-28	22	nose	Screen	SRR3728607	2012-01-24	22	nose	Screen	H196	no	0	57	Included
SRR3731683	2011-11-28	22	nose	Screen	SRR3730614	2012-02-23	22	nose	Screen	H196	no	0	87	Included
SRR3731683	2011-11-28	22	nose	Screen	SRR3729134	2011-10-31	22	nose	Screen	H196	no	0	28	Included
SRR3731683	2011-11-28	22	nose	Screen	SRR3729040	2011-11-01	22	nose	Screen	H196	no	0	27	Included
SRR3731562	2011-12-27	22	nose	Screen	SRR3728607	2012-01-24	22	nose	Screen	H196	no	0	28	Included
SRR3731562	2011-12-27	22	nose	Screen	SRR3730614	2012-02-23	22	nose	Screen	H196	no	0	58	Included
SRR3731562	2011-12-27	22	nose	Screen	SRR3729134	2011-10-31	22	nose	Screen	H196	no	0	57	Included
SRR3731562	2011-12-27	22	nose	Screen	SRR3729040	2011-11-01	22	nose	Screen	H196	no	0	56	Included
SRR3728607	2012-01-24	22	nose	Screen	SRR3730614	2012-02-23	22	nose	Screen	H196	no	0	30	Included
SRR3728607	2012-01-24	22	nose	Screen	SRR3729134	2011-10-31	22	nose	Screen	H196	no	0	85	Included
SRR3728607	2012-01-24	22	nose	Screen	SRR3729040	2011-11-01	22	nose	Screen	H196	no	0	84	Included
SRR3730614	2012-02-23	22	nose	Screen	SRR3729134	2011-10-31	22	nose	Screen	H196	no	0	115	Included
SRR3730614	2012-02-23	22	nose	Screen	SRR3729040	2011-11-01	22	nose	Screen	H196	no	0	114	Included
SRR3729134	2011-10-31	22	nose	Screen	SRR3729040	2011-11-01	22	nose	Screen	H196	no	0	1	Included
SRR3729367	2011-12-09	22	throat	Screen	SRR3729328	2011-12-09	22	nose	Screen	H208	no	1	0	Included
SRR3729367	2011-12-09	22	throat	Screen	SRR3729406	2012-01-11	22	nose	Screen	H208	no	0	33	Included
SRR3729367	2011-12-09	22	throat	Screen	SRR3731434	2012-02-01	22	nose	Screen	H208	no	0	54	Included
SRR3729367	2011-12-09	22	throat	Screen	SRR3730406	2012-03-06	22	nose	Screen	H208	no	0	88	Included
SRR3729367	2011-12-09	22	throat	Screen	SRR3730626	2012-02-02	22	nose	Screen	H208	no	0	55	Included
SRR3729367	2011-12-09	22	throat	Screen	SRR3731522	2012-02-02	22	nose	Screen	H208	no	0	55	Included
SRR3729328	2011-12-09	22	nose	Screen	SRR3729406	2012-01-11	22	nose	Screen	H208	no	0	33	Included
SRR3729328	2011-12-09	22	nose	Screen	SRR3731434	2012-02-01	22	nose	Screen	H208	no	1	54	Included
SRR3729328	2011-12-09	22	nose	Screen	SRR3730406	2012-03-06	22	nose	Screen	H208	no	1	88	Included
SRR3729328	2011-12-09	22	nose	Screen	SRR3730626	2012-02-02	22	nose	Screen	H208	no	1	55	Included
SRR3729328	2011-12-09	22	nose	Screen	SRR3731522	2012-02-02	22	nose	Screen	H208	no	0	55	Included
SRR3729406	2012-01-11	22	nose	Screen	SRR3731434	2012-02-01	22	nose	Screen	H208	no	0	21	Included
SRR3729406	2012-01-11	22	nose	Screen	SRR3730406	2012-03-06	22	nose	Screen	H208	no	0	55	Included
SRR3729406	2012-01-11	22	nose	Screen	SRR3730626	2012-02-02	22	nose	Screen	H208	no	0	22	Included
SRR3729406	2012-01-11	22	nose	Screen	SRR3731522	2012-02-02	22	nose	Screen	H208	no	0	22	Included
SRR3731434	2012-02-01	22	nose	Screen	SRR3730406	2012-03-06	22	nose	Screen	H208	no	0	34	Included
SRR3731434	2012-02-01	22	nose	Screen	SRR3730626	2012-02-02	22	nose	Screen	H208	no	0	1	Included
SRR3731434	2012-02-01	22	nose	Screen	SRR3731522	2012-02-02	22	nose	Screen	H208	no	0	1	Included
SRR3730406	2012-03-06	22	nose	Screen	SRR3730626	2012-02-02	22	nose	Screen	H208	no	0	33	Included
SRR3730406	2012-03-06	22	nose	Screen	SRR3731522	2012-02-02	22	nose	Screen	H208	no	0	33	Included
SRR3730626	2012-02-02	22	nose	Screen	SRR3731522	2012-02-02	22	nose	Screen	H208	no	0	0	Included
SRR3731767	2011-11-21	22	throat	Screen	SRR3729266	2011-11-21	7	groin	Screen	H217	no	21147	0	outlier, different CCs
SRR3731767	2011-11-21	22	throat	Screen	SRR3729068	2011-11-21	22	nose	Screen	H217	no	1	0	Included
SRR3731767	2011-11-21	22	throat	Screen	SRR3731332	2011-12-17	22	nose	Screen	H217	no	2	26	Included
SRR3731767	2011-11-21	22	throat	Screen	SRR3729429	2012-01-12	22	nose	Screen	H217	no	3	52	Included
SRR3731767	2011-11-21	22	throat	Screen	SRR3731622	2012-02-01	22	nose	Screen	H217	no	2	72	Included
SRR3731767	2011-11-21	22	throat	Screen	SRR3729313	2012-04-19	22	nose	Screen	H217	no	1	150	Included
SRR3731767	2011-11-21	22	throat	Screen	SRR3730691	2012-05-15	22	nose	Screen	H217	no	1	176	Included
SRR3731767	2011-11-21	22	throat	Screen	SRR3730412	2012-06-12	22	nose	Screen	H217	no	1	204	Included
SRR3731767	2011-11-21	22	throat	Screen	SRR3731732	2012-01-12	22	nose	Screen	H217	no	2	52	Included
SRR3731767	2011-11-21	22	throat	Screen	SRR3729331	2012-01-13	22	nose	Screen	H217	no	2	53	Included
SRR3729068	2011-11-21	22	nose	Screen	SRR3731332	2011-12-17	22	nose	Screen	H217	no	0	26	Included
SRR3729068	2011-11-21	22	nose	Screen	SRR3729429	2012-01-12	22	nose	Screen	H217	no	1	52	Included
SRR3729068	2011-11-21	22	nose	Screen	SRR3731622	2012-02-01	22	nose	Screen	H217	no	0	72	Included
SRR3729068	2011-11-21	22	nose	Screen	SRR3729313	2012-04-19	22	nose	Screen	H217	no	0	150	Included
SRR3729068	2011-11-21	22	nose	Screen	SRR3730691	2012-05-15	22	nose	Screen	H217	no	0	176	Included
SRR3729068	2011-11-21	22	nose	Screen	SRR3730412	2012-06-12	22	nose	Screen	H217	no	0	204	Included
SRR3729068	2011-11-21	22	nose	Screen	SRR3731732	2012-01-12	22	nose	Screen	H217	no	0	52	Included
SRR3729068	2011-11-21	22	nose	Screen	SRR3729331	2012-01-13	22	nose	Screen	H217	no	0	53	Included
SRR3731332	2011-12-17	22	nose	Screen	SRR3729429	2012-01-12	22	nose	Screen	H217	no	1	26	Included
SRR3731332	2011-12-17	22	nose	Screen	SRR3731622	2012-02-01	22	nose	Screen	H217	no	0	46	Included
SRR3731332	2011-12-17	22	nose	Screen	SRR3729313	2012-04-19	22	nose	Screen	H217	no	1	124	Included
SRR3731332	2011-12-17	22	nose	Screen	SRR3730691	2012-05-15	22	nose	Screen	H217	no	1	150	Included
SRR3731332	2011-12-17	22	nose	Screen	SRR3730412	2012-06-12	22	nose	Screen	H217	no	1	178	Included
SRR3731332	2011-12-17	22	nose	Screen	SRR3731732	2012-01-12	22	nose	Screen	H217	no	0	26	Included
SRR3731332	2011-12-17	22	nose	Screen	SRR3729331	2012-01-13	22	nose	Screen	H217	no	0	27	Included
SRR3729429	2012-01-12	22	nose	Screen	SRR3731622	2012-02-01	22	nose	Screen	H217	no	0	20	Included
SRR3729429	2012-01-12	22	nose	Screen	SRR3729313	2012-04-19	22	nose	Screen	H217	no	2	98	Included
SRR3729429	2012-01-12	22	nose	Screen	SRR3730691	2012-05-15	22	nose	Screen	H217	no	2	124	Included
SRR3729429	2012-01-12	22	nose	Screen	SRR3730412	2012-06-12	22	nose	Screen	H217	no	2	152	Included
SRR3729429	2012-01-12	22	nose	Screen	SRR3731732	2012-01-12	22	nose	Screen	H217	no	1	0	Included
SRR3729429	2012-01-12	22	nose	Screen	SRR3729331	2012-01-13	22	nose	Screen	H217	no	0	1	Included
SRR3731622	2012-02-01	22	nose	Screen	SRR3729313	2012-04-19	22	nose	Screen	H217	no	1	78	Included
SRR3731622	2012-02-01	22	nose	Screen	SRR3730691	2012-05-15	22	nose	Screen	H217	no	1	104	Included
SRR3731622	2012-02-01	22	nose	Screen	SRR3730412	2012-06-12	22	nose	Screen	H217	no	1	132	Included
SRR3731622	2012-02-01	22	nose	Screen	SRR3731732	2012-01-12	22	nose	Screen	H217	no	0	20	Included
SRR3731622	2012-02-01	22	nose	Screen	SRR3729331	2012-01-13	22	nose	Screen	H217	no	0	19	Included
SRR3729313	2012-04-19	22	nose	Screen	SRR3730691	2012-05-15	22	nose	Screen	H217	no	0	26	Included
SRR3729313	2012-04-19	22	nose	Screen	SRR3730412	2012-06-12	22	nose	Screen	H217	no	0	54	Included
SRR3729313	2012-04-19	22	nose	Screen	SRR3731732	2012-01-12	22	nose	Screen	H217	no	1	98	Included
SRR3729313	2012-04-19	22	nose	Screen	SRR3729331	2012-01-13	22	nose	Screen	H217	no	1	97	Included
SRR3730691	2012-05-15	22	nose	Screen	SRR3730412	2012-06-12	22	nose	Screen	H217	no	0	28	Included
SRR3730691	2012-05-15	22	nose	Screen	SRR3731732	2012-01-12	22	nose	Screen	H217	no	1	124	Included
SRR3730691	2012-05-15	22	nose	Screen	SRR3729331	2012-01-13	22	nose	Screen	H217	no	1	123	Included
SRR3730412	2012-06-12	22	nose	Screen	SRR3731732	2012-01-12	22	nose	Screen	H217	no	1	152	Included
SRR3730412	2012-06-12	22	nose	Screen	SRR3729331	2012-01-13	22	nose	Screen	H217	no	1	151	Included
SRR3731732	2012-01-12	22	nose	Screen	SRR3729331	2012-01-13	22	nose	Screen	H217	no	0	1	Included
SRR3729148	2012-02-20	22	armpit	Screen	SRR3728719	2012-02-20	5	groin	Screen	H235	yes	21703	0	outlier, different CCs
SRR3729148	2012-02-20	22	armpit	Screen	SRR3730845	2012-02-20	5	wound	Clinical	H235	yes	21691	0	outlier, different CCs
SRR3729148	2012-02-20	22	armpit	Screen	SRR3728695	2012-02-20	22	wound	Clinical	H235	yes	0	0	Included
SRR3729148	2012-02-20	22	armpit	Screen	SRR3728616	2012-02-20	22	nose	Screen	H235	yes	0	0	Included
SRR3729148	2012-02-20	22	armpit	Screen	SRR3731451	2012-03-19	22	nose	Screen	H235	yes	0	28	Included
SRR3729148	2012-02-20	22	armpit	Screen	SRR3730647	2012-04-18	22	nose	Screen	H235	yes	0	58	Included
SRR3729148	2012-02-20	22	armpit	Screen	SRR3730803	2012-05-18	22	nose	Screen	H235	yes	0	88	Included
SRR3729148	2012-02-20	22	armpit	Screen	SRR3729256	2012-06-19	22	nose	Screen	H235	yes	0	120	Included
SRR3729148	2012-02-20	22	armpit	Screen	SRR3729225	2012-07-23	22	nose	Screen	H235	yes	0	154	Included
SRR3729148	2012-02-20	22	armpit	Screen	SRR3730500	2012-11-02	22	nose	Screen	H235	yes	0	256	Included
SRR3729148	2012-02-20	22	armpit	Screen	SRR3731505	2012-12-06	22	nose	Screen	H235	yes	74	290	outliers, different parts of the tree
SRR3729148	2012-02-20	22	armpit	Screen	SRR3731696	2012-04-18	22	nose	Screen	H235	yes	0	58	Included
SRR3728695	2012-02-20	22	wound	Clinical	SRR3728616	2012-02-20	22	nose	Screen	H235	yes	0	0	Included
SRR3728695	2012-02-20	22	wound	Clinical	SRR3731451	2012-03-19	22	nose	Screen	H235	yes	3	28	Included
SRR3728695	2012-02-20	22	wound	Clinical	SRR3730647	2012-04-18	22	nose	Screen	H235	yes	3	58	Included
SRR3728695	2012-02-20	22	wound	Clinical	SRR3730803	2012-05-18	22	nose	Screen	H235	yes	3	88	Included
SRR3728695	2012-02-20	22	wound	Clinical	SRR3729256	2012-06-19	22	nose	Screen	H235	yes	1	120	Included
SRR3728695	2012-02-20	22	wound	Clinical	SRR3729225	2012-07-23	22	nose	Screen	H235	yes	3	154	Included
SRR3728695	2012-02-20	22	wound	Clinical	SRR3730500	2012-11-02	22	nose	Screen	H235	yes	2	256	Included
SRR3728695	2012-02-20	22	wound	Clinical	SRR3731505	2012-12-06	22	nose	Screen	H235	yes	76	290	outliers, different parts of the tree
SRR3728695	2012-02-20	22	wound	Clinical	SRR3731696	2012-04-18	22	nose	Screen	H235	yes	3	58	Included
SRR3728616	2012-02-20	22	nose	Screen	SRR3731451	2012-03-19	22	nose	Screen	H235	yes	0	28	Included
SRR3728616	2012-02-20	22	nose	Screen	SRR3730647	2012-04-18	22	nose	Screen	H235	yes	0	58	Included
SRR3728616	2012-02-20	22	nose	Screen	SRR3730803	2012-05-18	22	nose	Screen	H235	yes	0	88	Included
SRR3728616	2012-02-20	22	nose	Screen	SRR3729256	2012-06-19	22	nose	Screen	H235	yes	0	120	Included
SRR3728616	2012-02-20	22	nose	Screen	SRR3729225	2012-07-23	22	nose	Screen	H235	yes	0	154	Included
SRR3728616	2012-02-20	22	nose	Screen	SRR3730500	2012-11-02	22	nose	Screen	H235	yes	0	256	Included
SRR3728616	2012-02-20	22	nose	Screen	SRR3731505	2012-12-06	22	nose	Screen	H235	yes	74	290	outliers, different parts of the tree
SRR3728616	2012-02-20	22	nose	Screen	SRR3731696	2012-04-18	22	nose	Screen	H235	yes	0	58	Included
SRR3731451	2012-03-19	22	nose	Screen	SRR3730647	2012-04-18	22	nose	Screen	H235	yes	0	30	Included
SRR3731451	2012-03-19	22	nose	Screen	SRR3730803	2012-05-18	22	nose	Screen	H235	yes	0	60	Included
SRR3731451	2012-03-19	22	nose	Screen	SRR3729256	2012-06-19	22	nose	Screen	H235	yes	0	92	Included
SRR3731451	2012-03-19	22	nose	Screen	SRR3729225	2012-07-23	22	nose	Screen	H235	yes	0	126	Included
SRR3731451	2012-03-19	22	nose	Screen	SRR3730500	2012-11-02	22	nose	Screen	H235	yes	0	228	Included
SRR3731451	2012-03-19	22	nose	Screen	SRR3731505	2012-12-06	22	nose	Screen	H235	yes	75	262	outliers, different parts of the tree
SRR3731451	2012-03-19	22	nose	Screen	SRR3731696	2012-04-18	22	nose	Screen	H235	yes	0	30	Included
SRR3730647	2012-04-18	22	nose	Screen	SRR3730803	2012-05-18	22	nose	Screen	H235	yes	0	30	Included
SRR3730647	2012-04-18	22	nose	Screen	SRR3729256	2012-06-19	22	nose	Screen	H235	yes	0	62	Included
SRR3730647	2012-04-18	22	nose	Screen	SRR3729225	2012-07-23	22	nose	Screen	H235	yes	0	96	Included
SRR3730647	2012-04-18	22	nose	Screen	SRR3730500	2012-11-02	22	nose	Screen	H235	yes	0	198	Included
SRR3730647	2012-04-18	22	nose	Screen	SRR3731696	2012-04-18	22	nose	Screen	H235	yes	0	0	Included
SRR3730803	2012-05-18	22	nose	Screen	SRR3729256	2012-06-19	22	nose	Screen	H235	yes	0	32	Included
SRR3730803	2012-05-18	22	nose	Screen	SRR3729225	2012-07-23	22	nose	Screen	H235	yes	0	66	Included
SRR3730803	2012-05-18	22	nose	Screen	SRR3730500	2012-11-02	22	nose	Screen	H235	yes	0	168	Included
SRR3730803	2012-05-18	22	nose	Screen	SRR3731505	2012-12-06	22	nose	Screen	H235	yes	75	202	outliers, different parts of the tree
SRR3730803	2012-05-18	22	nose	Screen	SRR3731696	2012-04-18	22	nose	Screen	H235	yes	0	30	Included
SRR3729256	2012-06-19	22	nose	Screen	SRR3729225	2012-07-23	22	nose	Screen	H235	yes	0	34	Included
SRR3729256	2012-06-19	22	nose	Screen	SRR3730500	2012-11-02	22	nose	Screen	H235	yes	0	136	Included
SRR3729256	2012-06-19	22	nose	Screen	SRR3731505	2012-12-06	22	nose	Screen	H235	yes	74	170	outliers, different parts of the tree
SRR3729256	2012-06-19	22	nose	Screen	SRR3731696	2012-04-18	22	nose	Screen	H235	yes	0	62	Included
SRR3729225	2012-07-23	22	nose	Screen	SRR3730500	2012-11-02	22	nose	Screen	H235	yes	0	102	Included
SRR3729225	2012-07-23	22	nose	Screen	SRR3731505	2012-12-06	22	nose	Screen	H235	yes	75	136	outliers, different parts of the tree
SRR3729225	2012-07-23	22	nose	Screen	SRR3731696	2012-04-18	22	nose	Screen	H235	yes	0	96	Included
SRR3730500	2012-11-02	22	nose	Screen	SRR3731505	2012-12-06	22	nose	Screen	H235	yes	0	34	Included
SRR3730500	2012-11-02	22	nose	Screen	SRR3731696	2012-04-18	22	nose	Screen	H235	yes	0	198	Included
SRR3731505	2012-12-06	22	nose	Screen	SRR3731696	2012-04-18	22	nose	Screen	H235	yes	75	232	outliers, different parts of the tree
SRR3731782	2012-05-01	22	nose	Screen	SRR3729378	2012-05-31	22	nose	Screen	H248	no	10	30	Included
SRR3731782	2012-05-01	22	nose	Screen	SRR3728651	2012-06-26	22	nose	Screen	H248	no	16	56	Included
SRR3729378	2012-05-31	22	nose	Screen	SRR3728651	2012-06-26	22	nose	Screen	H248	no	0	26	Included
SRR3729427	2012-05-29	22	throat	Screen	SRR3731863	2012-05-29	22	throat	Screen	H280	no	0	0	Included
SRR3729427	2012-05-29	22	throat	Screen	SRR3730758	2012-09-25	22	throat	Screen	H280	no	2	119	Included
SRR3729427	2012-05-29	22	throat	Screen	SRR3730602	2012-05-29	22	nose	Screen	H280	no	0	0	Included
SRR3729427	2012-05-29	22	throat	Screen	SRR3731567	2012-06-26	22	nose	Screen	H280	no	0	28	Included
SRR3729427	2012-05-29	22	throat	Screen	SRR3730848	2012-07-24	22	nose	Screen	H280	no	0	56	Included
SRR3729427	2012-05-29	22	throat	Screen	SRR3728601	2012-08-21	22	nose	Screen	H280	no	0	84	Included
SRR3729427	2012-05-29	22	throat	Screen	SRR3730866	2012-09-25	22	nose	Screen	H280	no	0	119	Included
SRR3731863	2012-05-29	22	throat	Screen	SRR3730758	2012-09-25	22	throat	Screen	H280	no	2	119	Included
SRR3731863	2012-05-29	22	throat	Screen	SRR3730602	2012-05-29	22	nose	Screen	H280	no	0	0	Included
SRR3731863	2012-05-29	22	throat	Screen	SRR3731567	2012-06-26	22	nose	Screen	H280	no	0	28	Included
SRR3731863	2012-05-29	22	throat	Screen	SRR3730848	2012-07-24	22	nose	Screen	H280	no	0	56	Included
SRR3731863	2012-05-29	22	throat	Screen	SRR3728601	2012-08-21	22	nose	Screen	H280	no	0	84	Included
SRR3731863	2012-05-29	22	throat	Screen	SRR3730866	2012-09-25	22	nose	Screen	H280	no	0	119	Included
SRR3730758	2012-09-25	22	throat	Screen	SRR3730602	2012-05-29	22	nose	Screen	H280	no	2	119	Included
SRR3730758	2012-09-25	22	throat	Screen	SRR3731567	2012-06-26	22	nose	Screen	H280	no	2	91	Included
SRR3730758	2012-09-25	22	throat	Screen	SRR3730848	2012-07-24	22	nose	Screen	H280	no	2	63	Included
SRR3730758	2012-09-25	22	throat	Screen	SRR3728601	2012-08-21	22	nose	Screen	H280	no	0	35	Included
SRR3730758	2012-09-25	22	throat	Screen	SRR3730866	2012-09-25	22	nose	Screen	H280	no	2	0	Included
SRR3730602	2012-05-29	22	nose	Screen	SRR3731567	2012-06-26	22	nose	Screen	H280	no	0	28	Included
SRR3730602	2012-05-29	22	nose	Screen	SRR3730848	2012-07-24	22	nose	Screen	H280	no	0	56	Included
SRR3730602	2012-05-29	22	nose	Screen	SRR3728601	2012-08-21	22	nose	Screen	H280	no	0	84	Included
SRR3730602	2012-05-29	22	nose	Screen	SRR3730866	2012-09-25	22	nose	Screen	H280	no	0	119	Included
SRR3731567	2012-06-26	22	nose	Screen	SRR3730848	2012-07-24	22	nose	Screen	H280	no	0	28	Included
SRR3731567	2012-06-26	22	nose	Screen	SRR3728601	2012-08-21	22	nose	Screen	H280	no	0	56	Included
SRR3731567	2012-06-26	22	nose	Screen	SRR3730866	2012-09-25	22	nose	Screen	H280	no	0	91	Included
SRR3730848	2012-07-24	22	nose	Screen	SRR3728601	2012-08-21	22	nose	Screen	H280	no	0	28	Included
SRR3730848	2012-07-24	22	nose	Screen	SRR3730866	2012-09-25	22	nose	Screen	H280	no	0	63	Included
SRR3728601	2012-08-21	22	nose	Screen	SRR3730866	2012-09-25	22	nose	Screen	H280	no	0	35	Included
[truncated: 10,180 more rows]

## Sheet: ST 30 whole genome
SequencingTag1	CollectionDate1	ClonalComplex1	SpecimenSite1	SpecimenType1	SequencingTag2	CollectionDate2	ClonalComplex2	SpecimenSite2	SpecimenType2	AnonymisedPatientId	HostSymptomatic	SNPs	TimeGap	Note
[truncated: 12,058 more rows]

[truncated: 1 more sheets: ST 30 core genome]
