# Supplementary material for: Definition of a genetic relatedness cutoff to exclude recent transmission of meticillin-resistant Staphylococcus aureus: a genomic epidemiology analysis
Source: Lancet Microbe. 2020 Dec;1(8):e328–35. doi: 10.1016/S2666-5247(20)30149-X (PMC7721685; doi:10.1016/S2666-5247(20)30149-X)
Supplement: Supplementary appendix [file mmc4.xlsx]

## Sheet: SupplementaryData2.accessions
Run_Accession	Isolate_Id	Closest_Match	SNP_dis_st22	SNP_dis_st22_core	Epi_link_strength	Epi_link_description
ERS3476315	HICF0002rpt1	HICFF0026	0	0	Weak	Same hospital same time
ERS3476526	HICF0294	HICFF0056rpt	0	0	Same patient	Not applicable
ERS3476583	HICF0343	HICF0356	0	0	None	Not applicable
ERS3476573	HICF0356	HICF0343	0	0	None	Not applicable
ERS3476594	HICF0372	HICF0518	0	0	Unknown	Taken from a different hospital
ERS3476630	HICF0418	HICF0297	0	0	None	Not applicable
ERS3476653	HICF0446	HICFP0017	0	0	None	Not applicable
ERS3476671	HICF0467	HICF0474rpt1	0	0	None	Not applicable
ERS3476677	HICF0474rpt1	HICF0467	0	0	None	Not applicable
ERS3476681	HICF0478	HICF0592	0	0	None	Not applicable
ERS3476714	HICF0518	HICF0372	0	0	Unknown	Taken from a different hospital
ERS3476747	HICF0554	HICF0372	0	0	Unknown	Taken from a different hospital
ERS3476752	HICF0559	HICF0922	0	0	Unknown	Taken from a different hospital
ERS3476779	HICF0592	HICF0478	0	0	None	Not applicable
ERS3476780	HICF0594	HICF0708	0	0	Weak	Same ward 19 days apart
ERS3476829	HICF0646	HICF0761	0	0	Unknown	Taken from a different hospital
ERS3476832	HICF0649	HICF0700	0	0	Unknown	Taken from a different hospital
ERS3476840	HICF0661	HICF0717	0	0	Weak	Same hospital same time
ERS3476852	HICF0674	HICF0820	0	0	None	Not applicable
ERS3476867	HICF0691	HICF0753	0	0	Unknown	Taken from a different hospital
ERS3476868	HICF0692	HICF0719	0	0	Unknown	Taken from a different hospital
ERS3476876	HICF0700	HICF0649	0	0	Unknown	Taken from a different hospital
ERS3476884	HICF0708	HICF0594	0	0	Weak	Same ward 19 days apart
ERS3476887	HICF0711	HICF0594	0	0	Weak	Same ward 18 days apart
ERS3476892	HICF0717	HICF0661	0	0	Weak	Same hospital same time
ERS3476894	HICF0719	HICF0692	0	0	Unknown	Taken from a different hospital
ERS3476896	HICF0721	HICF0780	0	0	Unknown	Taken from a different hospital
ERS3476923	HICF0753	HICF0691	0	0	Unknown	Taken from a different hospital
ERS3476930	HICF0760	HICF0692	0	0	Unknown	Taken from a different hospital
ERS3476931	HICF0761	HICF0646	0	0	Unknown	Taken from a different hospital
ERS3476933	HICF0763	HICF0847	0	0	None	Not applicable
ERS3476947	HICF0780	HICF0721	0	0	Unknown	Taken from a different hospital
ERS3476978	HICF0820	HICF0674	0	0	None	Not applicable
ERS3477001	HICF0847	HICF0763	0	0	None	Not applicable
ERS3477031	HICF0881rpt2	HICF0921	0	0	Unknown	Taken from a different hospital
ERS3477060	HICF0921	HICF0881rpt2	0	0	Unknown	Taken from a different hospital
ERS3477061	HICF0922	HICF0559	0	0	Unknown	Taken from a different hospital
ERS3477067	HICF0928	HICF0881rpt2	0	0	Unknown	Taken from a different hospital
ERS3476327	HICFF0026	HICF0002rpt1	0	0	Weak	Same hospital same time
ERS3476428	HICFP0017	HICF0446	0	0	None	Not applicable
ERS3476476	HICF0224	HICFF0094	0	0	Strong	Same GP & Postcode
ERS3476383	HICFF0094	HICF0224	0	0	Strong	Same GP & Postcode
ERS3476529	HICF0297	HICF0373	0	0	Strong	Same ward same time
ERS3476595	HICF0373	HICF0297	0	0	Strong	Same ward same time
ERS3476611	HICF0393	HICFF0059rpt	0	0	Strong	Same ward same time
ERS3476722	HICF0526	HICF0207	0	0	Strong	Same ward same time
ERS3476750	HICF0557	HICF0612	0	0	Strong	Same ward same time
ERS3476751	HICF0558	HICF0806	0	0	Strong	Same ward same time
ERS3476796	HICF0612	HICF0557	0	0	Strong	Same ward same time
ERS3476807	HICF0623	HICF0442	0	0	Strong	Same ward same time
ERS3476811	HICF0627	HICF0442	0	0	Strong	Same ward same time
ERS3476831	HICF0648	HICF0677	0	0	Strong	Same ward same time
ERS3476839	HICF0660	HICF0623	0	0	Strong	Same ward same time
ERS3476854	HICF0677	HICF0648	0	0	Strong	Same ward same time
ERS3476967	HICF0806	HICF0558	0	0	Strong	Same ward same time
ERS3476352	HICFF0059rpt	HICF0393	0	0	Strong	Same ward same time
ERS3476394	HICFF0106	HICFF0113	0	0	Strong	Same ward same time
ERS3476401	HICFF0113	HICFF0106	0	0	Strong	Same ward same time
ERS3476650	HICF0442	HICF0207	0	0	Strong	Same ward same time 3 months prior
ERS3476460	HICF0207	HICF0442	0	0	Strong	Same ward two days apart 5 months prior
ERS3476317	HICF0004rpt1	HICFF0106	1	0	Weak	Same hospital same time
ERS3476452	HICF0199	HICF0200	1	0	Weak	Same hospital same time
ERS3476453	HICF0200	HICF0199	1	0	Weak	Same hospital same time
ERS3476489	HICF0245	HICF0248rpt1	1	1	None	Not applicable
ERS3476491	HICF0248rpt1	HICF0245	1	1	None	Not applicable
ERS3476504	HICF0266	HICFF0113	1	0	Weak	Same hospital same time
ERS3476717	HICF0521	HICF0548	1	1	None	Not applicable
ERS3476740	HICF0545	HICF0812	1	1	Unknown	Taken from a different hospital
ERS3476937	HICF0769	HICF0924	1	1	Unknown	Taken from a different hospital
ERS3476953	HICF0787rpt2	HICFF0146	1	0	Unknown	Taken from a different hospital
ERS3476965	HICF0801rpt2	HICFF0079	1	1	Unknown	Taken from a different hospital
ERS3476971	HICF0812	HICF0545	1	1	Unknown	Taken from a different hospital
ERS3477036	HICF0889	HICF0207	1	1	None	Not applicable
ERS3477063	HICF0924	HICF0769	1	1	Unknown	Taken from a different hospital
ERS3476363	HICFF0072rpt	HICFF0106	1	0	Weak	Same hospital same time
ERS3476369	HICFF0079	HICF0801rpt2	1	1	Unknown	Taken from a different hospital
ERS3476417	HICFF0146	HICF0661	1	1	Unknown	Taken from a different hospital
ERS3476710	HICF0514	HICF0207	1	0	Strong	Same ward same time
ERS3476742	HICF0548	HICF0557	1	1	Strong	Same ward same time
ERS3476837	HICF0658	HICF0704	1	1	Strong	Same ward same time
ERS3476865	HICF0689	HICF0442	1	1	Strong	Same ward same time
ERS3476880	HICF0704	HICF0658	1	1	Strong	Same ward same time
ERS3476917	HICF0744	HICF0442	1	1	Strong	Same ward same time
ERS3476373	HICFF0083	HICF0002rpt1	1	1	Strong	Same ward same time
ERS3476322	HICF0009rpt1	HICF0207	2	1	Weak	Same hospital same time
ERS3476451	HICF0198	HICF0206	2	1	None	Not applicable
ERS3476459	HICF0206	HICF0198	2	1	None	Not applicable
ERS3476463	HICF0210	HICF0002rpt1	2	0	Weak	Same hospital same time
ERS3476466	HICF0214	HICF0199	2	0	Weak	Same hospital same time
ERS3476517	HICF0283	HICF0446	2	2	None	Not applicable
ERS3476631	HICF0419	HICF0431	2	0	Strong	Same GP & Postcode
ERS3476642	HICF0431	HICF0419	2	0	Strong	Same GP & Postcode
ERS3476648	HICF0440	HICF0548	2	0	Weak	Same hospital same time
ERS3477032	HICF0884rpt2	HICF0953	2	2	Strong	Same GP & Postcode
ERS3477085	HICF0953	HICF0884rpt2	2	2	Strong	Same GP & Postcode
ERS3476966	HICF0802rpt2	HICF0881rpt2	2	0	Unknown	Taken from a different hospital
ERS3477030	HICF0879rpt2	HICF0721	2	2	Unknown	Taken from a different hospital
ERS3476361	HICFF0070rpt	HICFF0113	2	1	Weak	Same hospital same time/same ward 13 days apart
ERS3476364	HICFF0073rpt	HICFF0106	2	1	Weak	Same hospital same time
ERS3476405	HICFF0119	HICF0200	2	1	Weak	Same ward within 15 days
ERS3476490	HICF0246	HICF0297	2	1	Strong	Same ward same time
ERS3476540	HICF0308	HICFF0107	2	2	Strong	Same ward same time
ERS3476881	HICF0705	HICF0658	2	1	Strong	Same ward same time
ERS3476898	HICF0723	HICF0627	2	2	Strong	Same ward same time
ERS3476395	HICFF0107	HICF0308	2	2	Strong	Same ward same time
ERS3476759	HICF0569	HICF0867rpt2	3	2	Strong	Same GP
ERS3477020	HICF0867rpt2	HICF0569	3	2	Strong	Same GP
ERS3477066	HICF0927	HICF0945	3	0	Strong	Same GP & Postcode
ERS3477081	HICF0945	HICF0927	3	0	Strong	Same GP & Postcode
ERS3476576	HICF0361	HICF0718	3	2	None	Not applicable
ERS3476652	HICF0444	HICF0246	3	0	Weak	Same hospital same time
ERS3476660	HICF0455	HICF0446	3	3	None	Not applicable
ERS3476678	HICF0475	HICF0544	3	0	None	Not applicable
ERS3476739	HICF0544	HICF0475	3	0	None	Not applicable
ERS3476842	HICF0663	HICF0283	3	1	Weak	Same hospital same time
ERS3476846	HICF0668	HICF0920	3	1	Unknown	Taken from a different hospital
ERS3476893	HICF0718	HICF0361	3	2	None	Not applicable
ERS3476955	HICF0789rpt2	HICF0207	3	0	Weak	Same hospital same time, same ward 13 days apart
ERS3476964	HICF0800rpt2	HICF0769	3	2	Unknown	Taken from a different hospital
ERS3476992	HICF0835	HICF0874	3	0	None	Not applicable
ERS3477027	HICF0874	HICF0835	3	0	None	Not applicable
ERS3477059	HICF0920	HICF0668	3	1	Unknown	Taken from a different hospital
ERS3477068	HICF0929	HICF0881rpt2	3	1	Unknown	Taken from a different hospital
ERS3477083	HICF0951	HICFF0106	3	2	None	Not applicable
ERS3476313	HICFF0022	HICFF0095	3	2	Weak	Same hospital 15 days apart
ERS3476384	HICFF0095	HICFF0022	3	2	None	Not applicable
ERS3476396	HICFF0108	HICF0440	3	2	Unknown	Taken from a different hospital
ERS3476403	HICFF0115	HICFP0009	3	1	Strong	Same ward same time
ERS3476424	HICFP0009	HICFF0115	3	1	Strong	Same ward same time
ERS3476532	HICF0300	HICF0210	4	2	None	Not applicable
ERS3476668	HICF0463	HICF0200	4	1	None	Suspected same family
ERS3476734	HICF0538	HICF0718	4	2	None	Not applicable
ERS3476835	HICF0656	HICF0692	4	3	Unknown	Taken from a different hospital
ERS3476907	HICF0733	HICF0658	4	4	Unknown	Taken from a different hospital
ERS3476911	HICF0737	HICF0658	4	3	Unknown	Taken from a different hospital
ERS3477014	HICF0861	HICFP0026	4	1	Unknown	Taken from a different hospital
ERS3476437	HICFP0026	HICF0861	4	1	Unknown	Taken from a different hospital
ERS3476347	HICFF0043	HICFF0113	4	4	Strong	Same ward same time 5 months prior
ERS3476474	HICF0222	HICFF0094	5	1	Strong	Same GP
ERS3476676	HICF0473	HICF0542	5	3	Strong	Same GP
ERS3476738	HICF0542	HICF0473	5	3	Strong	Same GP
ERS3476572	HICF0355	HICF0464	5	3	Strong	Same GP & Postcode
ERS3476669	HICF0464	HICF0355	5	3	Strong	Same GP & Postcode
ERS3476861	HICF0685	HICF0950	5	4	Strong	Same GP & Postcode
ERS3477082	HICF0950	HICF0685	5	4	Strong	Same GP & Postcode
ERS3476470	HICF0218	HICFF0119	5	2	None	Not applicable
ERS3476498	HICF0259	HICF0282	5	0	None	Not applicable
ERS3476516	HICF0282	HICF0259	5	0	None	Not applicable
ERS3476609	HICF0390	HICFF0133	5	0	None	Not applicable
ERS3476672	HICF0468	HICFP0026	5	0	None	Not applicable
ERS3476701	HICF0503	HICF0633	5	3	Unknown	Taken from a different hospital
ERS3476815	HICF0633	HICF0503	5	3	Unknown	Taken from a different hospital
ERS3476864	HICF0688	HICF0355	5	4	Weak	Same hospital same time
ERS3476946	HICF0779	HICF0596	5	2	Unknown	Taken from a different hospital
ERS3476995	HICF0839	HICF0932	5	0	None	Not applicable
ERS3477026	HICF0873rpt2	HICF0721	5	4	Unknown	Taken from a different hospital
ERS3477071	HICF0932	HICF0839	5	0	None	Not applicable
ERS3476409	HICFF0133	HICF0390	5	0	None	Not applicable
ERS3476423	HICFP0007	HICFF0119	5	3	None	Not applicable
ERS3476505	HICF0268	HICF0210	5	2	Strong	Same ward same time
ERS3476782	HICF0596	HICF0698	5	2	Strong	Same ward same time
ERS3476874	HICF0698	HICF0596	5	2	Strong	Same ward same time
ERS3476916	HICF0743rpt1	HICF0850	5	3	Strong	Same ward same time
ERS3477004	HICF0850	HICF0743rpt1	5	3	Strong	Same ward same time
ERS3476349	HICFF0056rpt	HICFP0009	5	4	Strong	Same ward same time
ERS3476728	HICF0532	HICF0729	6	3	Strong	Same GP
ERS3476904	HICF0729	HICF0532	6	3	Strong	Same GP
ERS3476309	HICF0016rpt1	HICF0782	6	2	None	Not applicable
ERS3476310	HICF0019rpt1	HICF0656	6	3	Unknown	Taken from a different hospital
ERS3476455	HICF0202	HICF0309	6	3	None	Not applicable
ERS3476514	HICF0278	HICF0630	6	3	Unknown	Taken from a different hospital
ERS3476541	HICF0309	HICF0537	6	5	Weak	Same hospital same time
ERS3476545	HICF0313rpt1	HICF0674	6	4	None	Not applicable
ERS3476654	HICF0448	HICF0540	6	4	Weak	Same ward within 8 days, 5 months prior
ERS3476657	HICF0451	HICF0840	6	6	Unknown	Taken from a different hospital
ERS3476708	HICF0512	HICF0912	6	4	Unknown	Taken from a different hospital
ERS3476733	HICF0537	HICF0309	6	5	Weak	Same hospital same time
ERS3476736	HICF0540	HICF0448	6	4	Weak	Same ward within 8 days, 5 months prior
ERS3476760	HICF0570	HICF0709	6	0	None	Not applicable
ERS3476766	HICF0577	HICF0599	6	1	None	Not applicable
ERS3476785	HICF0599	HICF0577	6	1	None	Not applicable
ERS3476797	HICF0613	HICF0615	6	0	Unknown	Taken from a different hospital
ERS3476799	HICF0615	HICF0613	6	0	Unknown	Taken from a different hospital
ERS3476814	HICF0630	HICF0278	6	3	Unknown	Taken from a different hospital
ERS3476885	HICF0709	HICF0570	6	0	None	Not applicable
ERS3476943	HICF0776	HICF0283	6	6	Unknown	Taken from a different hospital
ERS3476949	HICF0782	HICF0016rpt1	6	2	None	Not applicable
ERS3476958	HICF0792rpt2	HICF0019rpt1	6	3	Unknown	Taken from a different hospital
ERS3476996	HICF0840	HICF0451	6	6	Unknown	Taken from a different hospital
ERS3477023	HICF0870rpt2	HICF0861	6	2	Unknown	Taken from a different hospital
ERS3477053	HICF0912	HICF0512	6	4	Unknown	Taken from a different hospital
ERS3476515	HICF0281	HICF0694	7	6	None	Not applicable
ERS3476584	HICF0344	HICF0019rpt1	7	4	Unknown	Taken from a different hospital
ERS3476680	HICF0477	HICF0479	7	0	Unknown	Taken from a different hospital
ERS3476682	HICF0479	HICF0477	7	0	Unknown	Taken from a different hospital
ERS3476719	HICF0523	HICF0656	7	4	Unknown	Taken from a different hospital
ERS3476870	HICF0694	HICF0281	7	6	None	Not applicable
ERS3477028	HICF0875rpt2	HICF0938	7	0	Unknown	Taken from a different hospital
ERS3477075	HICF0938	HICF0875rpt2	7	0	Unknown	Taken from a different hospital
ERS3476436	HICFP0025	HICF0463	7	4	None	Not applicable
ERS3476506	HICF0269	HICF0955	7	0	Strong	Same ward same time
ERS3477047	HICF0904	HICFP0031	7	2	Strong	Same ward same time
ERS3477087	HICF0955	HICF0269	7	0	Strong	Same ward same time
ERS3476442	HICFP0031	HICF0904	7	2	Strong	Same ward same time
ERS3476577	HICF0362	HICF0644	8	2	Strong	Same GP
ERS3476827	HICF0644	HICF0362	8	2	Strong	Same GP
ERS3476422	HICFP0005	HICF0210	8	6	Strong	Same GP
ERS3476670	HICF0465	HICF0561	8	5	Strong	Same GP & Postcode
ERS3476695	HICF0496	HICF0681	8	7	Strong	Same GP & Postcode
ERS3476754	HICF0561	HICF0465	8	5	Strong	Same GP & Postcode
ERS3476857	HICF0681	HICF0496	8	7	Strong	Same GP & Postcode
ERS3476521	HICF0289	HICFP0023	8	3	Weak	Same hospital same time
ERS3476684	HICF0481	HICF0283	8	2	Unknown	Taken from a different hospital
ERS3476715	HICF0519	HICF0630	8	5	Unknown	Taken from a different hospital
ERS3476748	HICF0555	HICFP0082	8	3	Weak	Same hospital same time
ERS3476848	HICF0670	HICF0633	8	4	Unknown	Taken from a different hospital
ERS3477088	HICF0956	HICF0281	8	4	None	Not applicable
ERS3476434	HICFP0023	HICF0289	8	3	None	Not applicable
ERS3476485	HICFP0082	HICF0555	8	3	Weak	Same hospital same time
ERS3476522	HICF0290	HICF0946	9	4	Strong	Same GP & Postcode
ERS3477090	HICF0946	HICF0290	9	4	Strong	Same GP & Postcode
ERS3476520	HICF0286	HICFP0028	9	4	None	Not applicable
ERS3476566	HICF0338	HICFP0018	9	8	Unknown	Taken from a different hospital
ERS3476614	HICF0397	HICF0202	9	3	Unknown	Taken from a different hospital
ERS3476629	HICF0417	HICF0874	9	6	None	Not applicable
ERS3476804	HICF0620	HICF0278	9	4	Unknown	Taken from a different hospital
ERS3476920	HICF0748	HICF0016rpt1	9	6	None	Not applicable
ERS3477011	HICF0858	HICF0555	9	7	None	Not applicable
ERS3477017	HICF0864rpt2	HICF0397	9	6	Unknown	Taken from a different hospital
ERS3477022	HICF0869	HICFF0119	9	3	None	Not applicable
ERS3476429	HICFP0018	HICF0338	9	8	Unknown	Taken from a different hospital
ERS3476439	HICFP0028	HICF0286	9	4	None	Not applicable
ERS3476473	HICFP0067rpt	HICFF0141	10	3	Strong	Same GP & Postcode
ERS3476413	HICFF0141	HICFP0067rpt	10	3	Strong	Same GP & Postcode
ERS3476587	HICF0365	HICF0202	10	6	None	Not applicable
ERS3476683	HICF0480	HICF0016rpt1	10	4	None	Not applicable
ERS3476697	HICF0498	HICF0615	10	5	Unknown	Taken from a different hospital
ERS3476724	HICF0528	HICF0478	10	8	Weak	Same ward within 12 days
ERS3476802	HICF0618	HICFF0046	10	7	Unknown	Taken from a different hospital
ERS3476859	HICF0683	HICF0016rpt1	10	6	None	Not applicable
ERS3476902	HICF0727	HICF0283	10	8	Unknown	Taken from a different hospital
ERS3476913	HICF0739	HICFP0082	10	4	Weak	Same hospital same time
ERS3476934	HICF0765	HICF0200	10	6	None	Not applicable
ERS3476942	HICF0775rpt2	HICF0016rpt1	10	7	None	Not applicable
ERS3476993	HICF0837	HICF0656	10	8	Unknown	Taken from a different hospital
ERS3476341	HICFF0046	HICF0618	10	7	Unknown	Taken from a different hospital
ERS3477040	HICF0893	HICFF0094	11	6	Strong	Same GP
ERS3476321	HICF0008rpt1	HICF0016rpt1	11	9	None	Not applicable
ERS3476523	HICF0291	HICF0246	11	10	None	Not applicable
ERS3476567	HICF0349	HICFP0005	11	5	Weak	Same hospital same time
ERS3476598	HICF0378	HICF0904	11	5	None	Not applicable
ERS3476620	HICF0406	HICF0281	11	7	None	Not applicable
ERS3476741	HICF0547	HICF0016rpt1	11	4	None	Not applicable
ERS3476757	HICF0567	HICF0899	11	3	None	Not applicable
ERS3476940	HICF0772	HICF0540	11	4	None	Not applicable
ERS3477044	HICF0899	HICF0567	11	3	None	Not applicable
ERS3476625	HICF0413	HICF0525	11	7	Strong	Same ward within 7 days
ERS3476721	HICF0525	HICF0413	11	7	Strong	Same ward within 7 days
ERS3476314	HICF0001rpt1	HICF0656	12	7	Unknown	Taken from a different hospital
ERS3476308	HICF0015rpt1	HICF0463	12	9	None	Not applicable
ERS3476475	HICF0223	HICF0899	12	6	None	Not applicable
ERS3476877	HICF0701	HICF0899	12	6	None	Not applicable
ERS3477013	HICF0860	HICFF0105	12	8	Unknown	Taken from a different hospital
ERS3476393	HICFF0105	HICF0860	12	8	Unknown	Taken from a different hospital
ERS3476810	HICF0626	HICF0451	13	6	Strong	Same GP
ERS3476492	HICF0251	HICF0311	13	7	Unknown	Taken from a different hospital
ERS3476543	HICF0311	HICFP0018	13	7	Unknown	Taken from a different hospital
ERS3477006	HICF0852	HICFF0146	13	8	Unknown	Taken from a different hospital
ERS3477010	HICF0857	HICF0626	13	6	None	Not applicable
ERS3476542	HICF0310	HICF0553	14	8	Strong	Same GP
ERS3476746	HICF0553	HICF0310	14	8	Strong	Same GP
ERS3476781	HICF0595	HICF0626	14	6	Strong	Same GP
ERS3476890	HICF0715	HICF0742	14	0	Strong	Same GP & Same ward within 7 days
ERS3476915	HICF0742	HICF0715	14	0	Strong	Same GP & Same ward within 7 days
ERS3476318	HICF0005rpt1	HICFF0031	14	8	Unknown	Taken from a different hospital
ERS3476550	HICF0318rpt1	HICF0016rpt1	14	10	None	Not applicable
ERS3476565	HICF0337	HICF0484	14	6	Unknown	Taken from a different hospital
ERS3476687	HICF0484	HICF0337	14	6	Unknown	Taken from a different hospital
ERS3476818	HICF0653	HICFF0146	14	8	Unknown	Taken from a different hospital
ERS3476905	HICF0730	HICF0498	14	9	None	Not applicable
ERS3476331	HICFF0031	HICF0005rpt1	14	8	Unknown	Taken from a different hospital
ERS3476480	HICFP0076	HICF0202	14	8	None	Not applicable
ERS3476603	HICF0383	HICF0540	15	10	Strong	Same GP
ERS3476851	HICF0673	HICF0701	15	8	Strong	Same GP
ERS3476487	HICF0238rpt1	HICF0457	15	3	None	Not applicable
ERS3476513	HICF0277	HICF0555	15	10	None	Not applicable
ERS3476578	HICF0363	HICFP0082	15	8	None	Not applicable
ERS3476628	HICF0416	HICF0001rpt1	15	9	Unknown	Taken from a different hospital
ERS3476662	HICF0457	HICF0238rpt1	15	3	None	Not applicable
ERS3476707	HICF0511	HICF0016rpt1	15	13	None	Not applicable
ERS3476753	HICF0560	HICF0656	15	9	Unknown	Taken from a different hospital
ERS3476809	HICF0625	HICFF0074rpt	15	7	Unknown	Taken from a different hospital
ERS3476950	HICF0784rpt1	HICF0016rpt1	15	11	None	Not applicable
ERS3477074	HICF0937	HICF0200	15	3	None	Not applicable
ERS3476365	HICFF0074rpt	HICF0625	15	7	Unknown	Taken from a different hospital
ERS3477045	HICF0902	HICF0567	16	10	Strong	Same GP
ERS3476558	HICF0329rpt2	HICFF0146	16	10	Unknown	Taken from a different hospital
ERS3476651	HICF0443	HICF0625	16	9	Unknown	Taken from a different hospital
ERS3476663	HICF0458	HICFF0146	16	11	Unknown	Taken from a different hospital
ERS3476674	HICF0471	HICF0596	16	13	None	Not applicable
ERS3476903	HICF0728	HICF0561	16	12	None	Not applicable
ERS3476419	HICF0161rpt1	HICF0618	17	12	Unknown	Taken from a different hospital
ERS3476547	HICF0315rpt1	HICF0846	17	11	None	Not applicable
ERS3476581	HICF0340	HICF0567	17	9	None	Not applicable
ERS3476637	HICF0426	HICFF0145	17	9	Unknown	Taken from a different hospital
ERS3477000	HICF0846	HICF0315rpt1	17	11	None	Not applicable
ERS3476382	HICFF0093	HICF0001rpt1	17	11	Unknown	Taken from a different hospital
ERS3476412	HICFF0140	HICFP0040	17	14	None	Not applicable
ERS3476416	HICFF0145	HICF0426	17	9	Unknown	Taken from a different hospital
ERS3476448	HICFP0040	HICFF0140	17	14	None	Not applicable
ERS3476509	HICF0272	HICFF0054	18	10	None	Not applicable
ERS3476589	HICF0367	HICFF0146	18	10	Unknown	Taken from a different hospital
ERS3476910	HICF0736	HICFP0021	18	8	None	Not applicable
ERS3476921	HICF0751	HICF0791rpt2	18	6	Unknown	Taken from a different hospital
ERS3476929	HICF0759	HICF0283	18	11	Unknown	Taken from a different hospital
ERS3476957	HICF0791rpt2	HICF0751	18	6	Unknown	Taken from a different hospital
ERS3477009	HICF0856	HICFP0033	18	10	None	Not applicable
ERS3477029	HICF0878	HICF0868rpt2	18	10	Same patient	Not applicable
ERS3476346	HICFF0054	HICF0272	18	10	None	Not applicable
ERS3476410	HICFF0134	HICF0355	18	13	None	Not applicable
ERS3476432	HICFP0021	HICF0736	18	8	None	Not applicable
ERS3476444	HICFP0033	HICF0856	18	10	None	Not applicable
ERS3476713	HICF0517	HICF0781	19	11	Strong	Same GP
ERS3476948	HICF0781	HICF0517	19	11	Strong	Same GP
ERS3476954	HICF0788rpt2	HICFF0142	19	0	Strong	Same GP
ERS3476414	HICFF0142	HICF0788rpt2	19	0	Strong	Same GP
ERS3476449	HICF0195	HICF0606	19	9	None	Not applicable
ERS3476725	HICF0529	HICFF0064rpt	19	13	Unknown	Taken from a different hospital
ERS3476791	HICF0606	HICF0195	19	9	None	Not applicable
ERS3476845	HICF0667	HICF0282	19	12	None	Not applicable
ERS3477034	HICF0886rpt2	HICF0625	19	9	None	Not applicable
ERS3476340	HICFF0045	HICF0751	19	11	Unknown	Taken from a different hospital
ERS3476356	HICFF0064rpt	HICF0529	19	13	Unknown	Taken from a different hospital
ERS3476615	HICF0398	HICFP0020	20	10	None	Not applicable
ERS3476828	HICF0645	HICF669	20	9	None	Not applicable
ERS3476908	HICF0734	HICF0567	20	11	None	Not applicable
ERS3476847	HICF669	HICF0645	20	9	None	Not applicable
ERS3476336	HICFF0039	HICF0656	20	12	Unknown	Taken from a different hospital
ERS3476431	HICFP0020	HICF0398	20	10	None	Not applicable
ERS3476468	HICF0216B	HICF0227	21	10	Strong	Same GP
ERS3476478	HICF0227	HICF0216B	21	10	Strong	Same GP
ERS3476503	HICF0264	HICF0904	21	15	None	Not applicable
ERS3476606	HICF0387	HICFF0060rpt	21	10	Unknown	Taken from a different hospital
ERS3477084	HICF0952	HICF0001rpt1	21	13	Unknown	Taken from a different hospital
ERS3476353	HICFF0060rpt	HICF0387	21	10	Unknown	Taken from a different hospital
ERS3477056	HICF0916	HICF0781	22	11	Strong	Same GP
ERS3476456	HICF0203	HICF0001rpt1	22	13	Unknown	Taken from a different hospital
ERS3476457	HICF0204	HICF0849	22	9	None	Not applicable
ERS3476484	HICF0235rpt1	HICF0311	22	9	Unknown	Taken from a different hospital
ERS3476533	HICF0301	HICF0001rpt1	22	10	Unknown	Taken from a different hospital
ERS3476560	HICF0331rpt1	HICF0424	22	8	None	Not applicable
ERS3476636	HICF0424	HICF0331rpt1	22	8	None	Not applicable
ERS3476644	HICF0434	HICF0833	22	12	None	Not applicable
ERS3476658	HICF0452	HICF0311	22	13	Unknown	Taken from a different hospital
ERS3476686	HICF0483	HICF0767	22	11	Unknown	Taken from a different hospital
ERS3476735	HICF0539	HICF0301	22	15	Unknown	Taken from a different hospital
ERS3476935	HICF0767	HICF0483	22	11	Unknown	Taken from a different hospital
ERS3476936	HICF0768	HICF0606	22	10	None	Not applicable
ERS3476990	HICF0833	HICF0434	22	12	None	Not applicable
ERS3477003	HICF0849	HICF0204	22	9	None	Not applicable
ERS3476812	HICF0628	HICF669	22	7	Strong	Same ward same time, Same GP & Postcode
ERS3476345	HICF0052	HICFP0040	23	18	None	Not applicable
ERS3476493	HICF0253	HICF0841	24	13	None	Not applicable
ERS3476720	HICF0524	HICF0707	24	10	None	Not applicable
ERS3476871	HICF0695	HICF0001rpt1	24	11	Unknown	Taken from a different hospital
ERS3476883	HICF0707	HICF0524	24	10	None	Not applicable
ERS3476997	HICF0841	HICF0253	24	13	None	Not applicable
ERS3476443	HICFP0032	HICF0452	24	15	None	Not applicable
ERS3476673	HICF0470	HICF0595	25	20	None	Not applicable
ERS3476901	HICF0726	HICF0200	25	15	None	Not applicable
ERS3476501	HICF0262	HICF0274	26	20	None	Not applicable
ERS3476510	HICF0274	HICF0262	26	20	None	Not applicable
ERS3476758	HICF0568	HICFF0146	26	16	Unknown	Taken from a different hospital
ERS3476938	HICF0770	HICF0343	26	17	None	Not applicable
ERS3476987	HICF0830	HICF0001rpt1	26	13	Unknown	Taken from a different hospital
ERS3476324	HICFF0023	HICFP0036	26	15	Unknown	Taken from a different hospital
ERS3476446	HICFP0036	HICFF0023	26	15	Unknown	Taken from a different hospital
ERS3476497	HICF0258	HICF0420	27	16	None	Not applicable
ERS3476530	HICF0298	HICF0001rpt1	27	14	Unknown	Taken from a different hospital
ERS3476632	HICF0420	HICF0258	27	16	None	Not applicable
ERS3476548	HICF0316rpt1	HICFF0029	28	15	None	Not applicable
ERS3476330	HICFF0029	HICF0316rpt1	28	15	None	Not applicable
ERS3476787	HICF0602	HICF0726	29	17	None	Not applicable
ERS3476944	HICF0777	HICF0718	29	21	Weak	Same hospital same time
ERS3476843	HICF0665	HICF0755	30	20	Unknown	Taken from a different hospital
ERS3476925	HICF0755	HICF0316rpt1	30	21	Unknown	Taken from a different hospital
ERS3476524	HICF0292	HICF0771rpt3	31	19	None	Not applicable
ERS3476822	HICF0638	HICFF0023	31	21	Unknown	Taken from a different hospital
ERS3476939	HICF0771rpt3	HICF0292	31	19	None	Not applicable
ERS3476983	HICF0826	HICFF0146	31	18	Unknown	Taken from a different hospital
ERS3476564	HICF0336rpt1	HICFF0054	32	13	None	Not applicable
ERS3476786	HICF0601	HICF0906	32	21	None	Not applicable
ERS3476856	HICF0680	HICF0262	32	23	None	Not applicable
ERS3476918	HICF0745	HICFP0083	32	17	Weak	Same ward 23 days apart
ERS3476984	HICF0827	HICF0948	32	20	None	Not applicable
ERS3477049	HICF0906	HICF0601	32	21	None	Not applicable
ERS3477092	HICF0948	HICF0827	32	20	None	Not applicable
ERS3476380	HICFF0091	HICF0595	32	26	Unknown	Taken from a different hospital
ERS3476486	HICFP0083	HICF0745	32	17	Weak	Same ward 23 days apart
ERS3476716	HICF0520	HICF0666	33	20	Strong	Same GP
ERS3476844	HICF0666	HICF0520	33	20	Strong	Same GP
ERS3476623	HICF0410	HICFF0092	33	18	Strong	Same GP/Same ward same time 4 months prior
ERS3476381	HICFF0092	HICF0410	33	18	Strong	Same GP/Same ward same time 4 months prior
ERS3476465	HICF0213	HICF0376	33	20	Unknown	Taken from a different hospital
ERS3476597	HICF0376	HICF0213	33	20	Unknown	Taken from a different hospital
ERS3476968	HICF0807rpt2	HICF0625	33	20	Unknown	Taken from a different hospital
ERS3476994	HICF0838	HICF0558	35	21	None	Not applicable
ERS3477041	HICF0896	HICFF0060rpt	35	24	Unknown	Taken from a different hospital
ERS3476975	HICF0816	HICF0434	37	21	None	Not applicable
ERS3476375	HICFF0085	HICF0292	37	24	None	Not applicable
ERS3477024	HICF0871rpt2	HICF0253	39	25	None	Not applicable
ERS3477070	HICF0931	HICF0932	39	26	Weak	Same hospital same time
ERS3476319	HICF0006rpt1	HICF0730	40	23	None	Not applicable
ERS3476539	HICF0307	HICF0680	40	24	Unknown	Taken from a different hospital
ERS3476556	HICF0327rpt2	HICF0292	40	28	None	Not applicable
ERS3476610	HICF0391	HICF0652	41	27	None	Not applicable
ERS3476825	HICF0642	HICF0948	41	28	None	Not applicable
ERS3476817	HICF0652	HICF0391	41	27	None	Not applicable
ERS3476879	HICF0703	HICF0544	41	27	None	Not applicable
ERS3476749	HICF0556	HICF0758	42	23	Unknown	Taken from a different hospital
ERS3476928	HICF0758	HICF0556	42	23	Unknown	Taken from a different hospital
ERS3476855	HICF0678rpt3	HICF0874	44	28	None	Not applicable
ERS3476472	HICF0220	HICF0284	45	24	Unknown	Taken from a different hospital
ERS3476500	HICF0261	HICF0758	45	24	None	Not applicable
ERS3476518	HICF0284	HICF0220	45	24	Unknown	Taken from a different hospital
ERS3476355	HICFF0063rpt	HICFP0036	45	26	Unknown	Taken from a different hospital
ERS3476956	HICF0790rpt2	HICFP0005	46	24	Strong	Same ward same time
ERS3476528	HICF0296	HICF0706	46	27	None	Not applicable
ERS3476882	HICF0706	HICF0296	46	27	None	Not applicable
ERS3476379	HICFF0089	HICF0336rpt1	46	25	None	Not applicable
ERS3476502	HICF0263rpt1	HICF0874	50	36	None	Not applicable
ERS3476617	HICF0401	HICF0828	51	32	Not investigated	Not applicable
ERS3476985	HICF0828	HICF0401	51	32	Not investigated	Not applicable
ERS3476698	HICF0499	HICF0898	52	40	Not investigated	Not applicable
ERS3476755	HICF0564	HICF0292	52	32	Not investigated	Not applicable
ERS3476900	HICF0725	HICF0336rpt1	52	26	Not investigated	Not applicable
ERS3477043	HICF0898	HICF0499	52	40	Not investigated	Not applicable
ERS3476546	HICF0314rpt1	HICF0500	53	28	Not investigated	Not applicable
ERS3476667	HICF0462rpt1	HICF0284	53	32	Not investigated	Not applicable
ERS3476699	HICF0500	HICF0314rpt1	53	28	Not investigated	Not applicable
ERS3476534	HICF0302	HICF0892rpt2	54	35	Not investigated	Not applicable
ERS3477039	HICF0892rpt2	HICF0302	54	35	Not investigated	Not applicable
ERS3476888	HICF0712	HICF0806	55	33	Not investigated	Not applicable
ERS3476639	HICF0428	HICF0485	56	33	Not investigated	Not applicable
ERS3476688	HICF0485	HICF0428	56	33	Not investigated	Not applicable
ERS3476756	HICF0565	HICF0945	57	36	Not investigated	Not applicable
ERS3476425	HICFP0014	HICF0835	57	31	Not investigated	Not applicable
ERS3476391	HICFF102	HICF0806	58	36	Not investigated	Not applicable
ERS3476694	HICF0495	HICF0874	59	39	Not investigated	Not applicable
ERS3476368	HICFF0078	HICF0434	59	39	Not investigated	Not applicable
ERS3476554	HICF0325	HICF0316rpt1	60	37	Not investigated	Not applicable
ERS3476621	HICF0408	HICFF0081	60	38	Not investigated	Not applicable
ERS3476371	HICFF0081	HICF0408	60	38	Not investigated	Not applicable
ERS3476582	HICF0341	HICFF0032	61	37	Not investigated	Not applicable
ERS3476656	HICF0450	HICF0499	61	41	Not investigated	Not applicable
ERS3477016	HICF0863rpt2	HICF0485	61	33	Not investigated	Not applicable
ERS3476332	HICFF0032	HICF0341	61	37	Not investigated	Not applicable
ERS3476580	HICF0339	HICF0859	62	40	Not investigated	Not applicable
ERS3476690	HICF0490	HICF0527	62	39	Not investigated	Not applicable
ERS3476723	HICF0527	HICF0490	62	39	Not investigated	Not applicable
ERS3476762	HICF0573	HICF0954	62	40	Not investigated	Not applicable
ERS3477012	HICF0859	HICF0339	62	40	Not investigated	Not applicable
ERS3477086	HICF0954	HICF0573	62	40	Not investigated	Not applicable
ERS3476427	HICFP0016	HICF0499	62	38	Not investigated	Not applicable
ERS3476494	HICF0254	HICF0807rpt2	63	38	Not investigated	Not applicable
ERS3476376	HICFF0086	HICF0500	64	35	Not investigated	Not applicable
ERS3476945	HICF0778	HICF0292	65	42	Not investigated	Not applicable
ERS3476553	HICF0322rpt1	HICF0667	66	48	Not investigated	Not applicable
ERS3476635	HICF0423	HICF0851	66	44	Not investigated	Not applicable
ERS3476743	HICF0549	HICF0499	66	45	Not investigated	Not applicable
ERS3477005	HICF0851	HICF0423	66	44	Not investigated	Not applicable
ERS3477089	HICF0957	HICF0213	66	39	Not investigated	Not applicable
ERS3476348	HICF0055RPT2	HICF0339	67	35	Not investigated	Not applicable
ERS3476339	HICF0042rpt1	HICF0336rpt1	68	36	Not investigated	Not applicable
ERS3476666	HICF0461	HICF0899	68	36	Not investigated	Not applicable
ERS3476482	HICFP0079	HICF0339	68	53	Not investigated	Not applicable
ERS3476969	HICF0809rpt2	HICF0850	69	46	Not investigated	Not applicable
ERS3476316	HICF0003rpt1	HICF0874	71	43	Not investigated	Not applicable
ERS3476535	HICF0303	HICF0485	71	36	Not investigated	Not applicable
ERS3477021	HICF0868rpt2	HICF0339	71	45	Not investigated	Not applicable
ERS3476454	HICF0201	HICF0401	72	37	Not investigated	Not applicable
ERS3476665	HICF0460	HICF0806	72	45	Not investigated	Not applicable
ERS3476768	HICF0580	HICF0932	72	41	Not investigated	Not applicable
ERS3476397	HICFF0109	HICF0758	73	41	Not investigated	Not applicable
ERS3476511	HICF0275	HICF0292	74	48	Not investigated	Not applicable
ERS3477065	HICF0926	HICFF0060rpt	74	49	Not investigated	Not applicable
ERS3476467	HICF0215	HICF0738	76	39	Not investigated	Not applicable
ERS3476912	HICF0738	HICF0215	76	39	Not investigated	Not applicable
ERS3476833	HICF0654	HICFF0109	77	39	Not investigated	Not applicable
ERS3476705	HICF0509	HICF0587rpt1	78	41	Not investigated	Not applicable
ERS3476774	HICF0587rpt1	HICF0509	78	41	Not investigated	Not applicable
ERS3476999	HICF0845	HICFF0060rpt	79	44	Not investigated	Not applicable
ERS3476311	HICF0020rpt1	HICFF0077	80	37	Not investigated	Not applicable
ERS3476367	HICFF0077	HICF0020rpt1	80	37	Not investigated	Not applicable
ERS3476574	HICF0357	HICF0835	81	54	Not investigated	Not applicable
ERS3476661	HICF0456	HICF0720	81	52	Not investigated	Not applicable
ERS3476803	HICF0619	HICF0322rpt1	81	54	Not investigated	Not applicable
ERS3476895	HICF0720	HICF0456	81	52	Not investigated	Not applicable
ERS3476388	HICFF0099	HICF0006rpt1	81	44	Not investigated	Not applicable
ERS3476897	HICF0722	HICF0855	82	52	Not investigated	Not applicable
ERS3477008	HICF0855	HICF0722	82	52	Not investigated	Not applicable
ERS3476557	HICF0328rpt1	HICF0799rpt2	83	62	Not investigated	Not applicable
ERS3476963	HICF0799rpt2	HICF0328rpt1	83	62	Not investigated	Not applicable
ERS3476328	HICFF0027	HICF0859	83	51	Not investigated	Not applicable
ERS3476538	HICF0306rpt1	HICFF0061rpt	84	44	Not investigated	Not applicable
ERS3476761	HICF0572	HICF0322rpt1	84	55	Not investigated	Not applicable
ERS3476354	HICFF0061rpt	HICF0306rpt1	84	44	Not investigated	Not applicable
ERS3476914	HICF0740	HICF0341	85	46	Not investigated	Not applicable
ERS3476706	HICF0510	HICF0515	86	48	Not investigated	Not applicable
ERS3476711	HICF0515	HICF0510	86	48	Not investigated	Not applicable
ERS3476889	HICF0714	HICF0712	86	57	Not investigated	Not applicable
ERS3476645	HICF0435	HICFF0145	88	53	Not investigated	Not applicable
ERS3477054	HICF0913	HICF0859	88	52	Not investigated	Not applicable
ERS3476430	HICFP0019	HICFF0060rpt	88	53	Not investigated	Not applicable
ERS3476689	HICF0486	HICF0339	89	53	Not investigated	Not applicable
ERS3476805	HICF0621	HICF0292	90	54	Not investigated	Not applicable
ERS3476685	HICF0482	HICF0552	91	60	Not investigated	Not applicable
ERS3476727	HICF0531	HICF0587rpt1	91	58	Not investigated	Not applicable
ERS3476745	HICF0552	HICF0482	91	60	Not investigated	Not applicable
ERS3476826	HICF0643	HICF0595	92	58	Not investigated	Not applicable
ERS3476872	HICF0696	HICF0465	92	56	Not investigated	Not applicable
ERS3477037	HICF0890	HICFF0099	92	49	Not investigated	Not applicable
ERS3476819	HICF0635	HICF0656	94	53	Not investigated	Not applicable
ERS3476858	HICF0682	HICF0339	95	60	Not investigated	Not applicable
ERS3476338	HICFF0041	HICF0339	95	61	Not investigated	Not applicable
ERS3476462	HICF0209	HICF0758	96	62	Not investigated	Not applicable
ERS3476571	HICF0354	HICFF0040	96	56	Not investigated	Not applicable
ERS3476778	HICF0591rpt1	HICF0292	96	53	Not investigated	Not applicable
ERS3476337	HICFF0040	HICF0354	96	56	Not investigated	Not applicable
ERS3476977	HICF0819	HICF0868rpt2	97	58	Not investigated	Not applicable
ERS3477051	HICF0909	HICF0336rpt1	97	54	Not investigated	Not applicable
ERS3476608	HICF0389	HICF0890	98	54	Not investigated	Not applicable
ERS3476508	HICF0271	HICF0496	99	58	Not investigated	Not applicable
ERS3476385	HICFF0096	HICFF0126	99	51	Not investigated	Not applicable
ERS3476407	HICFF0126	HICFF0096	99	51	Not investigated	Not applicable
ERS3476612	HICF0395	HICF0399	100	69	Not investigated	Not applicable
ERS3476616	HICF0399	HICF0395	100	69	Not investigated	Not applicable
ERS3476731	HICF0535	HICF0456	100	62	Not investigated	Not applicable
ERS3476335	HICFF0038	HICF0680	100	67	Not investigated	Not applicable
ERS3476531	HICF0299	HICF0328rpt1	101	60	Not investigated	Not applicable
ERS3476886	HICF0710	HICF0339	101	60	Not investigated	Not applicable
ERS3476922	HICF0752rpt	HICF0005rpt1	101	58	Not investigated	Not applicable
ERS3476320	HICF0007rpt1	HICF0490	102	68	Not investigated	Not applicable
ERS3476726	HICF0530	HICF0621	102	68	Not investigated	Not applicable
ERS3476763	HICF0574	HICF0341	103	57	Not investigated	Not applicable
ERS3477080	HICF0944	HICF0339	103	62	Not investigated	Not applicable
ERS3476602	HICF0382	HICF0336rpt1	104	56	Not investigated	Not applicable
ERS3476772	HICF0584	HICF0339	104	58	Not investigated	Not applicable
ERS3476792	HICF0607	HICF0339	104	62	Not investigated	Not applicable
ERS3476461	HICF0208	HICF0915	105	60	Not investigated	Not applicable
ERS3477018	HICF0865rpt2	HICF0456	105	64	Not investigated	Not applicable
ERS3477055	HICF0915	HICF0208	105	60	Not investigated	Not applicable
ERS3476537	HICF0305	HICFF0038	106	67	Not investigated	Not applicable
ERS3476418	HICFF0147	HICFF0041	106	64	Not investigated	Not applicable
ERS3476591	HICF0369	HICF0903	107	54	Not investigated	Not applicable
ERS3477046	HICF0903	HICF0369	107	54	Not investigated	Not applicable
ERS3476561	HICF0332	HICF0339	108	63	Not investigated	Not applicable
ERS3477073	HICF0936	HICFP0033	108	65	Not investigated	Not applicable
ERS3476477	HICF0225	HICF0339	110	65	Not investigated	Not applicable
ERS3476980	HICF0822	HICFP0033	111	79	Not investigated	Not applicable
ERS3477025	HICF0872rpt2	HICF0339	112	56	Not investigated	Not applicable
ERS3477064	HICF0925	HICF0860	112	69	Not investigated	Not applicable
ERS3476329	HICFF0028	HICFP0028	112	66	Not investigated	Not applicable
ERS3476696	HICF0497	HICF0671	113	74	Not investigated	Not applicable
ERS3476849	HICF0671	HICF0497	113	74	Not investigated	Not applicable
ERS3476744	HICF0551	HICF0339	115	66	Not investigated	Not applicable
ERS3477042	HICF0897	HICF0284	115	70	Not investigated	Not applicable
ERS3476344	HICFF0052	HICF0339	115	69	Not investigated	Not applicable
ERS3476626	HICF0414	HICF0482	116	69	Not investigated	Not applicable
ERS3476647	HICF0439	HICF0504	116	80	Not investigated	Not applicable
ERS3476702	HICF0504	HICF0439	116	80	Not investigated	Not applicable
ERS3476823	HICF0640	HICF0339	116	68	Not investigated	Not applicable
ERS3476563	HICF0334rpt1	HICF0752rpt	118	71	Not investigated	Not applicable
ERS3476392	HICFF103	HICF0584	118	66	Not investigated	Not applicable
ERS3476776	HICF0589	HICF0306rpt1	119	65	Not investigated	Not applicable
ERS3476555	HICF0326rpt2	HICF0752rpt	120	78	Not investigated	Not applicable
ERS3476357	HICFF0065rpt	HICFF0109	120	72	Not investigated	Not applicable
ERS3476399	HICFF0111	HICFP0015	120	82	Not investigated	Not applicable
ERS3476426	HICFP0015	HICFF0111	120	82	Not investigated	Not applicable
ERS3476499	HICF0260	HICF0752rpt	121	68	Not investigated	Not applicable
ERS3476507	HICF0270	HICF0339	121	66	Not investigated	Not applicable
ERS3476596	HICF0375	HICF0822	121	80	Not investigated	Not applicable
ERS3476655	HICF0449	HICF0497	121	78	Not investigated	Not applicable
ERS3476675	HICF0472	HICF0504	121	95	Not investigated	Not applicable
ERS3476952	HICF0786rpt2	HICF0472	122	79	Not investigated	Not applicable
ERS3476351	HICFF0058rpt	HICF0339	122	81	Not investigated	Not applicable
ERS3476359	HICFF0068rpt	HICF0339	122	71	Not investigated	Not applicable
ERS3476408	HICFF0128	HICF0339	123	67	Not investigated	Not applicable
ERS3476400	HICFF0112	HICF0472	124	77	Not investigated	Not applicable
ERS3476496	HICF0256	HICFF0075rpt	125	75	Not investigated	Not applicable
ERS3476512	HICF0276	HICFF0144	125	82	Not investigated	Not applicable
ERS3476559	HICF0330rpt1	HICF0831	125	69	Not investigated	Not applicable
ERS3476718	HICF0522	HICF0339	125	76	Not investigated	Not applicable
ERS3476800	HICF0616	HICF0472	125	84	Not investigated	Not applicable
ERS3476909	HICF0735	HICF0339	125	72	Not investigated	Not applicable
ERS3476988	HICF0831	HICF0330rpt1	125	69	Not investigated	Not applicable
ERS3476366	HICFF0075rpt	HICF0256	125	75	Not investigated	Not applicable
ERS3476415	HICFF0144	HICF0276	125	82	Not investigated	Not applicable
ERS3476599	HICF0379	HICF0201	126	78	Not investigated	Not applicable
ERS3476692	HICF0492	HICF0339	126	77	Not investigated	Not applicable
ERS3476991	HICF0834	HICFF0040	126	75	Not investigated	Not applicable
ERS3477002	HICF0848	HICF0339	126	66	Not investigated	Not applicable
ERS3476360	HICFF0069rpt	HICF0339	126	82	Not investigated	Not applicable
ERS3476643	HICF0433	HICF0752rpt	127	79	Not investigated	Not applicable
ERS3476450	HICF0197	HICF0822	128	79	Not investigated	Not applicable
ERS3476679	HICF0476	HICF0339	128	81	Not investigated	Not applicable
ERS3477072	HICF0935	HICF0472	128	82	Not investigated	Not applicable
ERS3476544	HICF0312	HICF0884rpt2	129	72	Not investigated	Not applicable
ERS3476569	HICF0352	HICF0844	130	83	Not investigated	Not applicable
ERS3476998	HICF0844	HICF0352	130	83	Not investigated	Not applicable
ERS3476633	HICF0421	HICF0930	131	86	Not investigated	Not applicable
ERS3476795	HICF0611	HICF0887rpt2	131	77	Not investigated	Not applicable
ERS3476981	HICF0823	HICF0752rpt	131	77	Not investigated	Not applicable
ERS3477035	HICF0887rpt2	HICF0611	131	77	Not investigated	Not applicable
ERS3477069	HICF0930	HICF0421	131	86	Not investigated	Not applicable
ERS3476420	HICF0162rpt1	HICFP0028	132	70	Not investigated	Not applicable
ERS3476527	HICF0295	HICF0341	132	76	Not investigated	Not applicable
ERS3476590	HICF0368	HICF0930	132	72	Not investigated	Not applicable
ERS3476519	HICF0285rpt1	HICF0339	133	80	Not investigated	Not applicable
ERS3476622	HICF0409	HICF0472	133	88	Not investigated	Not applicable
ERS3477076	HICF0939	HICFP0033	133	83	Not investigated	Not applicable
ERS3476377	HICFF0087	HICF0472	133	88	Not investigated	Not applicable
ERS3476481	HICF0230rpt1	HICF0339	134	75	Not investigated	Not applicable
ERS3476568	HICF0351	HICF0611	134	74	Not investigated	Not applicable
ERS3476600	HICF0380	HICF0752rpt	134	80	Not investigated	Not applicable
ERS3476390	HICFF0101	HICF0472	134	86	Not investigated	Not applicable
ERS3476433	HICFP0022	HICFP0033	135	82	Not investigated	Not applicable
ERS3476458	HICF0205	HICF0947	136	82	Not investigated	Not applicable
ERS3476729	HICF0533	HICF0815	136	80	Not investigated	Not applicable
ERS3476974	HICF0815	HICF0533	136	80	Not investigated	Not applicable
ERS3476976	HICF0817	HICFP0033	136	82	Not investigated	Not applicable
ERS3477038	HICF0891rpt2	HICFF0068rpt	136	75	Not investigated	Not applicable
ERS3477091	HICF0947	HICF0205	136	82	Not investigated	Not applicable
ERS3476585	HICF0345rpt1	HICF0890	137	81	Not investigated	Not applicable
ERS3476333	HICFF0034	HICFP0033	138	94	Not investigated	Not applicable
ERS3476777	HICF0590	HICFP0033	139	88	Not investigated	Not applicable
ERS3476820	HICF0636	HICFF0088	141	89	Not investigated	Not applicable
ERS3477062	HICF0923	HICF0339	141	90	Not investigated	Not applicable
ERS3476374	HICFF0084	HICF0339	141	83	Not investigated	Not applicable
ERS3476378	HICFF0088	HICF0636	141	89	Not investigated	Not applicable
ERS3476441	HICFP0030	HICFF0065rpt	141	96	Not investigated	Not applicable
ERS3476986	HICF0829	HICF0656	142	91	Not investigated	Not applicable
ERS3476860	HICF0684	HICF0339	143	92	Not investigated	Not applicable
ERS3476592	HICF0370	HICF0339	146	84	Not investigated	Not applicable
ERS3476830	HICF0647	HICF0947	146	85	Not investigated	Not applicable
ERS3476334	HICFF0036	HICFP0033	146	91	Not investigated	Not applicable
ERS3476613	HICF0396rpt1	HICF0655	147	88	Not investigated	Not applicable
ERS3476693	HICF0493	HICFF0068rpt	147	81	Not investigated	Not applicable
ERS3476784	HICF0598	HICF0943	147	93	Not investigated	Not applicable
ERS3476834	HICF0655	HICF0396rpt1	147	88	Not investigated	Not applicable
ERS3477079	HICF0943	HICF0598	147	93	Not investigated	Not applicable
ERS3476806	HICF0622rpt1	HICF0606	148	86	Not investigated	Not applicable
ERS3476899	HICF0724	HICF0312	149	95	Not investigated	Not applicable
ERS3476932	HICF0762	HICF0905	149	90	Not investigated	Not applicable
ERS3477048	HICF0905	HICF0762	149	90	Not investigated	Not applicable
ERS3476960	HICF0796rpt2	HICF0339	150	102	Not investigated	Not applicable
ERS3477033	HICF0885rpt2	HICFF0100	150	85	Not investigated	Not applicable
ERS3476389	HICFF0100	HICF0885rpt2	150	85	Not investigated	Not applicable
ERS3476646	HICF0436	HICF0339	151	87	Not investigated	Not applicable
ERS3476773	HICF0585	HICF0339	152	97	Not investigated	Not applicable
ERS3476398	HICFF0110	HICF0264	152	91	Not investigated	Not applicable
ERS3476323	HICF0010rpt1	HICF0905	155	92	Not investigated	Not applicable
ERS3476342	HICF0047	HICF0245	155	99	Not investigated	Not applicable
ERS3476979	HICF0821	HICF0339	155	92	Not investigated	Not applicable
ERS3476370	HICFF0080	HICF0815	155	89	Not investigated	Not applicable
ERS3476552	HICF0321rpt1	HICF0429	156	107	Not investigated	Not applicable
ERS3476640	HICF0429	HICF0321rpt1	156	107	Not investigated	Not applicable
ERS3476326	HICFF0025	HICF669	157	99	Not investigated	Not applicable
ERS3476919	HICF0747	HICF0010rpt1	161	98	Not investigated	Not applicable
ERS3476471	HICF0219	HICFP0033	162	100	Not investigated	Not applicable
ERS3476358	HICFF0066rpt	HICFF0133	162	85	Not investigated	Not applicable
ERS3476604	HICF0385	HICFF0066rpt	163	97	Not investigated	Not applicable
ERS3476712	HICF0516	HICFF0141	163	95	Not investigated	Not applicable
ERS3476891	HICF0716	HICF0339	163	101	Not investigated	Not applicable
ERS3476386	HICFF0097	HICF0339	163	98	Not investigated	Not applicable
ERS3476863	HICF0687	HICF0010rpt1	164	96	Not investigated	Not applicable
ERS3476951	HICF0785rpt2	HICF0010rpt1	164	97	Not investigated	Not applicable
ERS3477019	HICF0866rpt2	HICF0339	164	112	Not investigated	Not applicable
ERS3476406	HICFF0121	HICF0339	164	91	Not investigated	Not applicable
ERS3476962	HICF0798rpt2	HICF0010rpt1	165	94	Not investigated	Not applicable
ERS3476586	HICF0347	HICF0369	166	92	Not investigated	Not applicable
ERS3476770	HICF0582	HICFF0066rpt	167	75	Not investigated	Not applicable
ERS3476362	HICFF0071rpt	HICFP0024	167	93	Not investigated	Not applicable
ERS3476435	HICFP0024	HICFF0071rpt	167	93	Not investigated	Not applicable
ERS3476624	HICF0411rpt1	HICF0330rpt1	169	105	Not investigated	Not applicable
ERS3476813	HICF0629	HICF0905	170	96	Not investigated	Not applicable
ERS3476536	HICF0304	HICF0427	171	107	Not investigated	Not applicable
ERS3476638	HICF0427	HICF0304	171	107	Not investigated	Not applicable
ERS3476570	HICF0353	HICF0890	173	112	Not investigated	Not applicable
ERS3476732	HICF0536	HICF0304	173	112	Not investigated	Not applicable
ERS3476838	HICF0659	HICF0844	173	114	Not investigated	Not applicable
ERS3476525	HICF0293	HICF0598	177	104	Not investigated	Not applicable
ERS3476771	HICF0583	HICF0352	177	110	Not investigated	Not applicable
ERS3476627	HICF0415	HICF0010rpt1	181	102	Not investigated	Not applicable
ERS3476808	HICF0624	HICF0611	181	116	Not investigated	Not applicable
ERS3476869	HICF0693	HICF0369	181	104	Not investigated	Not applicable
ERS3476601	HICF0381	HICFF0049	184	122	Not investigated	Not applicable
ERS3476343	HICFF0049	HICF0381	184	122	Not investigated	Not applicable
ERS3476469	HICF0217	HICF0513	185	101	Not investigated	Not applicable
ERS3476664	HICF0459	HICF0339	185	113	Not investigated	Not applicable
ERS3476709	HICF0513	HICF0217	185	101	Not investigated	Not applicable
ERS3476783	HICF0597	HICF0611	188	108	Not investigated	Not applicable
ERS3476562	HICF0333rpt2	HICF0890	196	124	Not investigated	Not applicable
ERS3476875	HICF0699	HICFP0020	197	116	Not investigated	Not applicable
ERS3476479	HICF0228rpt2	HICF0561	206	125	Not investigated	Not applicable
ERS3476961	HICF0797rpt2	HICF0381	210	136	Not investigated	Not applicable
ERS3476372	HICFF0082	HICF0435	213	137	Not investigated	Not applicable
ERS3477015	HICF0862	HICF0339	216	127	Not investigated	Not applicable
ERS3476495	HICF0255	HICFF0066rpt	222	128	Not investigated	Not applicable
ERS3476821	HICF0637	HICF0731	224	124	Not investigated	Not applicable
ERS3476906	HICF0731	HICF0637	224	124	Not investigated	Not applicable
ERS3476387	HICFF0098	HICF0533	244	134	Not investigated	Not applicable
ERS3476579	HICF0364	HICF0622rpt1	248	140	Not investigated	Not applicable
ERS3477057	HICF0917	HICFF0136	248	146	Not investigated	Not applicable
ERS3476411	HICFF0136	HICF0917	248	146	Not investigated	Not applicable
ERS3476798	HICF0614	HICFP0039	249	158	Not investigated	Not applicable
ERS3476447	HICFP0039	HICF0614	249	158	Not investigated	Not applicable
ERS3476801	HICF0617	HICF0851	251	156	Not investigated	Not applicable
ERS3476641	HICF0430	HICF0699	256	140	Not investigated	Not applicable
ERS3476775	HICF0588	HICF0947	257	159	Not investigated	Not applicable
ERS3476836	HICF0657	HICF0429	270	176	Not investigated	Not applicable
ERS3476982	HICF0824	HICF0940	276	107	Not investigated	Not applicable
ERS3477077	HICF0940	HICF0824	276	107	Not investigated	Not applicable
ERS3476350	HICFF0057rpt	HICF0731	291	169	Not investigated	Not applicable
ERS3476549	HICF0317rpt1	HICF0896	297	171	Not investigated	Not applicable
ERS3476789	HICF0604	HICFP0004	309	190	Not investigated	Not applicable
ERS3476421	HICFP0004	HICF0604	309	190	Not investigated	Not applicable
ERS3476972	HICF0813	HICF0731	317	205	Not investigated	Not applicable
ERS3476737	HICF0541	HICF0813	318	214	Not investigated	Not applicable
ERS3476850	HICF0672	HICF0499	338	191	Not investigated	Not applicable
ERS3476878	HICF0702	HICFF0088	343	211	Not investigated	Not applicable
ERS3476926	HICF0756	HICF0774	346	217	Not investigated	Not applicable
ERS3476941	HICF0774	HICF0756	346	217	Not investigated	Not applicable
ERS3476790	HICF0605	HICF0754	348	202	Not investigated	Not applicable
ERS3476924	HICF0754	HICF0605	348	202	Not investigated	Not applicable
ERS3476866	HICF0690	HICF0541	356	216	Not investigated	Not applicable
ERS3476794	HICF0610	HICFP0033	385	237	Not investigated	Not applicable
ERS3476464	HICF0211	HICF0917	388	220	Not investigated	Not applicable
ERS3476593	HICF0371	HICFF0071rpt	390	237	Not investigated	Not applicable
ERS3476438	HICFP0027	HICF0831	405	240	Not investigated	Not applicable
ERS3476700	HICF0502	HICF0371	414	242	Not investigated	Not applicable
ERS3476325	HICFF0024	HICF0371	418	249	Not investigated	Not applicable
ERS3476483	HICFP0080	HICFF0071rpt	420	262	Not investigated	Not applicable
ERS3477078	HICF0941	HICF0813	431	287	Not investigated	Not applicable
ERS3476312	HICF0021rpt1	HICF0794rpt2	437	266	Not investigated	Not applicable
ERS3476959	HICF0794rpt2	HICF0021rpt1	437	266	Not investigated	Not applicable
ERS3476730	HICF0534	HICF0304	454	283	Not investigated	Not applicable
ERS3476765	HICF0576	HICFP0039	462	278	Not investigated	Not applicable
ERS3476927	HICF0757	HICF0851	467	297	Not investigated	Not applicable
ERS3476841	HICF0662	HICF0949	469	296	Not investigated	Not applicable
ERS3477093	HICF0949	HICF0662	469	296	Not investigated	Not applicable
ERS3476404	HICFF0116	HICF0021rpt1	480	293	Not investigated	Not applicable
ERS3477050	HICF0908	HICF0752rpt	485	284	Not investigated	Not applicable
ERS3476824	HICF0641	HICFP0033	486	299	Not investigated	Not applicable
ERS3476575	HICF0358	HICF0506	500	308	Not investigated	Not applicable
ERS3476703	HICF0506	HICF0358	500	308	Not investigated	Not applicable
ERS3476551	HICF0320rpt1	HICF0328rpt1	506	311	Not investigated	Not applicable
ERS3476488	HICF0241	HICFF0111	528	298	Not investigated	Not applicable
ERS3476445	HICFP0034	HICF0328rpt1	529	328	Not investigated	Not applicable
ERS3476605	HICF0386	HICF0021rpt1	534	327	Not investigated	Not applicable
ERS3476769	HICF0581	HICF0315rpt1	537	320	Not investigated	Not applicable
ERS3477058	HICF0919	HICF0621	571	351	Not investigated	Not applicable
ERS3476691	HICF0491	HICF0799rpt2	584	363	Not investigated	Not applicable
ERS3476816	HICF0651	HICF0814	625	352	Not investigated	Not applicable
ERS3476973	HICF0814	HICF0651	625	352	Not investigated	Not applicable
ERS3476588	HICF0366	HICF0752rpt	647	392	Not investigated	Not applicable
ERS3476853	HICF0675	HICF0947	942	569	Not investigated	Not applicable
ERS3476788	HICF0603	HICF0756	951	564	Not investigated	Not applicable
ERS3476649	HICF0441	HICF0832	1010	606	Not investigated	Not applicable
ERS3476989	HICF0832	HICF0441	1010	606	Not investigated	Not applicable
ERS3477007	HICF0854	HICF0657	1120	735	Not investigated	Not applicable
ERS3476704	HICF0507	HICF0823	9507	6027	Not investigated	Not applicable
ERS3476873	HICF0697	HICF0515	12643	7697	Not investigated	Not applicable
ERS3476767	HICF0578	HICF0423	14606	9059	Not investigated	Not applicable
ERS3476402	HICFF0114	HICF0423	16106	9789	Not investigated	Not applicable
ERS3476970	HICF0810	HICFP0034	16194	10236	Not investigated	Not applicable
ERS3477052	HICF0910	HICF0949	16966	10324	Not investigated	Not applicable
ERS3476764	HICF0575	HICF0533	18585	10964	Not investigated	Not applicable
ERS3476619	HICF0403	HICF0949	48243	29652	Not investigated	Not applicable
